# Supplementary material for: Pan-cancer surveys indicate cell cycle-related roles of primate-specific genes in tumors and embryonic cerebrum
Source: Genome Biol. 2022 Dec 6;23:251. doi: 10.1186/s13059-022-02821-9 (PMC9724437; doi:10.1186/s13059-022-02821-9)
Supplement: Supplementary file 2 — Additional file 2: Table S1. Gene age and expression data across 13 tumor types. Table S2. ssGSEA values across tumor and normal samples in 13 cancer types. Table S3. Clinical covariant in the survival analysis. Table S4. Annotation of upregulated PSGs (uPSGs). Table S5. 21 Terms used in DAVID analysis. Table S6. Full-length protein-coding transcripts of DDX11 in 4 species. Table S7. Cerebral RNA-seq transcriptome. Table S8. GO enrichment analysis results. Table S9. Positively selected genes used in this project. Table S10. R packages used in the project. [file 13059_2022_2821_MOESM2_ESM.xlsx]

## Sheet: S1
Table S1. Gene age and expression data across 13 tumor types
For 2065 (11.3%) genes, gene age data were absent in both the GenTree and phylostratigraphy datasets or inconsistent between the two. We labeled these genes "NA" and excluded them from the age-oriented data analyses. "Expression pattern" was defined based on the normal adult tissue transcriptome from the HPA data. For all 13 tumor types, the mean log2 transformed counts per million (CPM) in both …
Gene	Symbol	14 age groups	4 merged age groups	Expression pattern	BLCA				BRCA				COAD				HNSC				KIRC				KIRP				LIHC				LUAD				LUSC				PRAD				STAD				THCA
					Tumor	Normal	LogFC	FDR	Tumor	Normal	LogFC	FDR	Tumor	Normal	LogFC	FDR	Tumor	Normal	LogFC	FDR	Tumor	Normal	LogFC	FDR	Tumor	Normal	LogFC	FDR	Tumor	Normal	LogFC	FDR	Tumor	Normal	LogFC	FDR	Tumor	Normal	LogFC	FDR	Tumor	Normal	LogFC	FDR	Tumor	Normal	LogFC	FDR	Tumor
ENSG00000000003	TSPAN6	Eumetazoa	EM	Broadly transcribed	6.57095	5.76508	0.805872	0.0165746	5.36867	6.32463	-0.955957	7.42777e-21	6.92555	6.81317	0.112373	0.57035	5.01525	6.35988	-1.34463	1.35154e-23	5.71241	6.97332	-1.2609	2.10504e-56	6.03692	6.62256	-0.585639	1.02596e-09	6.43741	6.70363	-0.266214	0.0368207	5.80315	4.72957	1.07358	4.18605e-18	5.69886	4.60856	1.0903	8.08972e-21	5.89801	5.88833	0.00967852	0.927605	5.06472	4.90122	0.163492	0.506568	5.83536
ENSG00000000005	TNMD	Euteleostomi	EM	Tissue-biased	-4.90391	-2.3501	-2.5538	2.58762e-06	-1.99963	3.30994	-5.30958	1.1051e-148	-1.0073	-0.0739185	-0.933385	0.03305	-5.76538	-2.13547	-3.62991	9.89367e-38	-1.65137	0.709814	-2.36118	7.39138e-22	-2.85041	0.728035	-3.57844	1.04952e-19	-4.94908	-3.95957	-0.989501	0.000812495	-4.95993	-4.21052	-0.749405	0.0143394	-5.76968	-4.45288	-1.3168	4.0056e-11	-3.29736	-0.930063	-2.3673	3.6151e-12	-4.89096	-3.01389	-1.87706	5.78846e-07	-4.73695
ENSG00000000419	DPM1	NA	NA	Broadly transcribed	5.42806	5.04922	0.378836	0.00688993	5.19448	4.84219	0.35229	1.42277e-09	5.6155	4.71281	0.902687	7.0385e-12	5.0511	4.87182	0.179289	0.0559483	4.60827	4.68689	-0.0786232	0.0490499	4.60993	4.52472	0.0852095	0.251804	4.55538	4.52602	0.0293565	0.722239	4.91649	4.65607	0.260413	0.00088137	5.32896	4.58291	0.746049	6.74362e-18	4.71563	4.69781	0.0178223	0.720864	5.38399	5.0249	0.359087	0.00243995	4.8562
ENSG00000000457	SCYL3	Metazoa	EM	Broadly transcribed	3.8153	3.58162	0.233676	0.244358	4.72563	4.44983	0.275804	1.79427e-05	3.84037	4.1717	-0.331338	2.50663e-06	3.20248	3.64286	-0.440381	7.02601e-07	3.48742	3.9461	-0.45868	8.34084e-27	3.2822	3.77899	-0.496787	1.81784e-09	3.45557	3.46271	-0.00713834	0.953278	3.98957	3.50128	0.488298	3.19796e-09	3.77387	3.51292	0.260952	0.00038709	4.04088	4.03217	0.00870989	0.914804	3.84791	3.85564	-0.00772391	0.947939	3.82813
ENSG00000000460	C1orf112	Metazoa	EM	Broadly transcribed	4.28712	2.79311	1.49401	6.99013e-07	4.2209	3.19858	1.02232	1.00809e-36	3.81002	2.79153	1.01848	8.11771e-20	3.59908	2.60564	0.993448	1.86271e-13	2.62271	2.03088	0.591832	1.84467e-30	2.38501	1.94182	0.443197	2.32955e-06	3.16397	2.23062	0.933349	4.44918e-08	3.56334	2.14655	1.41679	4.59031e-31	4.06563	2.1361	1.92952	5.05707e-51	2.88741	2.71317	0.174243	0.00147622	3.70234	2.49564	1.2067	8.76053e-16	2.72047
ENSG00000000938	FGR	Eukaryota	UC	Broadly transcribed	2.96796	3.47705	-0.50909	0.117389	2.91386	3.32732	-0.413459	7.46524e-05	2.30024	2.67896	-0.378721	0.115723	2.69246	2.62719	0.0652662	0.786028	3.98385	2.44712	1.53673	4.47775e-32	3.50611	2.62488	0.881233	0.00366799	1.81853	3.043	-1.22447	6.23664e-15	4.33579	6.59529	-2.2595	2.64924e-57	3.90387	6.69471	-2.79084	3.28246e-78	2.15499	2.4441	-0.289118	0.033027	3.04484	2.98444	0.0603988	0.827696	3.11221
ENSG00000000971	CFH	Amniota	EM	Broadly transcribed	5.84817	7.64497	-1.7968	2.86966e-05	5.63054	6.90132	-1.27077	2.45777e-29	4.44683	6.06687	-1.62004	6.5374e-15	5.93632	6.69039	-0.754071	0.000478501	6.08412	5.63951	0.444608	0.0146786	5.24072	5.46521	-0.224496	0.602704	10.2378	11.0334	-0.795648	0.000227571	6.5764	6.67434	-0.097949	0.590892	6.18629	7.16755	-0.981257	9.05188e-08	4.47058	5.65676	-1.18618	1.67612e-14	5.70296	6.15312	-0.450157	0.0853814	6.48779
ENSG00000001036	FUCA2	Cellular_organisms	UC	Broadly transcribed	6.20935	5.63929	0.570057	0.000278401	5.91061	5.58853	0.322076	2.35701e-06	6.52387	6.40578	0.118088	0.0989875	5.43551	4.63453	0.800979	2.20335e-13	6.37741	6.34857	0.0288317	0.635497	6.8294	6.27924	0.550163	1.10711e-07	6.1091	6.00627	0.102832	0.424171	6.1494	5.92859	0.22081	0.013207	5.88449	5.90738	-0.0228881	0.81411	5.97902	5.52122	0.457801	5.60266e-09	6.35634	5.64829	0.708053	7.71669e-09	6.06805
ENSG00000001084	GCLC	Eukaryota	UC	Broadly transcribed	6.12815	6.84767	-0.719516	0.0404865	5.34378	5.70584	-0.36206	1.19605e-07	5.706	5.46379	0.24221	0.00199532	6.0962	5.82579	0.270415	0.214877	5.2018	5.0668	0.135007	0.0578345	5.58031	5.03719	0.543118	0.000207184	6.40719	7.1132	-0.706011	6.03439e-07	5.66015	4.44487	1.21528	1.16525e-05	7.08657	4.34623	2.74035	1.83917e-26	5.63072	5.98875	-0.358031	4.25337e-06	5.67953	5.77837	-0.0988427	0.449818	5.38827
ENSG00000001167	NFYA	Eukaryota	UC	Broadly transcribed	5.16991	4.93173	0.238174	0.169018	5.72115	5.30386	0.417293	4.87025e-11	5.13605	4.75723	0.378818	1.84958e-07	4.77381	4.32306	0.450755	2.44073e-07	4.77035	4.77746	-0.00711271	0.883794	4.67932	4.55478	0.12454	0.211298	4.13703	3.60193	0.535108	5.7677e-06	5.34712	4.64257	0.704558	1.66246e-16	5.24641	4.7115	0.534913	7.07341e-13	5.10237	4.78958	0.312791	1.25407e-05	5.08834	4.51436	0.573975	9.41596e-06	5.20068
ENSG00000001460	STPG1	Tetrapoda	EM	Broadly transcribed	4.10778	3.45103	0.656749	0.021708	3.55662	3.70308	-0.146452	0.0040175	3.49473	4.63428	-1.13955	3.6655e-41	3.87597	3.42695	0.449022	0.000256796	3.50843	4.08394	-0.575511	2.93182e-30	4.00987	3.97061	0.0392536	0.736869	1.75855	1.25653	0.502017	8.81197e-05	3.6448	3.9758	-0.330999	5.29443e-05	3.95952	3.81759	0.141929	0.119937	3.73734	4.04241	-0.305065	6.3271e-06	3.41965	3.7611	-0.341451	0.000687124	3.98194
ENSG00000001461	NIPAL3	Metazoa	EM	Broadly transcribed	5.05892	4.95075	0.108171	0.618506	5.47499	6.00373	-0.528739	6.72631e-12	5.44858	6.17423	-0.725646	5.7987e-17	5.20728	5.58856	-0.381275	4.06325e-05	5.89812	6.56837	-0.670253	6.43598e-15	5.88791	6.2841	-0.396187	0.0141039	3.09327	2.69492	0.398347	0.000153091	5.54834	6.19471	-0.646367	3.06257e-12	5.25723	6.0714	-0.814169	9.22201e-25	6.91342	7.69311	-0.779694	2.09978e-05	5.34784	5.90853	-0.560693	8.65154e-08	7.17304
ENSG00000001497	LAS1L	Tetrapoda	EM	Broadly transcribed	5.79415	5.37661	0.417539	0.00291595	5.75885	5.36642	0.392432	6.99953e-16	5.85503	4.83664	1.01839	8.10357e-19	5.48754	5.17107	0.316468	0.000254777	5.39215	5.10432	0.287835	1.61416e-11	5.43986	5.20621	0.233654	0.00096956	5.19098	4.74395	0.44703	7.09571e-08	5.36665	5.00695	0.359702	8.65588e-09	5.5231	4.96744	0.55566	4.54683e-15	5.56652	5.29998	0.266544	8.36222e-09	5.12642	4.83678	0.289643	0.00642765	5.48418
ENSG00000001561	ENPP4	Bilateria	EM	Broadly transcribed	3.31081	4.26687	-0.956058	0.00693017	4.5688	4.95936	-0.390565	0.000484186	4.8836	5.36958	-0.485981	6.91986e-08	1.31335	3.62607	-2.31272	2.5888e-22	5.41853	6.06501	-0.646479	1.88611e-13	4.95927	5.6145	-0.655226	5.44982e-09	3.56895	3.58486	-0.0159159	0.948377	5.42562	6.18815	-0.762528	1.18769e-11	3.56043	6.21011	-2.64968	1.12535e-60	5.6631	5.7105	-0.0474045	0.709819	4.61695	4.66268	-0.0457253	0.857503	4.79388
ENSG00000001617	SEMA3F	Euteleostomi	EM	Broadly transcribed	7.07896	5.96348	1.11548	0.00128176	6.45392	5.54536	0.908557	3.43306e-20	5.00974	4.21586	0.793883	1.11037e-05	6.50453	6.87206	-0.367529	0.00191988	6.61658	5.47512	1.14146	4.78907e-28	5.07604	5.83514	-0.759091	0.00154643	3.93821	2.71476	1.22346	1.00733e-19	5.01097	5.43083	-0.419855	0.00126299	6.3363	5.28963	1.04667	3.48163e-17	5.74694	6.12253	-0.37559	0.00334354	5.59837	5.9137	-0.315335	0.1004	6.32222
ENSG00000001626	CFTR	Eukaryota	UC	Broadly transcribed	-1.704	-1.49697	-0.207021	0.758044	-1.59928	0.174244	-1.77352	8.7121e-27	7.22394	7.70104	-0.477103	0.125023	-1.73013	2.95164	-4.68176	3.78276e-49	-0.808587	1.52917	-2.33776	8.20771e-30	-0.53195	1.64268	-2.17463	8.40075e-12	-1.07319	3.59693	-4.67013	9.1203e-37	3.12895	5.59011	-2.46116	8.11601e-24	1.83065	5.62291	-3.79226	1.32688e-71	2.28291	3.36666	-1.08375	0.000397212	4.45811	2.61315	1.84496	0.00855066	-1.36757
ENSG00000001629	ANKIB1	Eumetazoa	EM	Broadly transcribed	5.78001	5.53387	0.246133	0.0994012	6.20961	6.05228	0.157332	0.00713776	5.73211	5.4711	0.26101	0.000210842	5.5933	5.38594	0.207362	0.0565774	6.34977	6.32174	0.0280304	0.716338	6.56165	6.15536	0.406283	0.00126597	4.16773	4.11065	0.0570773	0.622627	5.93291	5.45079	0.482121	6.13812e-10	5.9571	5.45356	0.50354	1.06475e-11	5.44524	5.561	-0.115753	0.197045	6.08604	5.57553	0.510507	0.000598678	5.53819
ENSG00000001630	CYP51A1	Eukaryota	UC	Broadly transcribed	6.06191	5.83067	0.231238	0.313894	6.43659	5.95295	0.483646	3.34555e-12	7.17676	6.71761	0.459151	3.96099e-05	6.14851	6.2913	-0.142784	0.376924	5.68746	6.8869	-1.19944	2.25965e-46	5.54101	6.71436	-1.17334	7.36963e-24	7.35261	7.33531	0.0173047	0.921895	6.53355	7.48512	-0.951571	1.5142e-23	6.6862	7.30623	-0.620025	9.32814e-08	6.5316	6.94331	-0.411714	1.34644e-05	6.62413	6.3778	0.24633	0.245594	6.06539
ENSG00000001631	KRIT1	Bilateria	EM	Broadly transcribed	4.8918	4.82482	0.0669758	0.696696	5.2048	5.38277	-0.177963	6.9783e-05	5.03934	4.52064	0.518708	4.5578e-11	4.66828	4.57088	0.097398	0.381547	5.18564	5.01298	0.172659	0.000709999	5.12839	4.86156	0.266828	0.0190565	3.91433	3.92011	-0.00577357	0.958122	5.02425	4.81943	0.204822	0.00168674	5.26773	4.79083	0.476902	3.32531e-09	4.80696	5.00836	-0.2014	0.00167915	5.20642	4.85699	0.349434	0.0353049	5.27608
ENSG00000002016	RAD52	Eukaryota	UC	Broadly transcribed	2.90793	2.67139	0.236536	0.28186	2.97219	3.34139	-0.369197	1.01399e-10	3.07211	3.42491	-0.352808	9.95997e-05	2.15501	2.01474	0.140267	0.303088	3.05414	2.62997	0.424166	2.43165e-06	3.38459	2.73951	0.64508	3.4588e-05	1.89055	1.54954	0.341014	0.00251639	2.76714	2.4438	0.323333	0.00237059	3.0256	2.42438	0.601214	2.51746e-08	2.88009	2.85607	0.0240147	0.782014	3.03834	2.98815	0.0501869	0.741091	3.3955
ENSG00000002330	BAD	Mammalia	MM	Broadly transcribed	5.71371	5.25274	0.460963	0.00629919	5.1197	4.67178	0.447917	3.7101e-08	5.12183	5.99909	-0.877266	9.9458e-26	5.26491	5.06451	0.200406	0.105619	5.39553	5.21237	0.183156	0.0153699	5.86382	5.71054	0.153283	0.196813	5.16726	5.05848	0.108778	0.360216	5.4259	5.43104	-0.00514121	0.96002	5.37426	5.30714	0.0671209	0.431352	5.97943	5.65362	0.325807	0.000861245	5.15661	6.01845	-0.861847	3.07514e-13	5.68427
ENSG00000002549	LAP3	Cellular_organisms	UC	Broadly transcribed	6.29687	6.23874	0.0581303	0.863509	6.87498	6.64826	0.226722	0.00073188	6.71211	6.6981	0.0140089	0.915232	6.65459	6.30341	0.351182	0.0402535	6.83279	6.93262	-0.0998297	0.257654	6.1164	7.01528	-0.898876	1.42478e-10	6.63341	7.71653	-1.08312	4.76866e-12	6.88343	7.16842	-0.284984	0.00162853	6.49762	7.39161	-0.893989	5.93105e-16	6.11504	5.9865	0.128543	0.0570524	6.71599	6.33158	0.384413	0.0121171	6.20803
ENSG00000002586	CD99	NA	NA	Broadly transcribed	6.5291	6.88937	-0.360263	0.238798	6.29159	6.16815	0.123441	0.196364	6.43451	6.63038	-0.195867	0.126992	6.37498	6.32782	0.0471628	0.752997	6.28339	4.97612	1.30727	3.97367e-50	5.49857	5.16734	0.331232	0.0165965	6.25831	6.23847	0.019843	0.868883	6.32413	6.44916	-0.125023	0.241648	6.6719	6.67928	-0.00738683	0.94611	7.09368	7.06592	0.0277569	0.747208	6.09725	6.84323	-0.745988	1.51567e-06	5.47176
ENSG00000002587	HS3ST1	Euteleostomi	EM	Broadly transcribed	4.51163	5.36652	-0.854891	0.0317555	2.21156	2.87691	-0.665349	3.33462e-14	3.59983	3.24903	0.350795	0.0229239	3.31654	5.27997	-1.96342	1.87693e-26	3.67296	4.34832	-0.675353	3.84065e-09	5.92137	3.9062	2.01518	9.78483e-11	0.352772	0.732987	-0.380216	0.0516523	4.05177	2.92779	1.12398	1.88985e-06	3.44121	2.9106	0.530609	0.0165248	3.02945	3.19702	-0.16757	0.397079	4.66634	4.45108	0.215265	0.448699	1.77839
ENSG00000002726	AOC1	Cellular_organisms	UC	Tissue-biased	0.621349	-0.224414	0.845763	0.292057	-0.450183	-1.38821	0.938023	1.18492e-05	7.59575	9.91019	-2.31443	3.73199e-27	1.4504	1.91439	-0.463982	0.131852	7.10846	8.11981	-1.01135	0.00345637	6.10517	8.86608	-2.7609	1.98632e-05	-0.700613	1.09609	-1.7967	1.56575e-06	3.02237	-0.104296	3.12667	3.02088e-07	0.555599	0.167233	0.388366	0.161173	2.12507	5.06545	-2.94038	1.3575e-19	6.45083	4.21997	2.23086	2.28297e-06	0.668819
ENSG00000002745	WNT16	Eumetazoa	EM	Tissue-biased	-2.22026	-3.53841	1.31815	0.013024	-3.93681	-3.9965	0.0596941	0.74843	-3.40159	-2.12189	-1.2797	0.000172671	-2.31818	-2.25156	-0.0666195	0.874785	-3.81031	-3.39205	-0.418266	0.0421685	-4.14891	-3.07098	-1.07793	0.0012297	-4.5382	-4.46628	-0.0719125	0.812725	-2.17215	-2.78872	0.616566	0.0348647	-1.11668	-2.97127	1.85459	5.63543e-08	-1.59943	-0.0548609	-1.54457	1.75428e-12	-2.0338	-1.53039	-0.503413	0.191336	-3.48207
ENSG00000002746	HECW1	Metazoa	EM	Tissue-biased	0.005078	0.040742	-0.035664	0.953293	-0.924539	-0.0167788	-0.90776	1.9411e-12	-0.275028	-1.26001	0.984986	0.000169084	0.339285	-0.679326	1.01861	0.000564879	0.240746	2.76415	-2.52341	3.68717e-31	1.06521	4.03093	-2.96572	9.0885e-20	-1.84134	-2.193	0.351656	0.247607	0.29265	-1.42586	1.71851	3.70354e-15	0.551914	-1.24603	1.79794	7.31424e-15	0.730119	2.40758	-1.67747	1.15329e-13	0.175976	-0.367792	0.543768	0.0572103	-1.41584
ENSG00000002822	MAD1L1	Eukaryota	UC	Broadly transcribed	5.28151	4.65813	0.623382	0.000258962	4.5318	4.11849	0.413308	1.71125e-08	4.81469	4.41983	0.394859	1.05375e-06	5.18301	4.6323	0.550704	9.27399e-06	4.46003	4.16066	0.299372	4.22028e-06	5.51967	4.38151	1.13816	1.63332e-15	4.62768	4.44783	0.179855	0.174933	4.94375	4.78708	0.156666	0.0964855	4.84197	4.73676	0.105207	0.270404	5.10268	4.68376	0.418918	1.77763e-05	4.85669	4.22708	0.629612	4.15871e-06	4.99856
ENSG00000002834	LASP1	NA	NA	Broadly transcribed	8.26719	7.40291	0.864283	2.83752e-08	8.51036	8.01178	0.49858	1.50174e-09	8.75952	9.28286	-0.523337	2.22341e-14	7.83889	7.15251	0.686379	6.89014e-18	8.24572	7.91465	0.331075	1.71838e-14	8.6158	7.83666	0.779146	1.5971e-22	7.78754	7.2753	0.512236	6.69968e-09	8.35779	8.05039	0.307399	2.12733e-05	7.8968	8.05604	-0.159237	0.0253422	6.73569	6.97506	-0.239373	0.00701148	8.61157	8.04172	0.569844	1.02364e-05	7.75124
ENSG00000002919	SNX11	Eumetazoa	EM	Broadly transcribed	4.77956	4.47576	0.303799	0.0225137	4.80304	4.72553	0.07751	0.177406	4.57234	4.97849	-0.40615	1.41072e-09	4.72911	4.69323	0.0358822	0.644837	4.69841	4.93567	-0.237256	7.88277e-09	5.11415	4.87375	0.2404	0.00566846	4.08799	3.69845	0.389539	2.43401e-06	4.76811	4.77451	-0.00639953	0.933147	4.88698	4.78011	0.106873	0.141036	4.48876	4.50285	-0.0140902	0.816702	4.31673	4.52272	-0.205996	0.00841917	4.90176
ENSG00000002933	TMEM176A	Mammalia	MM	Broadly transcribed	4.06864	5.01187	-0.943233	0.0310726	4.8696	5.26577	-0.396171	0.00486741	7.16646	7.8097	-0.643243	0.00542398	3.67177	3.49875	0.17302	0.521578	8.80874	7.43731	1.37143	1.52101e-30	8.73622	7.92333	0.812889	0.0017975	9.21507	9.81244	-0.597372	0.00369463	5.75828	5.11315	0.645132	0.000693045	4.94823	5.48696	-0.53873	0.00260275	2.82465	3.61639	-0.791732	6.37948e-07	6.74031	5.77895	0.961359	0.000643809	3.49523
ENSG00000003056	M6PR	Metazoa	EM	Broadly transcribed	7.28426	6.94022	0.344035	0.00963526	7.21567	7.08075	0.134919	0.00148768	7.15569	6.80894	0.346748	2.55104e-08	7.01534	6.61647	0.39887	1.29001e-07	7.33414	7.11551	0.218632	1.78928e-06	7.34221	6.98087	0.361337	1.76528e-05	5.92651	6.12396	-0.197455	0.0156192	7.2249	7.45895	-0.234057	0.000560289	7.53883	7.43619	0.10264	0.17315	6.62653	6.9973	-0.370778	5.44956e-12	6.67391	6.35539	0.318515	0.00288566	7.36898
ENSG00000003096	KLHL13	Tetrapoda	EM	Broadly transcribed	1.19497	4.11054	-2.91557	3.06623e-16	2.36784	5.90808	-3.54024	3.49651e-149	1.38573	3.02423	-1.6385	8.70788e-08	3.19849	3.06602	0.132471	0.567902	3.54791	5.98815	-2.44023	5.74008e-116	3.87082	5.54288	-1.67206	1.27173e-11	1.57071	1.79942	-0.228715	0.393226	0.876137	1.67734	-0.801202	0.00043529	3.60218	1.40754	2.19464	1.86681e-10	2.69713	3.96524	-1.2681	1.00665e-26	1.7058	3.39603	-1.69023	3.12753e-07	0.234001
ENSG00000003137	CYP26B1	Eukaryota	UC	Broadly transcribed	1.23601	1.89786	-0.661848	0.243786	1.97021	3.86754	-1.89732	1.86272e-53	0.932178	2.78748	-1.85531	2.5261e-15	3.94182	3.27001	0.671809	0.0512014	2.70099	4.48042	-1.77942	2.71873e-42	2.5472	4.33189	-1.78468	5.97396e-19	-0.653263	0.267469	-0.920732	0.0182186	2.06274	3.09744	-1.0347	2.34628e-08	2.4248	2.53904	-0.114239	0.57779	1.01159	2.14128	-1.12969	2.34838e-08	1.62479	1.53174	0.09305	0.814186	1.96745
ENSG00000003147	ICA1	Tetrapoda	EM	Broadly transcribed	4.86706	4.4556	0.411453	0.440089	5.60005	5.10011	0.499943	9.31902e-09	6.06778	5.22468	0.843103	5.53425e-13	1.62089	3.61325	-1.99236	7.98101e-25	3.5765	4.62431	-1.0478	2.06637e-41	4.51555	4.6127	-0.0971577	0.65005	3.06605	3.09609	-0.0300443	0.927235	5.36659	4.32641	1.04018	1.45731e-17	3.23542	4.42332	-1.1879	3.50425e-13	6.13237	5.09355	1.03882	1.19201e-29	5.19773	4.35507	0.842663	5.27684e-05	4.29845
ENSG00000003249	DBNDD1	Euteleostomi	EM	Broadly transcribed	4.04093	2.19857	1.84236	0.00160978	4.99529	3.31422	1.68108	2.87735e-31	4.14852	1.85196	2.29656	1.13983e-13	3.04307	4.8489	-1.80582	5.43439e-19	4.10393	4.21422	-0.110288	0.409806	5.96609	4.33949	1.6266	8.82938e-17	4.14052	2.75165	1.38887	1.31553e-05	4.65149	2.84815	1.80335	5.49429e-21	3.58929	2.96525	0.624033	0.00133431	4.83266	3.29172	1.54094	1.55053e-19	4.47652	4.0067	0.469822	0.152132	4.07595
ENSG00000003393	ALS2	Metazoa	EM	Broadly transcribed	4.35845	4.35883	-0.000384085	0.998336	4.91541	5.09069	-0.175282	0.000118565	4.37046	3.63041	0.740046	1.22935e-15	4.36495	4.23194	0.133007	0.167442	4.95215	5.15271	-0.200563	1.33518e-05	4.91578	5.01459	-0.0988157	0.309227	4.70175	5.04409	-0.342341	7.2655e-05	4.80068	4.85311	-0.0524284	0.434857	4.88298	4.87012	0.0128576	0.870217	4.49983	4.45051	0.0493246	0.400996	4.81412	4.46437	0.349755	0.000237643	4.41797
ENSG00000003400	CASP10	Tetrapoda	EM	Broadly transcribed	4.15223	3.9473	0.204927	0.530652	3.30671	4.24633	-0.939623	2.72481e-28	5.14576	6.19239	-1.04664	6.04912e-19	4.03896	4.00607	0.0328914	0.858021	4.96503	4.6698	0.295232	3.8399e-07	4.24067	4.57744	-0.33677	0.000540623	3.52085	3.6348	-0.113954	0.249397	5.15574	5.36606	-0.210317	0.0381867	4.41377	5.54209	-1.12832	1.79844e-23	2.74821	3.05493	-0.306718	0.0174479	5.35357	4.94182	0.411755	0.0335328	4.40355
ENSG00000003402	CFLAR	Tetrapoda	EM	Broadly transcribed	5.44961	5.65098	-0.201371	0.323674	5.37299	6.19198	-0.818985	2.07005e-33	5.64024	5.93329	-0.293053	0.000128303	5.81406	6.10585	-0.291793	0.00332455	6.546	6.03824	0.507756	4.11937e-16	6.16257	5.98638	0.17619	0.0819088	4.96396	5.26744	-0.303482	1.3903e-05	6.57186	7.09427	-0.522411	6.17439e-08	6.07121	7.23282	-1.16161	4.15628e-33	5.24594	5.35626	-0.11032	0.107065	6.17704	6.15446	0.0225752	0.871145	5.99879
ENSG00000003436	TFPI	Bilateria	EM	Broadly transcribed	5.11147	5.93852	-0.827046	0.0021012	4.57053	6.37565	-1.80512	8.4627e-95	4.33667	4.67521	-0.338539	0.013213	4.02383	4.28524	-0.261404	0.0795209	7.75332	6.62	1.13332	7.39823e-21	7.44592	6.37763	1.0683	2.67155e-07	7.60626	8.17875	-0.57249	0.00535881	7.12515	8.04038	-0.915225	1.02794e-06	5.90334	8.14248	-2.23914	1.95497e-35	4.20344	4.71917	-0.515734	2.88289e-05	6.00257	5.77877	0.223796	0.256044	4.33481
ENSG00000003509	NDUFAF7	Cellular_organisms	UC	Broadly transcribed	3.81794	3.56507	0.25287	0.0417794	3.57979	3.64232	-0.0625244	0.12338	3.71257	3.13048	0.582083	2.64985e-13	3.08453	3.14464	-0.0601084	0.513137	3.68451	3.55479	0.129725	0.00603235	4.04908	3.59017	0.458908	6.89317e-07	3.3079	3.28008	0.0278145	0.731839	3.6641	3.13829	0.525803	2.12832e-13	3.79142	3.15873	0.632691	3.08496e-16	3.3122	3.15867	0.153531	0.00783059	3.5297	3.32853	0.201178	0.0309187	3.47523
ENSG00000003756	RBM5	Eukaryota	UC	Broadly transcribed	6.45868	6.60775	-0.14907	0.443171	6.58365	7.10149	-0.517833	1.14122e-20	6.30843	6.39751	-0.08908	0.30627	5.62226	5.79019	-0.167933	0.0663031	6.04068	5.91728	0.123402	0.115286	6.48737	6.17964	0.307737	0.0227996	5.44548	5.18941	0.256074	0.000174669	6.41381	6.48844	-0.0746285	0.416944	6.0284	6.55309	-0.524686	6.4042e-12	6.86466	6.48066	0.383999	8.42702e-07	6.07187	6.25535	-0.183486	0.0736491	6.83584
ENSG00000003987	MTMR7	Eukaryota	UC	Tissue-biased	0.335452	0.783462	-0.44801	0.0696927	0.824505	1.0361	-0.211593	0.117241	-0.328845	0.577781	-0.906626	2.91022e-12	-0.335067	-0.253412	-0.081655	0.639893	1.00565	1.45657	-0.450916	3.74847e-08	0.68487	1.31079	-0.625915	1.89022e-05	0.627596	0.234843	0.392753	0.203744	1.24268	1.20046	0.0422176	0.880955	0.228893	1.09589	-0.866994	9.97616e-10	-0.154665	0.472555	-0.62722	8.96873e-10	0.707302	0.92754	-0.220238	0.279194	2.73348
ENSG00000003989	SLC7A2	Cellular_organisms	UC	Broadly transcribed	3.30391	4.80264	-1.49874	0.00016727	6.16286	6.5491	-0.386239	0.199844	1.4121	2.97878	-1.56668	5.27892e-09	2.86538	4.60476	-1.73938	2.08412e-11	5.55805	5.39828	0.159768	0.337601	2.69301	5.12266	-2.42965	4.04578e-24	6.8514	9.19256	-2.34116	2.61471e-16	5.29303	5.83181	-0.538786	0.0964307	3.67789	6.04131	-2.36342	2.00039e-32	6.15827	6.04501	0.113259	0.385835	3.46261	4.20339	-0.740784	0.0748268	7.2514
ENSG00000004059	ARF5	Eukaryota	UC	Broadly transcribed	7.57992	6.83718	0.742744	2.48063e-07	7.17577	6.50827	0.667498	6.7709e-25	7.32624	7.20193	0.124307	0.152223	7.2161	7.31995	-0.103857	0.322938	6.83607	6.60386	0.232214	0.000331726	7.4959	6.7852	0.710702	6.67114e-09	6.60935	6.43185	0.177492	0.0477306	7.03477	6.63257	0.402192	8.4086e-07	7.34201	6.61011	0.731898	2.56338e-18	7.33292	6.92711	0.405806	3.62148e-06	6.4499	6.76441	-0.314503	0.00333571	6.84456
ENSG00000004139	SARM1	NA	NA	Broadly transcribed	3.77531	4.65173	-0.876414	0.00559598	3.53812	4.2765	-0.738385	5.95972e-10	4.27173	4.1117	0.16003	0.154528	2.2196	3.24935	-1.02975	3.18672e-08	4.87424	4.49755	0.376689	1.01396e-08	5.17438	4.67124	0.503142	2.32583e-05	2.05561	1.24365	0.811958	1.31553e-05	3.97519	4.32754	-0.352342	0.00210838	3.65711	4.3434	-0.686287	1.78824e-07	5.17835	4.98749	0.190858	0.00890642	4.49418	4.65954	-0.165353	0.329398	4.47772
ENSG00000004142	POLDIP2	NA	NA	Broadly transcribed	7.09918	6.57957	0.519612	1.2497e-05	6.91926	6.52146	0.397798	3.9475e-12	7.14657	6.90739	0.23918	0.00122477	6.85475	7.0662	-0.21144	0.00198085	6.95114	7.53633	-0.585192	5.37519e-27	7.80488	7.58622	0.218664	0.0192823	7.6323	7.74546	-0.113159	0.153961	6.80147	6.15979	0.641681	1.41158e-24	6.9425	6.18234	0.760164	1.41704e-23	7.00935	6.73442	0.274928	2.8967e-07	6.75279	6.78908	-0.036296	0.721544	6.55411
ENSG00000004399	PLXND1	Metazoa	EM	Broadly transcribed	6.03255	6.26265	-0.230093	0.467537	7.23363	7.27458	-0.040952	0.618091	5.90743	5.71448	0.192947	0.273078	5.89819	4.7442	1.15399	3.30586e-13	7.79838	6.16474	1.63363	2.34247e-59	5.82624	6.53833	-0.712092	0.000168889	5.88669	5.25286	0.633838	5.21794e-07	7.52847	8.03805	-0.509579	3.13249e-05	6.53861	8.13724	-1.59864	8.59146e-33	5.21495	5.53266	-0.317712	0.0110698	6.91278	6.09298	0.819795	2.37973e-06	7.29723
ENSG00000004455	AK2	Cellular_organisms	UC	Broadly transcribed	7.19409	6.59352	0.600567	1.03986e-09	7.12873	6.93961	0.18912	8.27354e-05	7.36071	7.41769	-0.0569751	0.524748	7.11029	6.89806	0.212229	0.0133182	7.35727	7.58024	-0.222969	1.78707e-05	7.14469	7.58841	-0.443713	2.56706e-06	6.83689	7.17118	-0.334291	0.000115972	7.35182	6.70763	0.644195	7.86699e-16	7.06077	6.75988	0.300891	3.88273e-05	6.84076	6.53007	0.31069	8.02121e-11	6.71743	6.62575	0.0916805	0.36475	7.11463
ENSG00000004468	CD38	Mammalia	MM	Broadly transcribed	0.346706	-0.110131	0.456837	0.538577	0.553526	0.856753	-0.303226	0.169264	0.675044	2.75413	-2.07908	4.56764e-14	2.16148	1.18368	0.977796	0.00435044	1.25247	-0.318902	1.57137	1.51491e-14	-0.154469	-0.360369	0.2059	0.541115	-0.0769085	1.37824	-1.45515	2.66129e-07	3.04775	3.07233	-0.0245855	0.92333	2.78722	3.50261	-0.715398	6.71557e-05	3.49321	5.7281	-2.23488	2.62932e-12	2.33453	2.66834	-0.333814	0.364438	-0.176038
ENSG00000004478	FKBP4	Cellular_organisms	UC	Broadly transcribed	7.69977	6.98443	0.71534	5.86801e-05	8.39189	7.09593	1.29596	1.24101e-49	7.76567	7.23506	0.530613	1.41532e-06	7.59853	7.45292	0.145609	0.258	6.66044	7.58299	-0.922553	1.89663e-51	6.92885	7.48256	-0.55371	1.10694e-06	6.71696	6.57841	0.138547	0.202364	6.58956	5.63426	0.955297	8.17754e-15	7.58951	5.55603	2.03348	2.72676e-62	8.07478	7.57436	0.500427	2.12063e-08	6.958	6.60693	0.351067	0.0356068	6.83505
ENSG00000004487	KDM1A	Eukaryota	UC	Broadly transcribed	7.23335	6.40449	0.828853	4.92697e-07	6.657	6.35723	0.299765	4.34205e-10	6.78758	6.04513	0.742458	1.52709e-22	6.71211	6.16071	0.551403	7.13511e-13	5.75793	6.15392	-0.395982	7.04818e-29	5.98457	5.97215	0.0124181	0.859776	4.9694	4.70754	0.261861	0.00113374	6.33879	5.75238	0.586412	1.24825e-18	6.64019	5.73205	0.908136	2.30135e-31	6.74006	6.42114	0.318926	3.79853e-09	6.24076	5.83846	0.402301	7.16864e-05	6.22824
ENSG00000004534	RBM6	Tetrapoda	EM	Broadly transcribed	6.38484	6.25985	0.124991	0.587835	6.10336	6.49564	-0.392282	1.10198e-13	6.02614	5.54642	0.479718	1.26398e-05	5.15882	5.36745	-0.208634	0.0492027	5.62915	5.56144	0.0677167	0.541182	6.04523	5.79503	0.250205	0.0980874	5.15557	4.75745	0.39812	1.00478e-06	6.00923	5.97257	0.0366573	0.74535	5.75491	6.01286	-0.257946	0.0100279	6.26317	5.7917	0.471468	4.75723e-06	5.55791	5.71945	-0.16154	0.200062	6.26951
ENSG00000004660	CAMKK1	Eukaryota	UC	Broadly transcribed	3.27472	4.39117	-1.11645	2.91681e-08	3.47034	3.6182	-0.147853	0.0914819	3.78771	2.92844	0.859272	5.66996e-10	3.7118	3.44811	0.263685	0.108061	3.78524	2.34877	1.43648	8.27563e-38	3.51572	2.54098	0.974735	3.20021e-06	0.509928	0.695382	-0.185453	0.22184	3.38913	3.60021	-0.211077	0.0797579	3.52449	3.56735	-0.0428664	0.746761	3.59591	3.51753	0.0783754	0.538039	2.90804	2.98237	-0.0743238	0.701155	4.63884
ENSG00000004700	RECQL	Cellular_organisms	UC	Broadly transcribed	5.33608	5.14408	0.191993	0.316821	5.61749	5.61924	-0.00175248	0.977587	5.01794	4.49956	0.518384	1.03851e-09	5.49704	4.71258	0.784461	1.38256e-13	5.67689	4.95865	0.718235	1.82971e-47	5.61455	4.67066	0.943895	7.54711e-18	4.22448	3.78981	0.434678	2.94528e-06	5.33592	5.41934	-0.0834239	0.372335	5.78091	5.41396	0.366944	1.58e-05	4.54313	4.97047	-0.42734	1.02459e-11	5.05874	4.71153	0.347201	0.00513701	5.08525
ENSG00000004766	CCDC132	Eukaryota	UC	Broadly transcribed	4.32556	4.24609	0.0794717	0.601304	4.93433	5.06724	-0.13291	0.0272569	4.62738	4.65135	-0.0239667	0.789804	4.19268	4.34423	-0.151555	0.100396	4.58121	5.08507	-0.503858	4.88628e-29	4.75357	4.87331	-0.119742	0.184743	3.48955	3.15204	0.337515	7.06375e-05	4.50558	4.4537	0.0518818	0.474099	4.38121	4.41303	-0.0318203	0.667278	4.4167	4.47473	-0.0580336	0.391882	4.55265	4.26605	0.286595	0.0673736	4.36235
ENSG00000004776	HSPB6	NA	NA	Broadly transcribed	2.68814	9.1502	-6.46207	1.46286e-48	3.2288	7.64417	-4.41537	1.65405e-173	2.54522	6.04668	-3.50146	4.26323e-33	2.30366	6.5728	-4.26914	2.97095e-43	3.26035	4.82595	-1.5656	6.78682e-19	2.33639	5.02319	-2.68679	5.03029e-28	2.94808	4.32185	-1.37378	3.67258e-07	3.04141	6.15751	-3.11609	1.9077e-75	2.13	6.39377	-4.26376	1.09711e-133	5.91754	7.67581	-1.75827	7.15785e-14	5.44076	8.95099	-3.51023	5.21439e-11	2.29925
ENSG00000004777	ARHGAP33	Tetrapoda	EM	Broadly transcribed	3.34807	2.75026	0.597801	0.0831641	3.46043	2.89763	0.562803	1.77668e-06	2.9297	1.93104	0.998656	3.90479e-08	2.0566	1.25482	0.801775	0.000123088	2.93097	0.954296	1.97667	1.7992e-20	2.85327	2.30942	0.543857	0.00683104	1.99438	0.59713	1.39725	1.43679e-13	2.80772	1.7994	1.00832	1.40283e-06	3.00095	1.9793	1.02165	2.36915e-07	3.20174	2.68818	0.513558	0.00070926	3.19724	3.00447	0.19277	0.373223	2.81728
ENSG00000004779	NDUFAB1	Cellular_organisms	UC	Broadly transcribed	5.74078	5.38043	0.360356	0.0246818	5.6883	4.93996	0.748339	4.46718e-36	6.06232	6.17066	-0.108337	0.227933	5.41387	5.55137	-0.137495	0.180157	5.44227	5.70432	-0.262049	6.71747e-06	5.98371	5.68089	0.302828	0.01258	5.59846	5.75513	-0.156664	0.171666	5.4504	4.93204	0.518366	1.99881e-10	5.5699	4.81358	0.756328	2.19222e-18	5.44091	5.09098	0.349934	4.83096e-06	5.8943	5.99527	-0.100965	0.461978	5.37771
ENSG00000004799	PDK4	Eukaryota	UC	Broadly transcribed	3.64209	8.30312	-4.66103	8.88112e-38	4.94371	8.67237	-3.72866	2.03817e-101	4.04758	7.31235	-3.26476	5.94966e-49	2.04677	5.81461	-3.76784	1.4775e-48	8.5846	8.49987	0.0847262	0.731599	5.4468	8.17923	-2.73243	9.16942e-20	6.29509	8.28585	-1.99076	1.49313e-10	5.03611	7.89818	-2.86207	4.02508e-42	3.11	7.87598	-4.76597	3.76121e-106	5.65875	7.66921	-2.01046	1.05019e-15	5.26468	8.21891	-2.95423	1.97658e-15	7.65153
ENSG00000004809	SLC22A16	Euteleostomi	EM	Tissue-biased	0.0416064	-1.1087	1.15031	1.09853e-06	0.0155324	-0.617023	0.632555	5.61077e-09	-0.756872	-1.19898	0.442109	0.00171441	-0.645727	-0.972403	0.326676	0.0818366	-0.800245	-1.97885	1.17861	2.18714e-21	-1.00356	-2.00758	1.00403	3.06054e-09	-1.79714	-2.39464	0.597499	0.000121031	-0.184683	-0.770667	0.585983	2.68722e-05	-0.0562379	-0.972079	0.915841	6.67688e-10	0.361295	-0.848679	1.20997	1.94156e-15	0.457476	-0.677599	1.13507	4.32097e-09	-0.420192
ENSG00000004838	ZMYND10	Eukaryota	UC	Tissue-biased	-0.0792579	-1.13916	1.0599	0.00988965	2.90143	1.17783	1.7236	8.1267e-13	-0.971842	-1.46985	0.498009	0.0086649	-1.30113	-0.379446	-0.921688	0.000185583	1.48388	1.80876	-0.324887	0.0211504	3.8352	1.85766	1.97754	1.07342e-05	-0.833214	-2.07583	1.24262	3.64976e-10	2.19388	4.35481	-2.16094	1.50282e-22	0.792065	4.08401	-3.29195	3.40252e-55	0.871951	-0.457459	1.32941	4.51601e-07	-0.500607	-1.06465	0.564038	0.0043326	2.27261
ENSG00000004846	ABCB5	Tetrapoda	EM	Tissue-biased	-1.05723	0.715974	-1.7732	6.65844e-17	-0.486531	2.55131	-3.03784	6.1734e-170	-1.04782	0.249787	-1.2976	7.05545e-17	-1.6786	-1.84396	0.165363	0.419306	-0.92583	-1.92431	0.998484	3.56028e-07	-0.415599	-1.33095	0.915346	0.0366094	-1.94272	-3.1209	1.17818	4.27734e-06	-1.02242	-0.823077	-0.199347	0.123767	-0.972468	-0.763263	-0.209205	0.157539	-0.92274	-1.06737	0.144634	0.389394	-0.93099	-0.379207	-0.551782	0.0374974	-1.69902
ENSG00000004848	ARX	Metazoa	EM	Tissue-biased	-3.58666	-5.43919	1.85253	0.00121136	-2.33606	-2.42305	0.0869916	0.786558	-2.58353	-0.751702	-1.83183	1.47368e-05	-3.36052	-1.86017	-1.50035	2.01434e-05	-3.32552	-4.00119	0.67567	0.0634865	-3.42082	-3.2606	-0.160221	0.79781	-5.46252	-5.71652	0.254	0.351309	-0.236141	-0.674846	0.438706	0.306724	-2.50803	-1.20421	-1.30382	3.7646e-05	1.15478	0.323022	0.831763	0.023729	-0.613941	-0.631432	0.0174908	0.974994	-1.59814
ENSG00000004864	SLC25A13	Eukaryota	UC	Broadly transcribed	5.02514	4.26465	0.760487	1.77342e-05	4.70509	4.49545	0.209648	0.00218892	5.37125	5.61521	-0.243955	0.012064	4.85181	4.57207	0.279741	0.00735833	5.341	5.70092	-0.359915	8.70757e-09	5.57295	5.71085	-0.137904	0.228818	6.62435	7.2873	-0.662948	1.92991e-07	4.98273	4.03429	0.948444	1.10191e-19	5.03699	3.99344	1.04355	1.1354e-27	4.86244	4.47093	0.39151	9.451e-07	5.12853	4.30956	0.818968	1.39881e-06	4.6791
ENSG00000004866	ST7	Eumetazoa	EM	Broadly transcribed	4.62186	4.61671	0.00514824	0.973495	4.93142	4.89954	0.0318852	0.526155	4.78116	3.95928	0.82188	1.55498e-25	4.30635	4.19737	0.108979	0.132516	5.26153	5.26422	-0.00268681	0.968888	5.35752	5.31846	0.0390548	0.694468	4.92639	5.46694	-0.54055	6.30454e-09	5.35368	6.06315	-0.709472	2.43918e-19	4.81266	5.95192	-1.13925	2.86749e-59	5.02498	4.94951	0.0754703	0.358262	5.15953	5.01175	0.147778	0.20346	5.17971
ENSG00000004897	CDC27	NA	NA	Broadly transcribed	5.93373	5.79202	0.141703	0.335772	6.19086	6.23216	-0.0413021	0.469001	5.76838	5.34364	0.424735	3.25384e-11	5.97269	5.60455	0.368133	1.25681e-07	6.00462	5.82679	0.177828	4.64714e-05	5.62723	5.46218	0.165045	0.0371745	5.12975	5.06957	0.0601803	0.40556	5.90955	5.77856	0.13099	0.0389289	6.15549	5.80181	0.353683	1.99632e-08	5.47903	5.70194	-0.222909	3.34067e-05	6.02979	5.72759	0.302203	0.000478975	6.57109
ENSG00000004939	SLC4A1	Eukaryota	UC	Tissue-biased	-2.99295	-3.30065	0.307706	0.338491	-2.92031	-2.25723	-0.66308	4.31162e-09	-2.9047	-2.71985	-0.184845	0.317172	-3.30073	-4.02661	0.725877	0.00329432	0.321789	8.75565	-8.43386	7.32972e-231	-0.857113	8.65207	-9.50918	4.22148e-179	-3.17623	-2.35834	-0.817888	0.000338256	-2.17309	-0.504086	-1.66901	1.76117e-30	-2.46314	-0.480786	-1.98236	4.12403e-29	-2.6159	-3.15968	0.543778	0.000568146	-1.96403	-1.9324	-0.0316295	0.923342	-2.63618
ENSG00000004948	CALCR	Eumetazoa	EM	Tissue-biased	-3.68156	-4.09599	0.414431	0.421792	-1.98923	0.273291	-2.26252	2.06439e-40	-3.68218	-3.28357	-0.398609	0.285962	-3.73725	-3.95335	0.2161	0.492823	1.29107	1.10619	0.184877	0.51748	-1.80996	1.40435	-3.21431	5.67968e-20	-4.32462	-4.19728	-0.127341	0.726029	-1.66701	-1.86439	0.197381	0.5217	-2.6043	-1.95051	-0.653793	0.00490413	-4.46094	-3.6083	-0.852631	0.000204561	-2.91915	-3.67054	0.751393	0.0385826	-3.48912
ENSG00000004961	HCCS	Eukaryota	UC	Broadly transcribed	4.58593	4.56211	0.023827	0.895464	4.47911	4.16124	0.317872	4.61319e-09	5.1879	5.52771	-0.33981	0.000239767	4.69643	4.79278	-0.0963594	0.275904	4.43982	4.926	-0.486178	4.2006e-22	4.57865	4.73637	-0.157717	0.101059	4.11183	4.19986	-0.0880308	0.303996	4.38769	4.13281	0.254879	0.000826188	4.612	4.1288	0.483198	1.80848e-08	4.02305	4.07937	-0.0563159	0.208052	4.84298	4.73433	0.108651	0.312101	4.05886
ENSG00000004975	DVL2	Metazoa	EM	Broadly transcribed	5.16013	5.10625	0.0538726	0.768794	4.86818	5.05484	-0.186658	0.000260254	4.89312	4.89537	-0.00225214	0.979468	5.12159	4.80411	0.317477	0.00118673	4.79047	4.48825	0.302217	2.15144e-11	5.37069	4.73175	0.63894	4.76399e-12	3.91743	3.01453	0.902907	1.54596e-12	4.95139	4.77873	0.172665	0.0157793	5.38502	4.68032	0.704703	1.14253e-13	5.35945	5.56746	-0.208014	0.000206346	4.90957	5.10028	-0.190707	0.0708635	5.33521
ENSG00000005001	PRSS22	Tetrapoda	EM	Broadly transcribed	4.91475	2.18044	2.73431	0.00147613	3.32262	2.12994	1.19268	2.00829e-15	3.7892	-0.680851	4.47005	1.84802e-25	4.87845	5.65599	-0.777536	0.00444396	-3.1979	2.81161	-6.00951	8.4225e-116	-1.38312	3.03299	-4.4161	2.99887e-29	-3.06302	0.353319	-3.41634	3.56656e-14	4.27682	3.00696	1.26986	2.03832e-07	4.28012	2.91766	1.36246	1.61464e-06	3.65477	3.69291	-0.0381409	0.821588	4.37	2.01873	2.35126	2.76952e-06	3.35699
ENSG00000005007	UPF1	NA	NA	Broadly transcribed	7.27197	6.99797	0.273997	0.00550654	7.07513	6.80463	0.2705	1.94755e-10	7.37865	7.32879	0.0498652	0.431454	7.01257	6.76945	0.24312	0.00137005	6.67842	7.17878	-0.500357	2.68255e-33	6.87608	7.3916	-0.515521	9.65631e-16	6.44661	6.19086	0.255749	0.00052086	6.95209	6.84489	0.107197	0.172194	7.17879	6.79416	0.384629	5.32568e-06	7.55501	7.27507	0.279942	1.51777e-09	7.18503	6.90999	0.275041	0.00381013	7.35069
ENSG00000005020	SKAP2	Eumetazoa	EM	Broadly transcribed	5.5043	6.15238	-0.648079	0.000276408	4.80189	6.14547	-1.34358	1.30253e-55	5.61917	6.35197	-0.732805	2.02252e-09	4.71887	4.11355	0.605319	8.91329e-06	6.5506	6.5371	0.0135036	0.868536	6.71338	6.17067	0.542708	9.61363e-06	3.75867	3.72298	0.0356898	0.87142	5.89181	6.26469	-0.372878	0.00055524	5.50644	6.35699	-0.850549	1.98881e-20	4.99916	4.86111	0.138046	0.15179	5.66297	5.74271	-0.0797491	0.627152	4.23623
ENSG00000005022	SLC25A5	Eukaryota	UC	Broadly transcribed	8.15953	7.93642	0.223109	0.237905	7.82541	7.32495	0.500457	3.96831e-16	9.26257	9.90908	-0.646511	8.74969e-09	8.53758	8.39999	0.137588	0.180844	7.54051	9.03983	-1.49932	9.0166e-58	8.13923	9.07304	-0.933803	5.63427e-08	7.94144	7.83733	0.104114	0.344049	8.12	7.80828	0.311717	0.000186155	8.58738	7.81174	0.775641	1.20044e-13	7.48122	7.2321	0.249119	0.00173255	8.35714	8.70481	-0.347673	0.0116695	6.94263
ENSG00000005059	CCDC109B	Euteleostomi	EM	Broadly transcribed	3.93433	3.456	0.478337	0.250394	4.32496	3.7774	0.54756	4.09127e-11	3.72079	3.3615	0.359282	0.0354009	4.56543	3.69227	0.873157	3.87682e-08	3.1759	1.55477	1.62113	2.45005e-25	3.35397	1.35213	2.00185	3.9773e-14	1.23031	1.21698	0.0133323	0.962592	4.041	3.87273	0.168274	0.255374	4.17097	4.01616	0.154819	0.185518	1.98056	2.25517	-0.274612	0.0322808	3.86224	3.57565	0.286596	0.139359	3.40773
ENSG00000005073	HOXA11	Euteleostomi	EM	Tissue-biased	2.43398	3.28187	-0.847893	0.0275063	-0.936965	-1.69671	0.759747	3.66459e-05	3.97811	3.30649	0.67162	0.00708064	-1.1535	-5.83897	4.68547	8.64008e-35	0.773502	2.68265	-1.90915	3.56207e-44	0.481781	2.25265	-1.77087	1.00442e-07	-4.6181	-6.21997	1.60187	5.6765e-06	-3.92769	-5.28106	1.35337	0.000366901	-0.795655	-6.17915	5.3835	2.6748e-44	4.12014	4.16225	-0.0421049	0.725599	0.553605	-5.06548	5.61909	4.47803e-13	-4.53861
ENSG00000005075	POLR2J	Cellular_organisms	UC	Broadly transcribed	6.23462	5.41356	0.821063	9.89005e-07	5.60778	4.8857	0.722083	8.23967e-24	5.99615	5.75512	0.24103	0.00913892	5.513	5.48336	0.029646	0.806332	5.4271	5.02821	0.398888	6.14642e-06	6.28532	5.23501	1.05031	2.2767e-13	5.76422	5.46232	0.301901	0.00314874	5.71072	4.98411	0.726611	5.5871e-14	5.87218	4.98551	0.886671	9.31357e-22	5.89937	5.63932	0.260047	0.00902732	5.96278	6.13269	-0.16991	0.27604	5.83149
ENSG00000005100	DHX33	NA	NA	Broadly transcribed	4.68591	4.22595	0.459961	0.00942361	4.72521	4.89884	-0.173632	0.00106972	4.92467	4.12738	0.797292	1.70511e-17	4.75551	4.40809	0.347415	0.000439282	4.46175	4.32919	0.132562	0.000635847	4.73473	4.25067	0.484064	9.9337e-08	3.68154	3.77673	-0.0951823	0.289702	4.4457	4.06686	0.378844	1.80349e-06	4.87778	4.05964	0.818134	6.71251e-18	4.54689	4.40557	0.141321	0.0240035	4.79384	4.21174	0.582101	1.50131e-07	4.10406
ENSG00000005102	MEOX1	Eumetazoa	EM	Broadly transcribed	0.164061	3.1503	-2.98624	3.56784e-14	1.50305	4.95395	-3.45089	6.95152e-106	0.334482	2.08383	-1.74935	2.01053e-11	1.57272	2.25949	-0.686765	0.00656153	-0.875413	-1.8264	0.950991	4.94028e-06	-3.75644	-1.59752	-2.15893	2.66189e-07	-2.39346	-3.40122	1.00776	0.00371643	-0.466622	0.475093	-0.941715	3.03607e-05	0.321208	0.926337	-0.605129	0.0150408	1.45773	1.40842	0.0493098	0.828245	1.25849	2.46689	-1.2084	8.37461e-05	0.00750265
ENSG00000005108	THSD7A	NA	NA	Broadly transcribed	0.284993	2.22536	-1.94037	3.22709e-06	1.31592	2.81124	-1.49532	9.31067e-36	-0.45756	0.637933	-1.09549	4.90915e-05	-0.755445	-0.307881	-0.447564	0.131681	3.62386	6.08912	-2.46527	5.78662e-77	2.78939	5.55021	-2.76082	2.44906e-35	0.413201	0.474673	-0.0614724	0.832165	1.35276	2.43751	-1.08475	5.55432e-10	0.585991	2.47471	-1.88872	7.94572e-18	2.50905	2.94927	-0.440219	0.0630652	1.19814	1.17917	0.0189668	0.956844	1.49398
ENSG00000005156	LIG3	Metazoa	EM	Broadly transcribed	5.04329	4.83175	0.211546	0.268421	5.43528	4.68818	0.747096	2.89871e-26	5.07762	4.40577	0.67185	2.13482e-13	4.61474	4.56579	0.048943	0.63479	4.23675	4.35407	-0.117325	0.00229423	4.37313	4.30266	0.0704668	0.419219	3.99381	3.36419	0.629624	2.68557e-12	4.88951	4.14531	0.744201	7.34593e-18	5.22338	4.18959	1.03379	1.31429e-22	5.82998	5.2556	0.574372	6.63997e-12	4.85041	4.41825	0.432163	0.000228226	4.66341
ENSG00000005175	RPAP3	Eukaryota	UC	Broadly transcribed	4.82561	4.56343	0.26218	0.0781223	4.94788	4.67279	0.275091	1.49996e-09	4.77611	3.94381	0.832301	2.2608e-31	4.55222	4.39379	0.158431	0.0148314	4.03643	4.45778	-0.42135	1.69458e-22	3.93776	4.09322	-0.155461	0.101559	3.57861	3.41587	0.162742	0.0240992	4.58986	3.96034	0.629527	1.78155e-17	4.86491	3.96532	0.899584	4.36358e-33	4.47009	4.43856	0.0315269	0.532735	4.60164	4.18657	0.415075	1.20226e-05	4.434
ENSG00000005187	ACSM3	Tetrapoda	EM	Broadly transcribed	2.2435	2.85378	-0.610283	0.274763	1.4536	3.17235	-1.71875	1.41217e-65	4.1566	5.24047	-1.08387	3.30092e-09	-0.12704	1.81738	-1.94442	2.09602e-29	4.88025	6.46026	-1.58001	4.87745e-42	5.51683	6.45997	-0.943141	2.61601e-07	4.27184	7.01106	-2.73922	2.64769e-25	3.66516	3.93703	-0.271877	0.190074	1.77276	3.99581	-2.22305	2.16496e-51	5.57134	4.93091	0.640429	0.00111168	3.71133	3.06304	0.648287	0.050805	1.52459
ENSG00000005189	AC004381.6	Tetrapoda	EM	Tissue-biased	2.48563	2.1773	0.308339	0.245327	3.0319	2.55382	0.478081	5.32408e-08	2.37672	1.62329	0.753432	6.16967e-09	1.70659	1.74515	-0.0385608	0.824552	1.73123	1.22472	0.506511	2.19888e-10	1.96111	1.03293	0.928183	1.42566e-13	1.77005	0.578381	1.19167	1.06324e-09	2.03244	1.14738	0.885056	3.48607e-12	2.21332	1.03418	1.17914	2.13978e-19	3.66907	3.38838	0.280686	0.0110703	2.40852	2.07554	0.332977	0.0577046	1.14339
ENSG00000005194	CIAPIN1	Eukaryota	UC	Broadly transcribed	5.67382	5.06146	0.612359	1.12082e-05	5.29109	5.01513	0.275957	1.63828e-06	5.82583	5.43178	0.394045	3.74557e-09	5.65516	5.49797	0.157193	0.0881693	5.34571	5.60791	-0.262192	3.1207e-08	6.30635	5.53378	0.77257	8.11868e-14	4.76351	4.50404	0.259468	0.00395192	5.47363	5.14023	0.333392	6.33781e-07	5.66363	5.17774	0.485896	1.9753e-10	5.13401	4.89921	0.234799	0.000302628	5.17126	4.85543	0.315828	0.00394193	4.86787
ENSG00000005238	FAM214B	NA	NA	Broadly transcribed	4.53603	4.72584	-0.189804	0.381791	4.40115	4.19651	0.204644	0.000836986	4.46942	5.46459	-0.995172	9.09787e-19	5.06406	5.10692	-0.042867	0.811265	4.62532	4.17936	0.445963	8.62124e-14	4.99913	4.59883	0.400296	0.000942129	3.21001	3.02209	0.187918	0.0608877	4.67408	4.88727	-0.21319	0.0126924	4.49417	4.97399	-0.479821	1.87984e-06	4.73352	4.41471	0.318811	0.000295544	4.53717	5.15919	-0.622026	9.61873e-06	4.61646
ENSG00000005243	COPZ2	Theria	MM	Broadly transcribed	3.05007	4.40062	-1.35055	7.21231e-05	3.72849	4.51732	-0.788828	2.20241e-13	2.09704	2.55325	-0.456216	0.0233669	4.44926	3.60506	0.8442	4.76714e-05	3.95021	3.52816	0.422055	0.00049441	3.87402	3.62139	0.252629	0.198882	3.85559	4.5633	-0.70771	0.000215113	3.1118	3.61854	-0.506746	0.000418302	4.2125	3.66319	0.549315	0.00288398	3.37582	4.51204	-1.13621	9.80157e-19	2.4995	4.12395	-1.62446	2.77628e-12	3.65506
ENSG00000005249	PRKAR2B	Cellular_organisms	UC	Broadly transcribed	2.6517	5.42422	-2.77252	3.75901e-25	5.48142	7.30551	-1.82409	6.58055e-43	2.349	4.73496	-2.38596	2.23909e-34	1.62062	2.66509	-1.04447	9.04283e-07	2.81276	5.11379	-2.30103	1.44785e-122	2.98966	4.40651	-1.41685	5.66846e-12	-0.200283	2.52282	-2.7231	2.09411e-38	3.60377	4.25488	-0.651109	9.62903e-05	2.9285	4.22766	-1.29916	2.73939e-19	4.4816	4.95687	-0.475266	0.000212986	3.32806	5.40676	-2.0787	1.35272e-18	2.14392
ENSG00000005302	MSL3	Metazoa	EM	Broadly transcribed	4.93988	4.57973	0.36015	0.00526409	4.83684	4.88864	-0.0518007	0.4004	4.86814	4.39167	0.476472	2.48969e-09	4.57536	4.57296	0.00240057	0.98069	4.6067	4.10676	0.499943	7.09391e-25	4.38229	4.05491	0.32738	6.60425e-07	3.52382	3.43952	0.0842954	0.262595	4.82159	4.81801	0.00357645	0.96002	4.88845	4.84333	0.0451209	0.549182	4.50332	4.29698	0.206338	0.000452001	4.89872	4.60997	0.288754	0.00216489	4.54105
ENSG00000005339	CREBBP	Eukaryota	UC	Broadly transcribed	6.26512	6.78214	-0.517024	0.00036394	7.07344	7.25243	-0.178993	0.00101747	6.59212	6.805	-0.212873	0.0142084	6.56783	6.54219	0.0256423	0.833875	6.71633	6.4767	0.239626	4.81512e-07	6.56051	6.65141	-0.0909079	0.327632	5.63574	5.83411	-0.198368	0.0226437	6.77412	6.88856	-0.114442	0.147298	6.74896	6.90083	-0.151866	0.0966319	6.70388	6.88427	-0.180392	0.0155651	7.41296	7.4159	-0.00294072	0.980317	6.84052
ENSG00000005379	BZRAP1	Metazoa	EM	Broadly transcribed	2.79456	4.26959	-1.47503	2.89064e-05	4.08169	4.77533	-0.693641	6.21781e-08	3.28456	2.96753	0.317025	0.336312	1.57434	2.92419	-1.34986	1.30105e-08	3.86387	4.20359	-0.339718	0.00917668	4.69436	4.88199	-0.187626	0.540876	1.87975	1.92312	-0.0433747	0.869026	3.72524	4.13039	-0.405153	0.0326117	3.18266	4.06789	-0.885229	2.02342e-08	4.99186	4.87864	0.113225	0.36266	2.80911	3.84591	-1.0368	1.08362e-05	4.6045
ENSG00000005381	MPO	Chordata	EM	Tissue-biased	-3.05731	-1.85894	-1.19837	0.0196521	-2.61002	-0.878755	-1.73127	1.18097e-26	-2.38757	-2.89804	0.510469	0.0815297	-2.63591	-0.983171	-1.65274	2.21787e-08	-2.55337	-2.49553	-0.0578467	0.7976	-2.07271	-2.77464	0.701924	0.0536983	-3.7529	-2.02549	-1.72742	3.76668e-08	-1.42415	-0.564365	-0.859784	5.35591e-06	-1.89097	0.00171568	-1.89269	2.96893e-20	-2.83023	-1.48441	-1.34582	4.11715e-11	-2.6991	-2.38814	-0.310968	0.357383	-3.50288
ENSG00000005421	PON1	Eutheria	MM	Tissue-biased	-3.87129	-4.14261	0.271317	0.644293	-2.74692	-1.87183	-0.875091	8.14577e-05	-3.21272	-2.64433	-0.568388	0.162108	-5.04392	-5.21949	0.175569	0.590569	-3.59033	-2.24714	-1.34319	1.75259e-09	-3.69473	-1.81293	-1.8818	1.24012e-07	7.44135	9.52428	-2.08293	1.37705e-07	-0.406439	-0.992703	0.586264	0.048725	-2.8037	-1.03645	-1.76725	2.05904e-11	-2.13467	-1.45485	-0.679819	0.173296	-2.23257	-3.26522	1.03265	0.0275159	-3.99977
ENSG00000005436	GCFC2	NA	NA	Broadly transcribed	4.11766	4.05809	0.0595701	0.696753	4.51468	4.78571	-0.271028	7.34183e-09	4.0286	3.57003	0.458574	2.57464e-07	3.82937	3.9946	-0.165221	0.0510756	4.55162	4.79126	-0.239637	1.94457e-08	4.0859	4.63633	-0.550431	3.04704e-12	4.03026	4.24419	-0.213936	0.0118538	4.16418	4.03423	0.129956	0.0925942	4.43249	3.94097	0.491521	9.97232e-11	4.89178	4.52424	0.367537	6.38608e-07	4.33344	4.23605	0.0973864	0.414955	4.33454
ENSG00000005448	WDR54	Eukaryota	UC	Broadly transcribed	4.27428	3.18298	1.0913	0.000462125	3.63877	2.92092	0.717854	2.13505e-13	3.18565	2.31945	0.866194	1.47618e-10	3.92271	2.2009	1.72182	1.61597e-16	4.82748	3.73499	1.09248	1.96333e-30	4.80965	3.90629	0.903365	7.31456e-09	1.61652	1.19717	0.419352	0.0197465	3.79001	3.95962	-0.16961	0.20577	4.37401	3.82308	0.550931	4.39632e-06	3.70398	3.43258	0.271394	0.00336894	3.06796	2.85354	0.214414	0.239472	3.71722
ENSG00000005469	CROT	Eumetazoa	EM	Broadly transcribed	5.55704	5.77991	-0.222871	0.589693	4.64124	4.79726	-0.156028	0.214598	3.80052	5.18743	-1.38691	6.68864e-25	4.42257	5.19898	-0.776403	6.73173e-10	4.22301	5.54032	-1.31732	3.60627e-104	4.79225	5.27378	-0.481529	1.99855e-06	4.74013	5.00673	-0.266599	0.102906	3.77365	3.86943	-0.0957761	0.381015	4.34427	3.7811	0.563175	4.18666e-05	5.53651	6.04345	-0.506943	5.96843e-08	3.45993	4.37616	-0.916238	2.07782e-06	5.97577
ENSG00000005471	ABCB4	Cellular_organisms	UC	Tissue-biased	-0.112651	1.58506	-1.69771	1.92935e-10	0.708927	0.326388	0.382538	9.07744e-05	0.279124	1.04377	-0.764647	0.000204142	-0.654326	0.248097	-0.902423	1.55372e-05	1.81728	-0.108209	1.92549	7.42998e-17	1.61934	0.210536	1.4088	7.82539e-05	6.20538	7.57713	-1.37175	3.05031e-05	0.261833	-1.30539	1.56722	2.35292e-12	-0.799901	-0.918486	0.118585	0.506898	-0.236194	-0.026007	-0.210187	0.122888	0.138276	0.0509931	0.0872831	0.78162	-0.166014
ENSG00000005483	KMT2E	Opisthokonta	UC	Broadly transcribed	5.91382	6.55624	-0.642424	0.000158864	6.53621	7.01549	-0.479274	8.3137e-16	6.47702	6.9942	-0.517188	4.12607e-09	5.76138	6.01372	-0.252332	0.0325997	6.63065	6.34766	0.282993	6.80494e-08	6.02648	6.14058	-0.114092	0.377439	4.61237	4.66339	-0.0510273	0.679016	6.39161	6.6925	-0.300887	1.31637e-05	6.21473	6.76547	-0.550741	3.01733e-13	6.30644	6.70417	-0.397727	2.23924e-05	7.00249	7.00412	-0.0016329	0.990534	6.45716
ENSG00000005486	RHBDD2	Tetrapoda	EM	Broadly transcribed	6.46254	5.97703	0.485505	0.00259815	6.54924	5.91957	0.629671	2.1641e-21	6.22056	6.07122	0.149342	0.132968	6.28242	5.96519	0.317228	0.00303082	6.29654	6.93068	-0.634141	3.76979e-19	7.35904	7.15999	0.199056	0.0961784	6.1927	6.28713	-0.0944284	0.405862	6.88546	7.2896	-0.404142	1.98956e-07	6.86684	7.21439	-0.347542	0.000119565	6.90585	6.98869	-0.0828365	0.37626	6.78293	6.3883	0.394627	0.00245515	7.91797
ENSG00000005513	SOX8	Bilateria	EM	Tissue-biased	-1.45626	0.667182	-2.12344	1.02212e-07	-0.0160871	2.1758	-2.19189	1.11313e-27	0.189948	1.5632	-1.37325	0.000235096	-1.09379	-0.237947	-0.855841	0.00397965	-0.826696	-0.903293	0.0765975	0.696765	1.08276	-0.671184	1.75394	0.00145483	-2.97983	-2.72721	-0.252619	0.434604	-0.750798	-0.889612	0.138814	0.604114	-1.22775	-0.816402	-0.411347	0.114404	1.42194	0.477266	0.944677	4.08811e-07	0.96422	0.899468	0.0647526	0.903014	0.977095
ENSG00000005700	IBTK	Opisthokonta	UC	Broadly transcribed	5.46309	5.97182	-0.508731	0.000181647	6.19535	6.23289	-0.0375369	0.556733	6.08051	6.0167	0.0638074	0.442169	5.34361	5.98753	-0.643914	1.33423e-17	6.12611	6.43651	-0.310403	5.4642e-09	5.99713	6.11316	-0.116026	0.198286	5.94048	6.23179	-0.291309	0.00488744	6.00148	5.88012	0.121359	0.0925849	5.5122	5.88202	-0.369819	3.58288e-08	5.9889	6.05938	-0.0704784	0.426335	6.28498	6.08758	0.197395	0.141756	5.84807
ENSG00000005801	ZNF195	Theria	MM	Broadly transcribed	4.48173	3.75707	0.724663	0.00310016	4.46541	4.58189	-0.116483	0.0223782	4.75931	3.93561	0.823697	1.83709e-16	3.37565	3.52598	-0.150331	0.145383	4.4421	3.95876	0.483339	1.48367e-17	4.25825	3.92324	0.335008	0.00279753	3.17003	2.70422	0.465812	4.67359e-06	4.3382	3.78013	0.558068	2.17533e-09	4.13355	3.71747	0.416082	2.57295e-06	4.46076	4.05483	0.405937	1.22624e-10	4.60183	3.5597	1.04214	1.24381e-10	4.22813
ENSG00000005810	MYCBP2	Eukaryota	UC	Broadly transcribed	5.78414	6.6282	-0.84406	1.90699e-05	6.28864	7.48313	-1.19449	8.83629e-45	5.84379	5.51366	0.330132	0.00569787	6.47574	6.99783	-0.522081	0.000391661	6.06434	6.43823	-0.373893	1.89247e-06	5.74483	6.18155	-0.436724	0.000718698	4.18845	4.82129	-0.632839	1.41465e-07	5.80203	6.26026	-0.458229	9.47361e-07	6.09562	6.358	-0.262385	0.0163655	6.07946	6.71949	-0.640025	6.85576e-08	6.44116	6.61234	-0.171182	0.187342	6.12102
ENSG00000005812	FBXL3	Bilateria	EM	Broadly transcribed	5.21842	5.84241	-0.623992	7.45693e-06	5.96921	6.67572	-0.706516	3.85018e-25	5.55828	6.24577	-0.68749	8.77908e-15	5.31793	5.72937	-0.411441	1.57181e-05	6.1414	6.58712	-0.445715	7.45939e-12	5.23884	6.20039	-0.961555	3.91286e-22	4.36117	5.28036	-0.919193	6.02006e-20	5.52472	6.3201	-0.795385	1.10651e-25	5.38955	6.23896	-0.84941	4.2689e-26	5.96038	6.25282	-0.292431	9.29876e-05	5.82269	6.04013	-0.217437	0.018045	6.0771
ENSG00000005844	ITGAL	Mammalia	MM	Broadly transcribed	2.94386	3.79534	-0.851475	0.0499893	4.47256	3.8682	0.60436	1.02147e-05	3.36066	4.99681	-1.63614	9.23789e-18	3.39319	3.12777	0.265416	0.418355	4.95427	2.21701	2.73726	8.53514e-43	3.8891	2.66419	1.22491	6.82322e-06	4.50707	4.75013	-0.243055	0.210854	5.15261	6.63209	-1.47947	1.03229e-22	4.38184	6.79624	-2.41441	1.58338e-43	2.94956	3.10975	-0.160196	0.373645	4.41238	3.77701	0.635369	0.0613636	3.2557
ENSG00000005882	PDK2	Amniota	EM	Broadly transcribed	5.09121	5.81873	-0.727526	1.4797e-05	5.31021	6.02625	-0.716039	1.93365e-17	5.49906	6.62585	-1.1268	4.01177e-23	4.94041	5.45132	-0.510905	2.06708e-05	6.56075	7.14339	-0.582639	1.76412e-13	6.94019	7.46998	-0.529784	4.67199e-07	5.86081	6.41473	-0.553919	1.92367e-06	5.12618	5.42076	-0.294582	0.0015451	4.8016	5.41242	-0.610812	6.16424e-14	5.45818	6.13121	-0.673034	2.58217e-16	5.72853	6.61556	-0.887023	4.75108e-12	6.46064
ENSG00000005884	ITGA3	Eumetazoa	EM	Broadly transcribed	8.30991	7.43558	0.874333	0.0381023	6.38317	7.05461	-0.67144	3.5397e-10	7.05336	7.93712	-0.883759	7.39138e-09	8.52072	7.04953	1.4712	8.36979e-12	8.25713	7.72249	0.534645	6.91832e-07	9.46216	7.82119	1.64097	1.91626e-16	3.08462	2.79312	0.291503	0.318798	8.72833	8.79578	-0.0674408	0.706406	7.61098	8.69314	-1.08216	7.25632e-08	5.99287	6.99558	-1.00271	1.31619e-15	7.75775	7.49561	0.262136	0.197706	9.35449
ENSG00000005889	ZFX	Euteleostomi	EM	Broadly transcribed	4.70613	5.31279	-0.606663	1.31966e-05	5.90359	6.10583	-0.202235	0.00281294	4.73085	4.85003	-0.119174	0.169149	4.64058	4.6706	-0.0300181	0.793355	5.17283	5.12327	0.049564	0.393331	4.53412	4.9148	-0.380678	4.25934e-05	4.30725	4.4622	-0.154951	0.186765	5.02991	5.32737	-0.297456	1.68747e-05	5.17083	5.03628	0.134557	0.150284	5.68288	6.02565	-0.342768	0.000484065	5.36144	5.47606	-0.114615	0.345341	5.22022
ENSG00000005893	LAMP2	Bilateria	EM	Broadly transcribed	7.01266	6.98321	0.029448	0.919136	7.94073	7.84284	0.0978913	0.0888853	7.23106	6.96119	0.269876	0.00539347	7.776	7.69947	0.0765361	0.418327	8.02494	8.03341	-0.00846888	0.89923	7.84307	7.85127	-0.0081926	0.954456	8.02971	8.15416	-0.124453	0.314069	7.67707	7.65753	0.0195424	0.83707	7.98136	7.56927	0.412085	3.7327e-07	8.01773	7.98762	0.0301108	0.729874	7.24432	7.10624	0.138081	0.175177	7.75737
ENSG00000005955	GGNBP2	Eukaryota	UC	Broadly transcribed	6.06446	6.30393	-0.239467	0.0200907	6.16102	6.31511	-0.154088	0.000100941	6.05791	6.18252	-0.124608	0.0161001	5.81106	5.73473	0.0763242	0.17493	6.08553	5.94802	0.13751	6.11686e-06	6.10447	5.91428	0.190186	0.000597778	5.52282	5.33839	0.184424	0.00186317	6.12446	5.97019	0.154267	0.000561015	6.02376	5.9534	0.0703584	0.211964	5.80071	5.83648	-0.035775	0.300868	5.90351	5.84898	0.0545282	0.471276	6.14135
ENSG00000005961	ITGA2B	Eumetazoa	EM	Broadly transcribed	-0.355388	-0.976726	0.621338	0.147738	-0.364105	-0.496202	0.132097	0.356452	-1.61583	-1.57711	-0.0387235	0.870946	-0.48148	-1.80093	1.31945	2.1636e-09	-0.0224553	-0.374255	0.3518	0.0333843	0.0871044	0.0230145	0.0640899	0.828694	-2.18173	-1.3704	-0.811326	6.73302e-05	0.284824	1.1515	-0.866679	2.20911e-05	0.558828	1.49331	-0.934481	3.50207e-08	-1.06155	-0.697381	-0.364167	0.0138821	-1.28529	-0.983172	-0.302115	0.232489	1.09438
ENSG00000005981	ASB4	Euteleostomi	EM	Tissue-biased	-1.53402	-0.934085	-0.599934	0.0167566	-1.01987	0.0808925	-1.10076	1.48547e-34	-1.07158	-1.57953	0.507946	0.0593843	-1.83601	-0.49653	-1.33948	1.43186e-10	-0.452744	-0.900326	0.447582	0.00729352	-1.0563	-0.759474	-0.296827	0.214907	0.194247	0.75564	-0.561393	0.0422484	0.109547	0.339307	-0.22976	0.22995	-0.776545	0.333098	-1.10964	4.59809e-17	-1.35008	-1.24843	-0.101653	0.448693	0.847791	-0.19308	1.04087	0.0149472	-0.657172
ENSG00000006007	GDE1	Cellular_organisms	UC	Broadly transcribed	6.77017	6.79772	-0.0275466	0.914478	6.7671	6.41278	0.354324	2.56901e-10	6.93601	7.67719	-0.741174	1.07706e-20	6.06763	6.44888	-0.381251	7.43898e-09	5.85237	6.46909	-0.616719	3.83838e-22	6.64575	6.33495	0.310799	0.000278722	5.05214	5.34169	-0.289546	0.000713302	7.00716	6.85686	0.150304	0.0910866	6.4781	6.7928	-0.314703	6.08787e-05	6.74662	6.87642	-0.1298	0.014329	6.66744	6.83294	-0.165492	0.0882505	6.4221
ENSG00000006015	C19orf60	Mammalia	MM	Broadly transcribed	5.07996	4.25553	0.82443	0.0011654	3.88466	3.4903	0.394363	0.000200078	4.8025	4.3025	0.5	1.5477e-05	4.09019	3.73657	0.353619	0.0229576	4.07894	3.49804	0.5809	1.07887e-08	4.71121	4.27428	0.436932	0.00524949	4.79621	4.58163	0.214585	0.137794	4.22474	4.12924	0.0955086	0.433885	4.41267	3.86822	0.544459	8.88354e-06	4.7508	4.09258	0.658216	2.38402e-05	4.56392	4.52732	0.0365992	0.784922	4.30848
ENSG00000006016	CRLF1	Euteleostomi	EM	Broadly transcribed	1.58049	2.4372	-0.856708	0.0239412	1.83874	2.15343	-0.31469	0.0475736	0.546982	0.875632	-0.32865	0.0226819	2.39065	2.6235	-0.232854	0.446007	1.02091	1.04444	-0.0235264	0.895088	0.253174	1.05237	-0.799191	0.00208969	-0.280795	-1.37067	1.08988	1.55327e-06	4.21733	2.42887	1.78846	0.00203812	2.65973	2.51197	0.147757	0.542324	1.32101	0.382518	0.938489	1.0543e-05	0.840319	1.6462	-0.805878	0.0103036	4.49858
ENSG00000006025	OSBPL7	Eukaryota	UC	Broadly transcribed	4.03352	3.50184	0.531675	0.096248	3.25907	3.50046	-0.241382	0.00751208	4.81382	5.57796	-0.764141	4.10987e-08	2.18655	2.06349	0.123061	0.544949	3.44502	2.99327	0.451747	1.15163e-06	4.49933	3.43211	1.06722	1.78381e-14	1.2317	0.665131	0.566573	0.00997479	4.10948	3.60849	0.500992	0.000909638	3.37684	3.82855	-0.451705	0.000236361	4.05069	4.17478	-0.124088	0.350133	4.89745	4.6757	0.221747	0.375621	4.27862
ENSG00000006042	TMEM98	Metazoa	EM	Broadly transcribed	4.89924	5.65543	-0.756186	0.0336093	5.30621	6.06381	-0.757604	2.6389e-11	6.30009	7.18941	-0.88932	5.32868e-13	3.99491	4.75622	-0.76131	0.000131	5.36401	5.25119	0.112821	0.42355	6.70795	5.18829	1.51965	5.84443e-11	4.78149	3.98748	0.794011	0.0104604	6.02683	6.3378	-0.310976	0.0494945	5.42025	6.40922	-0.988971	7.57891e-12	6.79366	6.60037	0.193294	0.0325503	5.73399	5.93358	-0.199591	0.339046	7.01385
ENSG00000006047	YBX2	Tetrapoda	EM	Tissue-biased	-0.928677	-0.223251	-0.705426	0.328151	2.4539	2.25175	0.202149	0.276816	3.93273	4.63205	-0.699314	0.000167393	-0.294893	0.805483	-1.10038	0.0178899	0.570527	0.099346	0.471181	0.0484666	1.0444	0.841156	0.203247	0.65646	0.356465	0.0620354	0.294429	0.54188	0.498171	-2.89881	3.39698	1.195e-15	0.586685	-3.1095	3.69619	9.26329e-27	-0.639187	0.57164	-1.21083	2.0321e-09	2.64095	1.46295	1.178	0.038128	0.594536
ENSG00000006059	KRT33A	Theria	MM	Tissue-biased	-2.27763	-3.37015	1.09252	0.134392	-4.06291	-3.46409	-0.598826	0.0171833	-6.48296	-6.60431	0.121353	0.319152	-3.18284	-0.145392	-3.03745	3.98595e-17	-5.66344	-6.73143	1.06799	8.65906e-08	-5.56895	-6.76161	1.19266	2.20797e-05	-6.63325	-6.2299	-0.403359	2.84539e-06	-6.23378	-6.14873	-0.0850577	0.648278	-2.76574	-7.24777	4.48203	3.87189e-32	-6.56682	-6.46141	-0.10541	0.390458	-6.12799	-4.74001	-1.38798	7.33372e-05	-6.93579
ENSG00000006071	ABCC8	Cellular_organisms	UC	Broadly transcribed	-4.46288	-0.223139	-4.23974	3.27899e-13	1.64587	2.30455	-0.658681	0.0410056	-2.29176	0.586519	-2.87828	7.10774e-21	-4.92897	-2.98189	-1.94708	4.42155e-08	-2.62022	-1.32108	-1.29914	5.77723e-09	-2.85604	-0.97886	-1.87718	2.09444e-05	-3.20018	-3.71582	0.515641	0.160146	-1.83663	0.0475894	-1.88422	3.56204e-08	-2.63647	0.0093094	-2.64578	3.06334e-14	1.73271	2.4222	-0.689488	0.00235208	-1.73567	0.779609	-2.51528	1.75944e-09	0.906555
ENSG00000006074	CCL18	Eutheria	MM	Broadly transcribed	2.29279	1.30717	0.985625	0.35608	1.07743	1.85957	-0.782134	0.00241117	2.72596	2.76282	-0.0368646	0.946688	3.71432	2.37429	1.34003	0.00270576	1.327	-4.10268	5.42968	2.36738e-27	2.87526	-2.96648	5.84174	7.96174e-07	0.544378	0.483694	0.0606847	0.881953	5.97956	7.13662	-1.15706	4.43457e-06	5.6168	7.42392	-1.80712	7.48179e-11	0.603439	-1.67338	2.27682	1.20549e-09	3.66231	2.28334	1.37897	0.0192175	2.91288
ENSG00000006075	CCL3	Theria	MM	Broadly transcribed	1.54444	1.75072	-0.206286	0.766179	2.27703	2.70298	-0.425954	0.00143175	1.94463	1.17947	0.765155	0.013609	2.32884	1.23499	1.09385	0.00012545	2.66043	0.650589	2.00984	7.92752e-17	1.96889	0.808605	1.16029	0.00378171	1.62927	3.5471	-1.91783	4.44904e-23	2.96568	3.20568	-0.239995	0.244262	2.7749	3.87796	-1.10307	8.10165e-12	1.06644	0.773353	0.293083	0.274487	1.93118	-0.11363	2.04481	1.31793e-07	1.79221
ENSG00000006114	SYNRG	NA	NA	Broadly transcribed	5.64332	5.56683	0.0764979	0.640215	5.72212	5.99773	-0.275616	2.85038e-06	5.35208	5.91441	-0.562325	4.62765e-15	5.17674	5.44096	-0.264217	0.000379801	5.96911	6.27483	-0.305718	1.97587e-10	6.05436	6.15145	-0.0970932	0.191229	4.68013	4.69059	-0.0104544	0.900722	5.97476	5.88437	0.0903835	0.176414	5.50467	5.94651	-0.441839	2.26911e-11	5.95895	5.91533	0.0436206	0.514291	5.80253	5.79857	0.00396161	0.974456	5.86581
ENSG00000006116	CACNG3	Euteleostomi	EM	Tissue-biased	-5.96545	-6.18329	0.217844	0.498758	-5.96116	-5.59876	-0.362399	0.00352619	-6.05225	-5.95269	-0.0995633	0.593961	-5.99571	-6.45643	0.460721	0.0335453	-5.66509	-6.37138	0.706293	2.23511e-05	-5.79296	-6.12469	0.331723	0.1486	-6.21862	-5.40367	-0.814957	1.58259e-07	-5.53563	-5.74992	0.21429	0.265507	-5.81605	-5.84553	0.0294799	0.877922	-6.10053	-6.19675	0.0962154	0.630593	-4.42787	-4.9817	0.553826	0.0813255	-6.2559
ENSG00000006118	TMEM132A	Tetrapoda	EM	Broadly transcribed	6.04717	3.29714	2.75003	3.23992e-10	6.12884	4.17199	1.95685	1.39967e-37	4.92099	2.6305	2.29049	4.07166e-22	6.62069	4.91118	1.70951	8.86789e-25	4.76899	3.77078	0.998214	7.23432e-12	5.23409	3.86747	1.36662	1.83322e-07	2.33512	0.712241	1.62288	7.20188e-07	5.3296	3.63823	1.69137	7.39026e-16	6.53605	3.47668	3.05937	1.64272e-63	5.42978	3.67687	1.75291	1.62975e-20	5.15421	3.85747	1.29674	5.24974e-07	3.25085
ENSG00000006125	AP2B1	Tetrapoda	EM	Broadly transcribed	7.54105	7.53354	0.00751806	0.972136	8.51209	8.26004	0.252049	0.00129226	8.28742	8.13635	0.151068	0.0730748	7.22698	6.82189	0.40509	0.000785217	8.06109	8.66137	-0.600286	5.12717e-33	8.68064	8.36553	0.315112	0.000392544	6.38225	6.22125	0.161006	0.057368	8.05712	8.02557	0.0315509	0.701684	7.69495	8.10657	-0.411624	1.87843e-05	7.72952	7.85488	-0.12536	0.0112565	8.29875	7.67073	0.628024	5.33075e-09	8.20044
ENSG00000006128	TAC1	Tetrapoda	EM	Tissue-biased	-3.65986	0.0966743	-3.75653	3.74293e-06	-2.66953	0.496172	-3.16571	1.41424e-35	-0.947255	0.969318	-1.91657	9.38352e-05	-5.72853	-3.36338	-2.36515	1.74601e-16	-4.49955	-0.104859	-4.39469	6.64811e-49	-1.95883	-0.266596	-1.69224	0.00310057	-5.97345	-4.62501	-1.34844	1.35202e-07	-5.082	-3.83078	-1.25123	0.000482307	-4.9328	-3.78046	-1.15233	0.00377674	-0.71656	-0.894127	0.177567	0.596486	-3.26682	-0.383219	-2.8836	1.68946e-06	-4.49857
ENSG00000006194	ZNF263	Mammalia	MM	Broadly transcribed	4.94051	5.1429	-0.202389	0.060808	5.6078	5.42242	0.185377	0.000145042	5.24253	4.61568	0.626845	4.85737e-19	4.78918	4.67758	0.111605	0.110283	5.09372	4.80203	0.291682	2.487e-16	5.24193	4.84268	0.399248	3.98228e-10	4.46424	4.14001	0.324231	2.51346e-06	5.11659	4.96449	0.1521	0.00601367	5.08468	4.99293	0.0917437	0.140748	5.42742	5.18318	0.244235	1.04292e-06	4.82479	4.63478	0.190006	0.0276934	5.13705
ENSG00000006210	CX3CL1	Mammalia	MM	Broadly transcribed	4.41262	6.65642	-2.2438	4.92823e-09	5.56923	8.71775	-3.14852	3.3837e-88	4.42978	4.23823	0.191555	0.388494	5.06343	5.87769	-0.814259	0.00663542	7.72783	6.78232	0.945514	7.46671e-23	7.58634	7.04259	0.543742	4.27525e-05	4.70011	5.41638	-0.716274	1.151e-05	6.0715	7.50975	-1.43825	2.29476e-10	6.47873	7.63432	-1.15559	8.95901e-09	5.96414	6.9849	-1.02076	2.62574e-09	4.75928	5.05203	-0.292753	0.345762	6.54291
ENSG00000006282	SPATA20	Cellular_organisms	UC	Broadly transcribed	5.9105	5.98319	-0.0726839	0.811805	5.76492	5.48583	0.279093	0.013636	5.75171	6.30028	-0.548569	3.57416e-06	4.95136	4.75619	0.195168	0.22645	6.3566	5.83752	0.519075	1.1068e-11	7.09741	6.22162	0.875785	3.27825e-11	5.45338	5.48063	-0.027247	0.854311	5.97661	5.07495	0.901657	2.66957e-15	5.67204	5.19316	0.478884	7.89306e-05	6.70066	6.38197	0.318688	0.000528992	5.70368	5.98734	-0.283659	0.0372474	6.70881
ENSG00000006283	CACNA1G	Eukaryota	UC	Tissue-biased	-1.28037	-0.380465	-0.899908	0.0163799	-0.15867	1.46381	-1.62248	2.97925e-28	-1.91404	-1.55687	-0.357168	0.065026	-0.385419	-0.386334	0.000914377	0.997194	-2.10741	-2.44598	0.338562	0.010764	-2.27965	-2.69967	0.420025	0.0757645	-3.46126	-4.04333	0.582071	0.00670169	-0.507182	-0.711639	0.204457	0.370149	-0.864755	-0.465202	-0.399553	0.0336206	2.09586	2.47122	-0.375358	0.117971	-0.402112	-0.0190404	-0.383072	0.107952	-0.614743
ENSG00000006327	TNFRSF12A	Mammalia	MM	Broadly transcribed	5.87357	5.16602	0.707551	0.0964464	5.13504	4.17925	0.955791	2.41205e-11	5.49862	2.65541	2.84321	4.90549e-33	6.11895	4.60662	1.51233	9.05523e-11	6.08346	5.32134	0.762118	7.52027e-07	7.96874	5.63957	2.32918	1.06433e-36	5.15543	4.99799	0.157441	0.511344	6.03474	5.5951	0.439638	0.0176269	5.40443	5.58181	-0.177377	0.367325	3.67112	4.03933	-0.368214	0.0548325	5.75139	4.27551	1.47588	2.8656e-08	6.75311
ENSG00000006377	DLX6	Euteleostomi	EM	Tissue-biased	0.202178	-2.43108	2.63326	0.000153091	-3.36838	-2.80285	-0.565531	0.0192197	-2.32183	-4.36761	2.04578	3.12102e-05	0.0717044	-3.33648	3.40818	2.51688e-17	-1.51746	-3.84955	2.33209	3.6107e-49	-4.09245	-4.07927	-0.0131815	0.969728	-4.58105	-5.74214	1.16109	0.00273918	-2.58434	-4.30699	1.72265	3.02504e-06	1.36269	-5.33458	6.69727	1.69602e-45	-1.47549	-2.0961	0.620609	0.0919348	-0.690037	-1.8365	1.14646	0.0189199	-2.44135
ENSG00000006432	MAP3K9	NA	NA	Broadly transcribed	3.51028	1.7719	1.73838	4.12776e-06	3.97103	3.70091	0.270119	0.0032574	3.83422	3.81908	0.0151392	0.915774	4.61723	5.30253	-0.685295	4.09581e-05	2.18892	4.23954	-2.05063	8.9382e-89	3.55023	4.01499	-0.464756	0.000217377	2.23464	1.07561	1.15903	1.7952e-14	4.59231	4.151	0.441303	0.000603805	4.1933	4.01499	0.178314	0.167665	3.37776	2.9003	0.477452	7.26861e-06	4.1389	3.73086	0.408042	0.0461257	4.26238
ENSG00000006451	RALA	Metazoa	EM	Broadly transcribed	6.05601	5.60334	0.452671	0.00318518	6.30691	6.07728	0.229628	4.47179e-07	6.62431	6.43735	0.186963	0.00637162	6.50507	6.66212	-0.157056	0.0726924	5.69944	5.42148	0.277953	1.38013e-07	5.55	5.17154	0.378462	2.34716e-06	4.84747	4.51886	0.328606	2.15895e-06	6.25879	6.61948	-0.360688	1.00637e-06	6.28905	6.55108	-0.262031	0.0002033	5.37506	5.22344	0.151624	0.00471714	6.07599	6.01182	0.0641755	0.582912	5.34006
ENSG00000006453	BAIAP2L1	Bilateria	EM	Broadly transcribed	6.17812	4.75842	1.4197	2.50907e-07	5.2745	4.50691	0.767596	3.32365e-17	6.94887	6.82335	0.125521	0.241802	6.07727	5.53823	0.53904	4.80719e-07	3.69504	4.68518	-0.990138	4.45098e-15	4.83691	4.53408	0.302836	0.124213	5.68867	5.49396	0.194713	0.346082	6.3775	5.3069	1.07061	3.19638e-22	6.30312	5.2269	1.07621	1.31854e-29	6.76538	5.9325	0.832874	2.96929e-18	6.75231	5.4938	1.2585	1.31523e-08	5.27772
ENSG00000006459	JHDM1D	NA	NA	Broadly transcribed	4.37925	5.01575	-0.636502	0.00345032	5.13899	5.62921	-0.490221	4.80367e-10	6.09062	5.97106	0.119555	0.279886	5.26239	5.48694	-0.224551	0.13479	4.94244	4.99108	-0.0486453	0.483859	4.18932	4.54536	-0.356034	0.00135188	3.71086	4.69371	-0.982853	4.29785e-19	5.1841	5.31719	-0.133092	0.127185	5.1884	5.26673	-0.0783245	0.440359	4.98171	4.60173	0.379979	0.0001162	5.36521	5.45458	-0.0893716	0.58414	4.15744
ENSG00000006468	ETV1	Eumetazoa	EM	Broadly transcribed	2.16316	3.00574	-0.842583	0.0211633	3.49711	4.94405	-1.44694	1.63656e-47	2.81062	2.63971	0.170903	0.434321	2.11951	2.86441	-0.744902	0.0013622	3.27354	3.69034	-0.416793	0.00121012	2.98103	2.93881	0.0422214	0.892311	2.18922	2.58278	-0.393555	0.137069	4.99785	6.67122	-1.67337	1.02924e-22	4.24035	6.65055	-2.4102	4.75741e-45	3.2819	3.57415	-0.292253	0.348903	3.30583	3.80184	-0.496003	0.0489926	5.34912
ENSG00000006530	AGK	Metazoa	EM	Broadly transcribed	4.88507	4.52369	0.361384	0.00455528	4.94989	4.81792	0.131967	0.0039466	4.90107	4.25873	0.642345	5.61768e-09	4.45139	4.28715	0.164235	0.06191	4.94415	5.11833	-0.174177	0.000147332	5.45911	4.97598	0.483131	2.16851e-07	3.92361	3.72444	0.199166	0.0514955	4.8529	4.35915	0.493755	3.7381e-13	5.0328	4.34359	0.689209	5.49008e-23	4.90909	4.62079	0.288298	8.01566e-07	4.61665	4.59435	0.0223019	0.873263	4.72217
ENSG00000006534	ALDH3B1	Tetrapoda	EM	Broadly transcribed	4.20413	4.74208	-0.537953	0.13892	3.82427	3.53456	0.289708	0.00281485	5.0884	4.83104	0.257366	0.0986276	3.13858	4.3134	-1.17482	3.58061e-16	5.66319	4.49248	1.17071	5.87549e-24	6.52397	5.25653	1.26743	2.80933e-13	3.38233	3.19266	0.189666	0.331692	6.67072	7.89395	-1.22323	5.00328e-12	4.14326	7.81495	-3.67168	3.87189e-104	2.73978	3.44905	-0.709265	1.40779e-12	5.43365	5.16202	0.271627	0.318904	4.86804
ENSG00000006555	TTC22	Chordata	EM	Broadly transcribed	4.35375	2.62823	1.72552	0.00416635	2.8673	3.35333	-0.486039	0.00408597	4.87711	6.88098	-2.00387	6.98105e-61	5.30533	6.38028	-1.07496	6.29079e-10	4.0124	4.10769	-0.0952885	0.42592	4.43299	4.53499	-0.101999	0.663417	2.46211	2.38485	0.077267	0.74886	4.03153	3.2529	0.778628	1.07707e-07	4.59619	2.98629	1.60989	7.23141e-16	3.28375	4.10713	-0.823379	3.97563e-07	5.12184	5.56553	-0.443689	0.0906467	3.77979
ENSG00000006576	PHTF2	NA	NA	Broadly transcribed	4.79029	4.82721	-0.0369143	0.834456	5.06508	4.44807	0.617015	6.20564e-22	4.2019	3.84865	0.353254	0.000149298	4.7177	4.48604	0.231663	0.0361556	4.56551	4.10239	0.463128	5.05915e-15	3.89344	3.81668	0.0767543	0.475828	3.1371	2.74895	0.388151	0.00097017	4.96079	4.45898	0.501817	5.96038e-07	5.26888	4.42842	0.840468	1.70469e-20	3.75099	4.17769	-0.4267	2.72103e-08	4.41113	4.07076	0.340366	0.00690479	4.03789
ENSG00000006606	CCL26	Theria	MM	Tissue-biased	-2.74342	-1.3717	-1.37172	0.0217565	-2.29889	-2.60215	0.303261	0.0373242	-1.2204	-2.74311	1.52271	4.5446e-07	-0.476435	-1.2989	0.822466	0.0262692	-2.3423	-1.96181	-0.380483	0.0724558	-3.49823	-1.89617	-1.60206	1.94628e-05	-3.56202	-4.9529	1.39087	1.14767e-05	-1.95629	-2.81575	0.859458	0.00121545	-0.0595771	-2.99756	2.93798	2.54583e-22	-4.3609	-3.52571	-0.835187	0.00135656	-0.806052	-1.39645	0.590396	0.190713	-2.66295
ENSG00000006607	FARP2	Eumetazoa	EM	Broadly transcribed	3.72411	4.38833	-0.664223	0.00430792	4.10947	4.32011	-0.210648	0.00183682	4.96205	5.39229	-0.430244	4.81284e-07	3.61731	4.18411	-0.5668	2.99089e-07	3.69868	4.37068	-0.672004	1.93295e-26	3.79312	4.525	-0.731881	7.96782e-14	2.94003	4.0845	-1.14447	3.4906e-21	3.95302	4.19152	-0.238498	0.00988057	3.84623	4.1582	-0.311967	9.52839e-05	4.32386	4.19184	0.13202	0.107219	4.98557	4.86119	0.124383	0.385557	2.67273
ENSG00000006611	USH1C	Eumetazoa	EM	Broadly transcribed	-3.19261	-0.396457	-2.79615	0.000426777	-3.19568	-1.84322	-1.35246	5.49502e-08	7.23535	7.72371	-0.488357	0.000654056	-3.85398	-3.50383	-0.350153	0.517843	6.79963	5.15654	1.64309	2.67102e-15	6.88969	5.97275	0.916937	0.0108833	-0.196799	0.820411	-1.01721	0.117678	-1.0551	-2.22562	1.17052	0.00887857	-0.913229	-1.86496	0.951735	0.014915	-3.33609	-2.29883	-1.03726	0.000574946	5.6949	3.08135	2.61355	1.84634e-08	-2.29285
ENSG00000006625	GGCT	Cellular_organisms	UC	Broadly transcribed	6.4188	5.1653	1.2535	2.74748e-09	6.46626	5.29416	1.1721	5.57915e-39	6.31297	5.07872	1.23425	2.89185e-24	5.76494	5.44974	0.31521	0.00546373	4.31563	4.74094	-0.425311	3.90781e-14	4.92772	4.62978	0.297945	0.00467429	4.76618	4.29997	0.466211	2.60235e-06	5.78157	4.19452	1.58705	5.79018e-33	5.97844	4.07016	1.90827	1.22696e-55	6.07407	4.94442	1.12965	5.8886e-20	5.52525	4.62023	0.905025	1.32864e-09	6.17456
ENSG00000006634	DBF4	Tetrapoda	EM	Broadly transcribed	3.96107	2.6615	1.29957	4.2275e-08	3.8688	2.88549	0.983315	7.96909e-27	4.58636	3.33428	1.25208	6.37167e-24	3.98508	3.06539	0.919688	2.75344e-11	2.90165	1.76772	1.13393	4.25945e-41	2.76994	1.56286	1.20708	9.64545e-15	2.26891	1.47433	0.79458	5.15938e-09	3.61453	2.37125	1.24328	2.04649e-17	4.32055	2.31374	2.00681	9.5676e-45	3.21398	2.50721	0.706772	5.06625e-15	4.38562	2.78152	1.6041	7.91649e-15	2.33146
ENSG00000006638	TBXA2R	NA	NA	Broadly transcribed	1.40012	1.87049	-0.470365	0.0489413	1.62641	1.30081	0.325603	1.76185e-06	1.12383	1.45522	-0.331395	0.00299376	0.745026	-0.175127	0.920154	3.36615e-11	3.14253	2.35757	0.784965	3.91745e-11	1.25354	3.14806	-1.89452	1.81788e-37	1.6237	3.47471	-1.85101	1.96208e-47	1.85237	2.65958	-0.807209	1.97898e-19	1.33792	2.80082	-1.4629	1.32015e-56	1.22179	1.79523	-0.573434	4.14832e-08	2.07679	2.41464	-0.337849	0.0509922	2.0821
ENSG00000006652	IFRD1	Eukaryota	UC	Broadly transcribed	5.05059	5.12179	-0.071191	0.745658	4.8598	5.52403	-0.664226	1.68817e-15	5.38847	4.84387	0.544607	7.46356e-06	4.65652	4.50241	0.154109	0.268337	4.90429	4.17188	0.732416	3.29142e-19	5.07031	4.39568	0.674628	1.17649e-05	4.11866	3.64108	0.477578	7.70144e-05	5.11741	4.96409	0.153321	0.243042	5.26134	4.95372	0.30762	0.0029177	5.20902	4.74628	0.462743	4.72816e-06	4.97853	5.13411	-0.155581	0.253592	5.0154
ENSG00000006659	LGALS14	Primate	PSG	Tissue-biased	-4.15659	-4.3901	0.233506	0.578908	-3.67058	-3.49987	-0.170713	0.245642	-4.04994	-4.23051	0.180569	0.499949	-4.79037	-5.35907	0.568697	0.0107676	-4.02171	-5.29405	1.27234	4.35352e-15	-4.73081	-5.62625	0.895433	0.000736583	-4.97017	-5.54806	0.577897	0.0502266	-4.0357	-3.87239	-0.163312	0.4008	-4.09153	-4.32299	0.231465	0.243818	-4.55374	-5.04889	0.495151	0.0128953	-2.45479	-3.27276	0.817969	0.0048385	-4.45814
ENSG00000006695	COX10	Cellular_organisms	UC	Broadly transcribed	3.95277	4.0598	-0.107031	0.496127	3.84589	3.91869	-0.072804	0.130395	4.51407	5.0208	-0.506728	2.89858e-10	4.10769	4.48993	-0.38224	2.01973e-07	3.77938	4.42322	-0.64384	8.82048e-46	4.63446	4.33752	0.296944	0.00526076	3.19726	3.47912	-0.281864	0.0103576	3.73647	3.46636	0.270108	0.000137686	3.90257	3.50265	0.399926	1.76945e-07	3.62857	3.7468	-0.118231	0.0156785	4.28034	4.47374	-0.193409	0.0741441	3.39015
ENSG00000006704	GTF2IRD1	Euteleostomi	EM	Broadly transcribed	5.67414	5.19912	0.475025	0.0078938	5.1693	4.1748	0.994495	2.13985e-54	5.978	3.79999	2.178	9.20009e-43	5.46298	5.75007	-0.287088	0.00292998	4.53893	4.95939	-0.420455	1.53187e-11	5.61846	5.15783	0.460636	1.91479e-06	3.38043	2.41326	0.96717	1.49821e-09	4.97591	4.1491	0.82681	1.57918e-17	5.28467	4.02579	1.25887	6.94747e-31	4.96021	4.86712	0.0930895	0.0865941	5.46476	4.99423	0.470525	0.00169406	5.9844
ENSG00000006712	PAF1	Eukaryota	UC	Broadly transcribed	6.46819	6.58628	-0.11809	0.422141	6.25323	5.94937	0.303865	3.54926e-08	5.76963	5.76529	0.00433972	0.946499	6.05113	6.19839	-0.147259	0.0815574	6.08179	6.10705	-0.0252593	0.571007	6.02755	6.286	-0.258455	0.000179031	5.86695	5.88024	-0.0132916	0.885944	6.02361	6.01539	0.00822035	0.910398	6.16347	5.97557	0.187898	0.0511957	6.5418	6.41219	0.129606	0.062572	5.55415	5.91593	-0.36178	0.00014958	6.56419
ENSG00000006715	VPS41	Eukaryota	UC	Broadly transcribed	5.7486	5.88505	-0.136448	0.325327	5.95024	6.04583	-0.095592	0.0585057	5.74807	5.67985	0.0682219	0.419545	5.43008	5.38419	0.0458894	0.573062	6.10649	6.46266	-0.356174	5.88503e-11	6.35188	6.17719	0.174683	0.0347531	4.85505	4.78655	0.0685005	0.445167	6.14237	6.09112	0.0512512	0.482016	5.86981	6.06843	-0.198623	0.00211659	5.96206	6.04848	-0.0864233	0.136049	5.77597	5.73396	0.0420103	0.717855	5.90215
ENSG00000006740	ARHGAP44	Metazoa	EM	Broadly transcribed	2.10314	2.99578	-0.892639	0.00223195	3.11215	3.69713	-0.584982	2.96649e-08	4.15835	6.87981	-2.72146	7.91184e-44	1.33828	1.90456	-0.566278	0.00184639	3.60383	4.10066	-0.496824	8.06354e-06	3.04672	4.05414	-1.00742	3.89651e-09	1.08517	1.13144	-0.0462634	0.877813	4.40746	6.38754	-1.98009	1.44672e-36	3.02085	6.31135	-3.2905	7.56179e-115	3.99664	4.16747	-0.170828	0.0482837	4.05659	3.89405	0.162542	0.522848	5.1466
ENSG00000006744	ELAC2	Cellular_organisms	UC	Broadly transcribed	6.15556	6.13463	0.0209282	0.900269	6.0013	6.07889	-0.0775815	0.0900088	6.16572	5.96165	0.204073	0.00988724	6.2202	6.25755	-0.0373468	0.673428	5.97128	6.19855	-0.227269	5.19461e-07	6.88201	6.23057	0.651437	2.22738e-13	5.55615	5.81836	-0.262212	0.0019108	5.79959	5.59152	0.208074	0.000649635	5.92279	5.6309	0.291897	1.31895e-05	6.07532	6.02062	0.0547028	0.340668	6.05117	6.0387	0.012471	0.912376	6.03741
ENSG00000006747	SCIN	Tetrapoda	EM	Broadly transcribed	2.92704	3.39883	-0.471782	0.409168	2.69417	2.44001	0.254156	0.175141	3.55629	6.87352	-3.31723	6.16197e-50	1.69584	4.96368	-3.26784	2.68959e-58	4.85465	8.18444	-3.32978	7.66629e-49	7.31319	7.65729	-0.344095	0.201717	-1.13232	-1.84037	0.708048	0.00254769	4.30324	3.67347	0.62977	0.0486236	2.8664	3.49551	-0.629112	0.00567634	3.61432	3.2171	0.397222	0.147958	2.98083	4.52388	-1.54305	5.15268e-08	1.669
ENSG00000006756	ARSD	Eumetazoa	EM	Broadly transcribed	5.70104	5.91517	-0.214128	0.534095	6.92624	6.90814	0.0181039	0.849043	6.611	6.94167	-0.330667	0.0284254	4.84749	5.56163	-0.714137	1.1501e-06	6.75743	7.75446	-0.997021	7.72884e-40	7.18717	7.72517	-0.538002	3.20797e-06	5.77231	6.8637	-1.09139	5.60868e-12	6.8548	6.68409	0.170708	0.216059	5.62131	6.40225	-0.780939	4.73406e-10	7.11438	6.83339	0.280996	0.00265986	5.98039	5.88068	0.0997125	0.586781	6.95198
ENSG00000006757	PNPLA4	Tetrapoda	EM	Broadly transcribed	3.65202	3.82244	-0.170412	0.498136	4.79439	4.92081	-0.126414	0.179128	4.26493	4.52217	-0.257242	0.158908	3.86805	4.50103	-0.632976	9.54814e-09	4.65145	5.49383	-0.842386	2.04912e-33	4.98549	5.47941	-0.493916	2.55598e-07	4.10282	4.78921	-0.686387	2.36712e-09	4.06253	4.1823	-0.119762	0.312719	4.20182	3.83779	0.364032	0.00309318	4.7041	4.52722	0.17688	0.0026695	3.73975	4.50635	-0.766602	1.8132e-05	4.84101
ENSG00000006788	MYH13	Tetrapoda	EM	Tissue-biased	-3.95063	-2.84265	-1.10799	0.0485454	-2.17135	-2.44453	0.27318	0.117624	-4.09974	-3.20502	-0.89472	0.00282686	-3.75438	-1.60114	-2.15325	2.21516e-10	-4.15891	-6.1622	2.00328	2.7815e-09	-5.43818	-6.13955	0.701371	0.0316531	-5.29655	-6.07295	0.776398	0.012776	-3.81807	-3.34983	-0.468238	0.0640992	-3.67628	-3.38764	-0.288637	0.322405	-4.40375	-5.68135	1.2776	0.000207174	-2.87363	-2.50957	-0.364063	0.386567	-6.28647
ENSG00000006831	ADIPOR2	Cellular_organisms	UC	Broadly transcribed	6.27968	6.11635	0.163325	0.333882	7.09535	6.97869	0.116659	0.213877	6.87478	7.1651	-0.29032	0.00152399	6.66845	6.73031	-0.061865	0.553696	6.39853	6.45691	-0.0583869	0.162659	6.3148	6.31218	0.00262233	0.974526	6.77881	7.45211	-0.673307	2.78335e-09	6.28659	6.9739	-0.687307	1.43334e-17	6.95549	6.83147	0.124017	0.136281	6.35155	6.42979	-0.0782373	0.187999	6.22036	6.60672	-0.386357	0.000701421	6.26689
ENSG00000006837	CDKL3	Mammalia	MM	Broadly transcribed	1.18539	1.43392	-0.248536	0.121107	1.61345	1.83404	-0.220591	0.000104965	0.700588	0.242276	0.458312	1.94381e-06	0.493516	0.399659	0.0938573	0.428505	1.98871	1.27274	0.715966	2.77351e-25	1.88606	1.31122	0.574847	1.59064e-06	0.356806	-0.155131	0.511936	1.71828e-08	1.37569	1.52848	-0.152788	0.0596671	1.18762	1.39509	-0.207475	0.011614	1.50721	1.52698	-0.0197662	0.77607	1.2552	1.34836	-0.0931628	0.564704	1.85846
ENSG00000007001	UPP2	Metazoa	EM	Tissue-biased	-4.30287	-4.20151	-0.101361	0.856058	-3.05858	-1.76214	-1.29644	2.39083e-17	-4.51675	-4.98493	0.46818	0.0851597	-5.26599	-4.85225	-0.413734	0.0956618	-0.0741665	3.62576	-3.69992	1.04013e-77	0.853836	4.48787	-3.63404	7.8592e-41	0.516625	2.29245	-1.77582	5.27345e-05	-3.63803	-3.4566	-0.181433	0.42741	-3.98407	-3.69167	-0.292396	0.182974	-3.44443	-2.84069	-0.603742	0.00656384	-3.73893	-4.23199	0.493054	0.126757	-1.26974
ENSG00000007038	PRSS21	NA	NA	Tissue-biased	-1.18948	-1.57343	0.383948	0.730013	-0.545849	0.951541	-1.49739	4.8486e-08	-2.01665	0.263221	-2.27987	4.92453e-06	0.350291	-0.0467242	0.397015	0.57407	-3.30331	-4.63623	1.33292	4.70646e-09	-2.95324	-4.94144	1.98819	3.61753e-06	-4.00294	-3.57692	-0.426023	0.279209	0.586639	2.04472	-1.45808	9.29101e-05	2.49001	2.00526	0.484758	0.310428	0.0712357	1.34131	-1.27008	0.000131202	0.860325	-0.916304	1.77663	0.0303881	-3.71601
ENSG00000007047	MARK4	Eukaryota	UC	Broadly transcribed	5.57616	5.65284	-0.0766785	0.615894	5.3892	4.94807	0.441132	1.25294e-14	4.5649	4.2583	0.306598	0.000138328	5.50228	5.28806	0.214227	0.0292966	5.24378	4.78742	0.456363	4.04094e-25	5.25148	5.10118	0.150293	0.0380254	5.14807	4.24027	0.907801	2.80432e-19	5.06507	4.83765	0.227426	0.00170431	5.39003	4.77767	0.612359	5.15875e-13	5.35022	5.34632	0.00390507	0.947756	5.29386	5.47867	-0.184816	0.104511	5.158
ENSG00000007062	PROM1	NA	NA	Broadly transcribed	0.13822	2.78531	-2.64709	2.35107e-05	3.94568	6.88241	-2.93673	1.5706e-29	6.12243	6.96713	-0.844703	0.0228476	-1.05019	2.03574	-3.08593	1.43781e-11	4.09057	7.59013	-3.49956	4.61391e-23	6.59613	6.9352	-0.339072	0.523298	-1.42236	2.59053	-4.0129	4.73353e-25	2.87649	2.48452	0.391966	0.444319	1.46858	2.64351	-1.17494	0.000493934	1.61637	3.78711	-2.17073	2.93316e-19	5.51038	4.50404	1.00634	0.0728507	0.363197
ENSG00000007080	CCDC124	Eukaryota	UC	Broadly transcribed	6.14758	5.65328	0.494299	0.000811064	5.25688	4.53632	0.720561	5.89952e-14	5.89083	5.42887	0.461959	2.57157e-09	5.8721	5.81278	0.0593228	0.595833	5.45814	5.01257	0.445565	1.7933e-10	6.04798	5.54556	0.502412	2.23027e-06	5.49499	4.94068	0.554312	1.06693e-07	5.49202	5.36121	0.130809	0.149844	5.75456	5.18077	0.573789	5.99816e-11	5.71899	5.44215	0.276839	0.00315321	5.52181	5.86616	-0.34435	0.00340294	5.67095
ENSG00000007129	CEACAM21	Primate	PSG	Broadly transcribed	-0.946218	-0.946879	0.000661277	0.999033	-0.00924511	0.059542	-0.0687871	0.62511	-0.256861	0.820747	-1.07761	3.1645e-08	-0.547923	-0.869814	0.321891	0.237835	0.695382	-1.20424	1.89963	1.1399e-34	-0.383412	-1.03481	0.651402	0.0187738	-0.927386	0.166793	-1.09418	2.89084e-07	1.15624	2.9687	-1.81246	3.3223e-29	0.22949	2.85886	-2.62937	2.63627e-57	-1.17081	-0.554202	-0.616607	0.000745179	-0.0493153	-0.158616	0.109301	0.727522	-0.621928
ENSG00000007168	PAFAH1B1	Eukaryota	UC	Broadly transcribed	6.77676	7.44873	-0.67197	2.24115e-09	7.14162	7.64015	-0.49853	2.84211e-28	6.7163	7.46524	-0.748942	2.58163e-21	7.2181	7.355	-0.136898	0.0650656	7.28047	7.63919	-0.358722	2.40884e-16	7.37236	7.3902	-0.0178306	0.850674	5.678	6.11599	-0.437992	7.13816e-10	6.98158	7.62849	-0.64691	1.64887e-30	6.98993	7.52953	-0.539596	6.85923e-19	6.75102	7.13838	-0.387357	8.76729e-13	6.73474	7.21056	-0.475823	1.63052e-09	7.24711
ENSG00000007171	NOS2	Tetrapoda	EM	Tissue-biased	-0.23742	0.225819	-0.46324	0.492467	-0.536133	-0.335776	-0.200357	0.0990471	4.75126	5.50698	-0.75572	0.0325499	0.0306387	0.0927965	-0.0621578	0.907367	1.64233	1.11227	0.530059	0.00288189	-0.464928	1.50506	-1.96998	2.26416e-14	-0.31962	-1.51406	1.19444	1.73145e-05	0.37719	1.86794	-1.49075	7.12996e-14	2.06798	2.06769	0.000293871	0.999436	-0.590977	0.0752979	-0.666275	0.00768083	2.53066	0.768212	1.76245	0.0138049	0.155272
ENSG00000007174	DNAH9	Eukaryota	UC	Tissue-biased	-1.15269	-0.24596	-0.906735	0.000526041	-0.419334	1.23023	-1.64956	1.44269e-42	-0.715696	-0.324779	-0.390917	0.0113061	-0.305162	0.364087	-0.669249	0.00141796	0.745093	2.12224	-1.37715	6.75999e-24	1.82094	1.77372	0.0472198	0.838791	-2.37818	-2.27828	-0.0999087	0.55089	1.08976	4.03465	-2.94488	1.15489e-30	0.730064	3.73377	-3.0037	6.23359e-48	1.43391	1.20713	0.226786	0.170151	-0.801129	-0.757423	-0.0437068	0.90365	0.601583
ENSG00000007202	KIAA0100	NA	NA	Broadly transcribed	7.31162	7.42333	-0.111705	0.549295	7.90441	7.98194	-0.0775204	0.331676	7.63828	7.73948	-0.101201	0.20574	7.45527	7.67159	-0.216327	0.00969916	7.48954	8.08334	-0.593807	6.60811e-19	7.80464	8.02812	-0.223482	0.018865	6.05729	5.11434	0.942942	8.54917e-19	7.59329	7.58668	0.00661661	0.936712	7.46279	7.62857	-0.165784	0.0508445	7.45547	7.42632	0.0291574	0.791792	7.57569	7.29048	0.285208	0.00891674	7.48511
ENSG00000007216	SLC13A2	Cellular_organisms	UC	Tissue-biased	-4.49069	-4.70374	0.213056	0.780268	0.277342	4.15866	-3.88132	3.38744e-69	1.36041	5.40876	-4.04836	7.17618e-31	-3.34337	-0.784303	-2.55907	1.20579e-08	-1.43274	5.65206	-7.08479	4.21133e-142	1.43663	6.10877	-4.67214	1.71998e-33	-0.204273	0.961015	-1.16529	0.00947433	-1.87087	0.623946	-2.49481	7.79642e-08	-3.13562	-0.859197	-2.27643	1.01887e-10	-3.89391	-2.36841	-1.5255	4.94466e-05	-0.347478	0.0466387	-0.394117	0.651348	-6.06838
ENSG00000007237	GAS7	Chordata	EM	Broadly transcribed	3.46348	6.0927	-2.62922	4.75863e-16	5.26047	6.37627	-1.1158	4.69617e-22	3.97107	5.60053	-1.62946	1.56695e-17	4.27003	6.21693	-1.9469	5.05561e-23	3.98337	3.35799	0.625377	8.43594e-07	3.1323	3.16295	-0.03065	0.898872	2.00044	2.17818	-0.17774	0.446925	4.95716	6.26648	-1.30933	1.59199e-21	4.5756	6.46828	-1.89268	1.28462e-30	3.67632	4.53076	-0.85444	7.38536e-12	4.98215	6.03633	-1.05419	1.881e-05	3.55542
ENSG00000007255	TRAPPC6A	Mammalia	MM	Broadly transcribed	4.56776	4.2865	0.281265	0.45996	4.50375	3.80434	0.699412	1.26321e-12	4.73387	4.61875	0.115121	0.403296	3.18133	3.69	-0.508666	0.00165341	4.17692	4.68208	-0.50516	1.23112e-14	5.06248	5.15117	-0.0886827	0.466884	4.61076	4.50873	0.102025	0.515968	4.21808	4.05633	0.161751	0.198354	4.17624	3.88027	0.295969	0.0145442	5.30945	4.83971	0.469744	1.51318e-05	3.58376	3.60183	-0.0180669	0.935527	4.36318
ENSG00000007264	MATK	NA	NA	Broadly transcribed	0.793904	1.26714	-0.473234	0.301172	1.36298	1.48628	-0.123299	0.461645	0.827003	2.71863	-1.89163	1.07872e-19	1.30001	1.19053	0.109479	0.690546	2.07943	-0.38135	2.46078	7.6073e-56	1.36988	0.49245	0.877434	0.00443202	0.958575	1.46339	-0.504815	0.00417719	2.08403	3.34434	-1.26031	2.3828e-20	1.88033	3.37734	-1.49701	2.98404e-26	2.45201	0.57293	1.87908	8.35916e-10	1.12642	1.25192	-0.125504	0.627321	1.25608
ENSG00000007306	CEACAM7	NA	NA	Tissue-biased	-0.965849	-0.901619	-0.0642306	0.965247	-2.02407	-2.60736	0.583298	0.0331354	5.91987	12.215	-6.2951	8.33738e-32	-0.00975486	4.86376	-4.87351	9.43928e-34	-5.72465	-2.07523	-3.64942	1.4517e-76	-5.31498	-2.15162	-3.16336	5.01188e-19	-5.20239	-4.76975	-0.432635	0.361398	-0.356274	-2.85912	2.50284	6.19977e-11	-1.13818	-2.92731	1.78914	0.000204793	-3.99534	-2.63487	-1.36047	0.000109231	2.59377	1.16136	1.43241	0.0763504	-6.45153
ENSG00000007312	CD79B	Mammalia	MM	Broadly transcribed	1.04998	2.92569	-1.87572	5.00733e-06	1.61302	2.39789	-0.784869	1.57853e-06	0.99157	3.70354	-2.71197	1.73107e-33	0.986231	1.09544	-0.109212	0.739667	2.52577	1.62749	0.898282	5.35801e-12	0.662109	1.98592	-1.32381	7.17346e-09	1.18431	1.52523	-0.340914	0.069326	2.32532	1.88498	0.440342	0.0584045	1.83914	2.38128	-0.542135	0.0160396	1.25453	1.82273	-0.568194	0.00318892	1.46014	2.32364	-0.863497	0.0158108	1.59141
ENSG00000007314	SCN4A	Tetrapoda	EM	Tissue-biased	-2.5577	-0.530128	-2.02757	0.000147283	0.429273	3.75232	-3.32304	1.98593e-129	-2.75438	-0.768277	-1.9861	1.02697e-10	-1.5	1.39434	-2.89434	3.07266e-09	2.01293	0.859746	1.15319	1.97663e-06	-1.92946	0.934556	-2.86401	1.5183e-26	0.0112699	-1.76191	1.77318	6.48529e-11	-1.1563	-2.53916	1.38286	2.89408e-05	-2.13382	-2.19269	0.0588623	0.853906	-2.38786	-0.708833	-1.67902	3.05858e-08	-2.10482	-1.8012	-0.303624	0.429291	3.57832
ENSG00000007341	ST7L	Eumetazoa	EM	Broadly transcribed	3.63577	4.08363	-0.447863	0.000602416	4.11856	4.35069	-0.232123	1.8299e-06	3.79007	3.93523	-0.145157	0.0319323	3.68845	3.49165	0.196804	0.125442	3.99624	3.95936	0.0368874	0.602141	3.93238	3.8358	0.0965833	0.408194	3.10499	2.97042	0.134563	0.139452	3.69185	3.95854	-0.266692	4.55241e-05	4.00526	3.89948	0.105782	0.28318	4.43983	4.48556	-0.0457294	0.397585	4.09085	4.11527	-0.0244124	0.84697	4.11503
ENSG00000007350	TKTL1	Tetrapoda	EM	Tissue-biased	-4.25395	-3.57775	-0.676196	0.402994	-4.38587	-2.29965	-2.08622	4.06087e-27	-4.32914	-3.02752	-1.30161	0.000657161	-3.95475	-3.03978	-0.91497	0.0698953	-2.27006	-2.08581	-0.184251	0.328763	-3.22507	-1.98458	-1.2405	0.000430319	-3.42465	-2.97603	-0.448618	0.295646	-3.02861	-0.93739	-2.09122	4.62582e-09	-2.88219	-0.843342	-2.03885	1.41955e-06	-4.04086	-3.13526	-0.905593	0.00012351	-2.25148	-3.51818	1.2667	0.0530416	-4.68332
ENSG00000007372	PAX6	Metazoa	EM	Tissue-biased	1.3345	1.41459	-0.0800877	0.866531	1.35134	1.78626	-0.434922	2.35675e-05	1.2667	1.39625	-0.129548	0.445711	1.29313	0.789398	0.503728	0.0647941	2.0607	2.30173	-0.241035	0.00245196	1.79472	2.16483	-0.370106	0.00954927	0.339114	0.528694	-0.18958	0.241444	0.412414	2.00766	-1.59525	1.62754e-44	2.02702	1.64428	0.38274	0.133319	1.23534	1.50383	-0.268499	0.000172914	1.76916	2.1172	-0.348044	0.175617	0.528092
ENSG00000007376	RPUSD1	Cellular_organisms	UC	Broadly transcribed	4.90298	3.88715	1.01582	1.2966e-08	4.63524	3.41204	1.2232	1.1571e-39	5.16217	4.44414	0.718028	6.13198e-13	4.84239	4.33259	0.509799	8.55673e-07	3.97033	3.4359	0.534431	8.24254e-15	4.77878	4.07509	0.703694	3.71989e-09	3.78571	3.1327	0.653009	4.19605e-09	4.44821	3.54732	0.900894	6.63088e-15	4.59329	3.4383	1.15499	3.281e-26	4.53037	3.87306	0.657313	8.19928e-11	4.79034	4.21177	0.578573	0.000119363	4.04491
ENSG00000007384	RHBDF1	Cellular_organisms	UC	Broadly transcribed	5.15337	4.87582	0.277559	0.280336	5.59052	5.086	0.504525	2.00829e-11	5.42429	4.79052	0.633772	2.16986e-08	4.90697	5.08266	-0.175693	0.0796935	4.46545	3.93893	0.526519	4.39466e-09	5.52961	4.09656	1.43306	2.16061e-28	3.09408	2.51655	0.577526	0.00118351	5.30686	4.81282	0.494033	1.24291e-05	4.71395	5.0371	-0.323146	0.00240718	5.7806	5.38455	0.39605	1.23584e-08	5.22051	4.82138	0.39913	0.00424057	5.40068
ENSG00000007392	LUC7L	Eukaryota	UC	Broadly transcribed	5.40375	4.92523	0.478514	0.0608222	5.27886	5.00881	0.270058	0.000290075	5.01126	4.34824	0.663026	2.23348e-08	4.42113	4.16764	0.253486	0.0537951	4.78897	3.98827	0.800698	2.05007e-10	5.75137	4.42878	1.32258	8.82013e-10	3.95729	3.54129	0.415996	0.000543232	5.20009	4.70709	0.492998	1.3831e-05	4.81023	4.67196	0.13827	0.220129	5.05927	4.48565	0.573616	2.939e-06	4.53713	4.39286	0.144271	0.255705	5.52088
ENSG00000007402	CACNA2D2	Bilateria	EM	Tissue-biased	0.617649	1.28698	-0.669331	0.0460197	3.46415	3.14655	0.317596	0.130567	1.75449	3.09229	-1.3378	3.80745e-07	-0.455569	0.716757	-1.17233	6.43553e-09	1.07653	3.59946	-2.52293	1.3947e-140	1.44768	3.60067	-2.15298	6.89641e-40	-0.745539	-0.36138	-0.384159	0.101265	4.87224	8.67408	-3.80184	3.18395e-33	2.92913	8.51132	-5.5822	1.98106e-139	4.14866	3.69961	0.449054	4.77185e-05	1.37489	2.68223	-1.30734	3.03236e-07	3.38581
ENSG00000007516	BAIAP3	Metazoa	EM	Broadly transcribed	2.97436	2.3806	0.593758	0.387633	3.24718	3.21576	0.0314222	0.892642	2.17217	3.049	-0.876832	1.33313e-05	1.44252	1.73803	-0.295509	0.227096	3.10347	4.47405	-1.37058	2.48208e-41	4.02913	4.75558	-0.726444	0.00201316	3.23438	3.67928	-0.444896	0.0148984	3.71102	3.57798	0.133031	0.598959	2.32234	3.56008	-1.23774	4.91522e-13	5.04053	3.97577	1.06476	4.97177e-13	1.69121	2.36253	-0.671326	0.0116824	3.53316
ENSG00000007520	TSR3	Cellular_organisms	UC	Broadly transcribed	5.6993	5.49714	0.202154	0.187323	5.25518	4.57146	0.683716	4.48389e-18	5.42807	5.41455	0.0135186	0.864599	5.53196	5.31692	0.215049	0.0453353	5.36639	5.06213	0.304254	3.62229e-07	5.99207	5.45237	0.539698	1.57449e-06	5.29371	4.9496	0.344112	0.00129463	5.33311	5.01968	0.313438	2.27054e-05	5.24631	4.9209	0.325409	9.64848e-06	5.69144	5.34869	0.342754	0.000141969	5.06465	5.55512	-0.490465	2.8475e-06	5.48892
ENSG00000007541	PIGQ	NA	NA	Broadly transcribed	5.65167	5.07968	0.571991	0.00039646	6.03496	5.01195	1.02301	3.95674e-29	5.36402	5.22988	0.134133	0.103583	5.03926	4.86482	0.174436	0.10117	5.76422	6.40315	-0.638936	1.20783e-19	7.06045	7.00827	0.0521823	0.717658	5.0158	5.20071	-0.184907	0.0871361	5.71538	5.86275	-0.147375	0.122785	5.26655	5.7976	-0.531051	2.03683e-10	5.94357	5.65057	0.293005	0.00031934	5.52607	5.48808	0.0379845	0.753545	6.55585
ENSG00000007545	CRAMP1L	Metazoa	EM	Broadly transcribed	4.70074	4.81703	-0.116291	0.558125	5.46669	5.52665	-0.0599572	0.399456	4.979	4.60715	0.371847	4.1706e-05	4.77719	4.68896	0.0882237	0.362156	4.62553	4.34209	0.283446	8.39488e-05	4.69037	4.59483	0.0955372	0.396413	3.14862	2.24484	0.903777	2.63242e-11	4.93363	4.97402	-0.0403963	0.684601	5.05525	4.95371	0.101539	0.254652	4.99346	4.89677	0.0966923	0.316944	4.99838	4.99859	-0.000208376	0.998899	4.79773
ENSG00000007866	TEAD3	NA	NA	Broadly transcribed	6.43436	6.96733	-0.532964	0.00415778	5.32126	5.34541	-0.0241468	0.71096	5.52764	5.63702	-0.109384	0.16161	5.63283	5.8157	-0.182872	0.0385429	4.16179	4.43807	-0.276278	3.19322e-05	4.31931	4.64816	-0.328842	0.000506689	4.13912	3.54507	0.594056	1.78469e-08	5.41507	5.07267	0.342408	0.000184576	5.69072	5.05416	0.636568	9.63987e-13	5.81556	6.2895	-0.473938	1.00853e-11	5.81658	6.42185	-0.605276	8.23738e-06	4.8737
ENSG00000007908	SELE	Euteleostomi	EM	Broadly transcribed	1.62841	4.74414	-3.11573	6.6048e-13	2.31253	3.27058	-0.958053	9.45445e-08	1.00243	-0.0806726	1.0831	0.00415102	2.30608	3.25141	-0.945328	0.00598471	1.76874	3.44673	-1.67799	8.19022e-25	-1.38752	3.35761	-4.74513	1.17692e-48	0.124522	2.30313	-2.17861	3.6007e-14	0.791797	2.98281	-2.19101	5.97989e-23	1.32703	4.23215	-2.90513	1.08865e-30	3.21893	4.58871	-1.36978	4.10924e-06	2.05939	1.8976	0.161787	0.727114	2.36863
ENSG00000007923	DNAJC11	Eukaryota	UC	Broadly transcribed	5.97953	5.60965	0.369878	0.00117515	5.65283	5.48756	0.16527	0.000130843	6.2664	6.6861	-0.419699	9.99053e-08	5.77713	5.8021	-0.0249738	0.772148	5.89465	6.98164	-1.08699	3.58732e-66	6.14095	7.12486	-0.983916	5.25882e-19	5.08567	5.37745	-0.291779	0.00168824	5.66164	5.28245	0.379198	8.77248e-11	5.72915	5.30332	0.425832	2.58439e-10	5.57435	5.43612	0.138232	0.00344334	5.84022	5.59148	0.248743	0.0210073	5.29183
ENSG00000007933	FMO3	Tetrapoda	EM	Tissue-biased	0.134039	0.144503	-0.010464	0.986882	1.2316	2.20631	-0.974712	5.50111e-12	-0.076641	-0.816621	0.73998	0.000206887	1.06837	1.5141	-0.445727	0.184288	3.33034	2.45857	0.871769	6.16988e-05	1.32624	2.94942	-1.62318	1.08057e-10	7.64355	9.49794	-1.85439	2.67019e-07	3.15995	4.69772	-1.53777	2.18751e-25	3.33122	4.63565	-1.30443	7.17552e-09	-0.251364	-0.20691	-0.0444532	0.771909	2.04415	1.93654	0.107618	0.721323	0.412724
ENSG00000007944	MYLIP	Eumetazoa	EM	Broadly transcribed	5.06657	5.55652	-0.489942	0.140783	5.49957	5.99516	-0.495588	2.59907e-11	4.90622	5.20777	-0.301554	0.00253011	4.04912	4.62823	-0.579104	0.00177222	5.65648	5.48466	0.171821	0.0229076	4.96476	5.38218	-0.417417	0.000167411	2.40148	2.25097	0.15051	0.35847	5.18656	5.83731	-0.650753	9.56042e-11	4.99699	5.65707	-0.660075	1.17113e-07	5.12868	4.94172	0.186952	0.0170576	4.93116	5.01494	-0.0837812	0.601523	6.39332
ENSG00000007952	NOX1	Eukaryota	UC	Tissue-biased	0.593656	-0.176192	0.769848	0.0803863	-0.184678	-0.975355	0.790678	7.15064e-17	6.92843	6.85783	0.0706039	0.83495	-0.880706	-0.500222	-0.380484	0.0213893	-0.71188	-0.606657	-0.105223	0.249746	-0.221325	-0.789549	0.568225	0.000266142	-0.844726	-1.37629	0.531564	0.00462136	0.282143	-0.806336	1.08848	5.62887e-10	-0.434442	-0.884756	0.450314	0.00158292	0.47945	1.05636	-0.576914	0.000388215	0.958867	-1.61063	2.5695	1.93775e-05	-0.243077
ENSG00000007968	E2F2	Eukaryota	UC	Tissue-biased	3.14499	0.827619	2.31737	1.60829e-07	2.83031	0.937115	1.8932	9.47245e-34	3.92878	4.8653	-0.936523	2.07182e-13	3.64639	3.37518	0.271208	0.176696	1.05953	-1.094	2.15353	3.69741e-59	0.730438	-0.782539	1.51298	2.80228e-15	0.686113	-1.49998	2.18609	2.20316e-18	2.42359	0.547289	1.8763	1.59824e-23	3.31018	0.658253	2.65193	1.31981e-52	0.67879	-0.0737048	0.752495	1.29004e-07	3.61937	2.28233	1.33704	5.68991e-07	0.848156
ENSG00000008018	PSMB1	Cellular_organisms	UC	Broadly transcribed	7.24892	6.96057	0.288352	0.0540578	7.07005	6.80533	0.264717	7.87761e-06	7.37306	6.96153	0.411534	1.32056e-07	7.28832	6.81573	0.472594	3.23761e-06	6.94366	6.7272	0.216466	9.42988e-05	6.99054	6.69355	0.296985	0.00176529	6.98936	7.06399	-0.0746325	0.549427	6.90093	6.70434	0.196588	0.0132316	7.33492	6.71725	0.617668	1.37105e-13	7.08814	6.79619	0.291952	4.57375e-05	6.91061	6.80816	0.102448	0.371392	7.10427
ENSG00000008056	SYN1	Eukaryota	UC	Tissue-biased	0.00457551	0.219548	-0.214972	0.651938	0.282999	-0.771563	1.05456	9.14897e-10	0.591817	0.870523	-0.278706	0.313244	-0.155103	0.235201	-0.390304	0.127899	0.522479	-0.0842577	0.606736	0.000538278	0.427149	0.0127385	0.41441	0.208576	-0.657172	0.686378	-1.34355	2.81334e-06	0.210053	0.120591	0.0894626	0.649421	0.43624	0.508483	-0.0722431	0.722802	0.0480439	0.577639	-0.529595	0.000448054	1.45743	1.70066	-0.243234	0.435212	0.326794
ENSG00000008083	JARID2	Metazoa	EM	Broadly transcribed	5.18051	4.75261	0.427903	0.108898	5.36069	4.88168	0.479007	4.29469e-13	4.70942	4.4265	0.282916	0.00425236	5.82385	5.46148	0.362375	0.00234658	4.30825	3.87201	0.436234	3.28322e-15	3.78015	3.90604	-0.125886	0.107144	3.38815	3.04806	0.340089	0.00265133	4.62341	4.45919	0.164213	0.0782814	5.54097	4.38169	1.15928	2.34718e-26	4.47702	4.24263	0.234394	0.00104346	4.88774	5.09042	-0.202681	0.131223	3.95623
ENSG00000008086	CDKL5	Eukaryota	UC	Broadly transcribed	0.350879	1.28499	-0.934115	0.0257035	1.2561	2.10457	-0.848466	4.84561e-08	-0.0793844	-0.0998041	0.0204197	0.937949	0.690281	1.66803	-0.977748	6.97019e-05	2.01596	2.87375	-0.857792	3.01043e-09	0.955607	2.2442	-1.28859	4.11705e-05	-1.89037	-1.02859	-0.861774	0.00822338	1.1633	2.75257	-1.58927	3.39982e-28	0.935325	2.76428	-1.82895	5.76744e-42	1.09051	2.24761	-1.15711	5.98679e-07	1.92524	2.26839	-0.343154	0.105261	1.0681
ENSG00000008118	CAMK1G	Eukaryota	UC	Tissue-biased	-1.8965	-1.8532	-0.0432997	0.934859	-2.03905	-2.74132	0.702262	3.76005e-07	-2.01666	-2.34005	0.323386	0.209	-1.67464	-2.96149	1.28685	1.59212e-09	1.36377	2.56243	-1.19866	2.0721e-16	0.19605	2.33544	-2.13939	2.68912e-18	-2.70356	-2.53802	-0.165533	0.624583	-0.177068	0.0323742	-0.209442	0.161819	-0.481383	0.348635	-0.830018	1.37943e-06	0.244176	1.76243	-1.51825	2.74208e-19	-0.876037	-1.55432	0.678285	0.00344705	-1.97523
ENSG00000008128	CDK11A	NA	NA	Broadly transcribed	5.23287	5.09806	0.134804	0.439092	4.45201	4.37965	0.0723574	0.357542	5.41072	5.37456	0.0361667	0.76101	4.44851	4.28374	0.164774	0.126692	4.44184	4.19671	0.245136	0.00127133	4.70477	4.4059	0.298872	0.00457531	4.02867	3.86793	0.160744	0.142826	4.8209	4.5743	0.246597	0.00896266	4.6056	4.53568	0.0699154	0.53414	4.68176	4.57554	0.106214	0.191964	5.60113	5.39079	0.210335	0.142085	4.70161
ENSG00000008130	NADK	Cellular_organisms	UC	Broadly transcribed	6.58999	6.15661	0.433379	0.00044243	6.22854	6.27848	-0.0499344	0.316393	6.71092	7.28619	-0.575266	4.93124e-16	6.02929	5.74422	0.285077	0.000384227	5.77825	5.64595	0.132302	0.00496282	6.18026	5.84984	0.33042	3.02342e-05	6.43741	6.94927	-0.511863	1.40195e-06	6.68182	6.24325	0.438565	1.09158e-09	6.19342	6.33237	-0.138954	0.0441062	6.52169	6.08677	0.434923	3.21617e-18	6.52324	6.44173	0.0815055	0.435255	6.03184
ENSG00000008196	TFAP2B	Bilateria	EM	Tissue-biased	-3.45668	-2.59067	-0.866008	0.354068	3.33327	5.33679	-2.00353	2.96931e-09	-6.20701	-4.97817	-1.22884	1.60015e-10	-4.43304	-0.343663	-4.08938	5.29741e-21	-2.60932	6.25373	-8.86305	2.40808e-236	-3.58603	6.26187	-9.84791	2.93492e-129	-6.25738	-6.09706	-0.160325	0.439084	-4.44557	-3.58779	-0.857776	0.0258847	-2.36717	-4.59984	2.23267	1.26515e-06	-5.02854	-4.01045	-1.0181	0.000581273	-4.97158	-3.88905	-1.08253	0.0235732	-6.63307
ENSG00000008226	DLEC1	Eukaryota	UC	Tissue-biased	0.562596	0.32806	0.234537	0.570487	0.286012	1.51169	-1.22568	2.41558e-26	0.284258	1.31485	-1.03059	2.38578e-07	-0.841631	-0.513843	-0.327788	0.285829	-0.190888	-0.120298	-0.0705906	0.631551	1.27774	0.482763	0.794972	0.0166715	-0.0762213	0.445559	-0.52178	0.00122671	1.81	3.22692	-1.41692	5.63092e-11	1.39161	3.07496	-1.68335	2.0047e-13	0.834331	1.09613	-0.261798	0.107561	0.225281	-0.0598284	0.28511	0.180081	1.86073
ENSG00000008256	CYTH3	Metazoa	EM	Broadly transcribed	4.5439	4.8743	-0.330397	0.201209	5.22873	5.96087	-0.732141	4.26236e-19	4.74886	4.73857	0.010298	0.938318	4.89137	4.52264	0.368731	0.00615031	5.12646	5.32246	-0.196	0.00418469	5.10459	5.28066	-0.176068	0.120084	3.03711	2.46824	0.568867	0.00030365	5.57471	5.79963	-0.224918	0.106928	4.9852	5.83828	-0.853079	4.1388e-22	5.28051	4.59423	0.686287	8.17692e-08	5.3598	5.51968	-0.159874	0.315098	5.5628
ENSG00000008277	ADAM22	NA	NA	Broadly transcribed	1.8288	3.00328	-1.17448	0.00216378	2.85501	3.79653	-0.94152	8.55824e-18	2.39857	3.03536	-0.636791	0.000179269	0.231481	0.574203	-0.342723	0.277705	4.20786	4.74216	-0.534296	8.16907e-07	3.16346	4.44155	-1.27809	2.71563e-17	-0.667415	-1.42189	0.754479	0.0184483	2.01233	2.40316	-0.390827	0.0123979	1.42558	2.3137	-0.888115	6.90436e-06	4.20032	5.0406	-0.840281	4.42333e-09	2.1913	1.77499	0.416308	0.206116	2.27131
ENSG00000008282	SYPL1	Tetrapoda	EM	Broadly transcribed	7.52181	7.64387	-0.122062	0.55083	7.11847	7.28533	-0.166864	0.00659315	7.28309	6.88321	0.399883	2.5414e-07	7.38564	7.60236	-0.216723	0.0295324	7.26522	7.75723	-0.492007	4.33897e-15	7.20155	7.42593	-0.22439	0.0167245	6.14935	5.91736	0.231984	0.00410756	6.89733	7.02357	-0.126239	0.107449	7.40639	6.87327	0.533119	4.79238e-07	7.15451	7.4547	-0.300189	6.54979e-08	7.09331	7.20035	-0.107038	0.411257	7.07214
ENSG00000008283	CYB561	Eukaryota	UC	Broadly transcribed	6.8805	5.47678	1.40372	3.13057e-13	7.43533	6.36837	1.06696	1.19615e-36	6.80477	6.52306	0.281706	0.000511185	6.31703	6.61629	-0.299264	0.000386333	5.99102	6.24559	-0.254569	4.58268e-05	6.82178	6.35118	0.470601	6.13314e-08	4.38335	4.1934	0.189959	0.488487	7.1925	6.64379	0.548716	3.13801e-11	6.50874	6.62061	-0.111866	0.142166	8.32977	7.95269	0.377079	1.38654e-05	6.46961	5.98808	0.481531	0.000795071	6.43251
ENSG00000008294	SPAG9	NA	NA	Broadly transcribed	6.37461	7.06051	-0.685892	4.63482e-06	6.51691	6.9147	-0.397793	6.00721e-09	6.26151	6.69837	-0.436865	3.64002e-06	6.62275	6.43749	0.18526	0.062243	7.22744	7.13864	0.0887999	0.194806	7.21498	6.95887	0.256103	0.0181034	5.47305	5.9138	-0.440742	9.57368e-07	6.80671	7.21895	-0.412243	3.52838e-06	6.62702	7.1211	-0.494089	1.35682e-12	5.88448	6.29373	-0.409243	5.16386e-09	6.37708	6.29614	0.0809388	0.483987	6.87809
ENSG00000008300	CELSR3	Metazoa	EM	Broadly transcribed	3.85993	1.30303	2.5569	0.000217395	3.06617	1.3969	1.66927	5.10846e-16	4.06329	1.64012	2.42317	1.05637e-12	2.7016	0.414073	2.28753	2.46576e-10	0.743633	-0.368916	1.11255	7.87852e-13	1.93241	-0.178924	2.11134	1.94679e-14	1.63644	-1.35814	2.99458	1.26234e-17	3.23662	0.397073	2.83954	1.05014e-19	2.61543	0.751643	1.86379	9.39016e-17	2.02465	0.642864	1.38179	1.40208e-07	4.00255	1.5061	2.49645	6.06762e-09	1.74025
ENSG00000008311	AASS	Cellular_organisms	UC	Broadly transcribed	2.11683	3.50457	-1.38773	1.53693e-06	2.32679	4.22932	-1.90253	1.17887e-99	1.42931	1.45145	-0.0221372	0.920771	2.17011	3.0893	-0.919191	6.44781e-08	3.29969	4.22222	-0.922527	2.98128e-23	3.46598	4.35052	-0.884536	1.24087e-07	3.2174	5.18854	-1.97114	7.58907e-14	3.35105	3.94097	-0.589922	0.000144621	3.54501	4.089	-0.543992	0.000216183	3.50004	3.57405	-0.0740115	0.57151	1.97764	3.0451	-1.06746	1.53186e-07	2.68368
ENSG00000008323	PLEKHG6	Mammalia	MM	Broadly transcribed	4.97149	3.85537	1.11612	0.0785662	3.61182	4.39595	-0.784128	1.18361e-12	5.93248	7.12933	-1.19685	5.23578e-18	3.83567	5.43684	-1.60117	1.50673e-10	1.7725	1.47077	0.301736	0.0690552	2.28709	1.6931	0.593991	0.132041	2.2786	2.22967	0.048936	0.882463	3.25564	1.92773	1.32791	7.09933e-10	4.24217	1.61828	2.62389	6.9223e-24	2.12005	2.38605	-0.266001	0.0505446	5.00401	4.03723	0.966772	0.00249312	2.73867
ENSG00000008324	SS18L2	Theria	MM	Broadly transcribed	4.42714	3.61842	0.808716	6.86952e-05	3.92933	3.57266	0.356674	1.317e-09	3.97445	3.50374	0.470709	4.58369e-07	3.3297	3.27116	0.0585375	0.644837	2.98866	3.04614	-0.0574858	0.36746	3.5959	2.9653	0.6306	4.20077e-07	3.73969	3.68972	0.0499752	0.666228	3.69465	3.34201	0.352642	2.55014e-05	3.58879	3.27897	0.309824	7.03214e-05	4.80072	3.93751	0.863212	3.0143e-11	3.80566	3.61056	0.195096	0.158826	3.6427
ENSG00000008382	MPND	NA	NA	Broadly transcribed	4.87281	4.62654	0.246262	0.3032	4.22711	3.72576	0.501356	3.5244e-10	4.9153	6.19099	-1.27569	7.03097e-53	3.8816	4.3418	-0.460207	1.14578e-05	4.53974	4.41483	0.124906	0.0569411	5.03427	4.9047	0.12957	0.268058	5.21069	5.22662	-0.0159338	0.920026	4.38436	4.6247	-0.240341	0.00649664	4.22502	4.50038	-0.27536	0.000466415	5.26739	4.77484	0.492546	3.13411e-08	4.0591	4.47693	-0.417835	0.000783232	4.67552
ENSG00000008394	MGST1	Metazoa	EM	Broadly transcribed	7.43136	7.14276	0.288604	0.479906	6.97765	8.03869	-1.06104	2.3366e-11	6.69909	7.5224	-0.823312	6.81482e-06	3.27611	6.1562	-2.88009	3.58647e-15	6.89789	5.94125	0.956638	1.54439e-08	6.99294	6.32577	0.667172	0.084564	8.84691	9.95004	-1.10313	2.99687e-06	7.86399	7.07748	0.786509	7.61815e-08	6.68588	7.02886	-0.342984	0.176099	6.7252	6.60115	0.124057	0.569024	6.34913	6.6407	-0.291578	0.331424	8.06729
ENSG00000008405	CRY1	Cellular_organisms	UC	Broadly transcribed	4.03787	4.38437	-0.346498	0.0378415	4.70604	4.83764	-0.131596	0.0157287	4.37986	4.15715	0.222714	0.00478094	3.91292	4.25744	-0.344525	0.000948852	4.43077	4.82249	-0.391722	4.27809e-09	4.51869	4.59525	-0.0765549	0.497646	3.54637	3.79725	-0.25088	0.0456208	4.51526	5.07851	-0.563246	2.88057e-12	4.44673	5.136	-0.689266	2.76186e-20	4.61878	4.56333	0.0554408	0.468874	4.61234	4.82154	-0.209208	0.0409171	4.84864
ENSG00000008438	PGLYRP1	Theria	MM	Tissue-biased	-4.37203	-4.11967	-0.252363	0.588886	-5.26325	-4.44017	-0.823079	4.21167e-08	-3.8165	-3.11059	-0.705916	0.00470866	-4.53812	-5.04877	0.51065	0.0841523	-3.88545	-4.96353	1.07808	1.0375e-07	-4.35157	-4.48697	0.135393	0.665167	-4.85024	-2.94124	-1.909	3.9975e-16	-4.19887	-2.09645	-2.10241	1.09348e-20	-3.72769	-1.22242	-2.50528	8.47177e-29	-4.61718	-4.58475	-0.0324272	0.894241	-2.80136	-2.09108	-0.710275	0.0136805	-5.17717
ENSG00000008441	NFIX	NA	NA	Broadly transcribed	4.96507	7.26094	-2.29587	3.81092e-16	6.89452	8.08176	-1.18724	2.7558e-22	6.74	6.57325	0.166753	0.104199	5.97822	7.89227	-1.91405	7.13186e-39	6.08645	5.27379	0.812654	7.43598e-20	5.11305	5.60195	-0.488897	0.0204529	5.55513	5.58548	-0.0303453	0.856826	6.08784	7.91196	-1.82412	2.8795e-27	6.0633	7.70861	-1.64531	3.08299e-31	8.52732	8.33018	0.197136	0.017246	7.26584	8.22858	-0.962738	3.52221e-08	6.80728
ENSG00000008513	ST3GAL1	Euteleostomi	EM	Broadly transcribed	6.17928	6.7748	-0.595515	0.0817575	6.6288	5.99241	0.636388	2.60011e-09	4.53646	4.24698	0.289483	0.249496	5.27628	6.09822	-0.821936	9.06043e-06	6.24765	6.41466	-0.167003	0.0626766	5.73372	6.7334	-0.999681	8.83073e-11	6.66662	7.39843	-0.731814	0.000592614	6.32268	6.77646	-0.453786	0.0039392	6.27467	6.90095	-0.626275	7.53231e-05	4.27581	5.0948	-0.818991	2.67211e-10	5.51111	5.4292	0.0819095	0.75621	8.16074
ENSG00000008516	MMP25	Tetrapoda	EM	Broadly transcribed	1.33702	1.08134	0.255674	0.571976	1.68149	1.16573	0.515757	0.00365107	1.35027	3.1172	-1.76693	4.39859e-22	1.71479	0.871824	0.842967	0.000469332	1.12425	-0.987887	2.11214	3.44152e-43	0.716731	-0.208488	0.925219	8.21849e-06	0.0803891	0.589649	-0.50926	0.011387	1.75441	2.54846	-0.794046	1.00045e-07	1.68491	2.98466	-1.29976	2.35585e-18	1.10458	0.917959	0.186626	0.180543	2.13262	1.83719	0.295434	0.274887	0.268163
ENSG00000008517	IL32	Primate	PSG	Broadly transcribed	5.75414	5.11144	0.642704	0.288136	5.64666	4.9201	0.726556	1.50346e-06	8.07526	8.15846	-0.0832061	0.648455	6.70555	5.76048	0.945067	0.000119196	8.47818	5.98439	2.4938	1.84592e-65	8.79276	6.54063	2.25213	1.52625e-16	8.76938	8.15525	0.614134	0.0118676	7.00574	7.2681	-0.26236	0.105432	6.3446	7.63595	-1.29135	4.33788e-11	4.83645	4.85674	-0.0202996	0.919647	7.72589	6.11086	1.61504	7.34478e-11	4.67556
ENSG00000008710	PKD1	Chordata	EM	Broadly transcribed	5.80824	7.19102	-1.38278	8.97571e-16	6.17334	6.70417	-0.530829	4.13238e-14	6.07074	6.17208	-0.10134	0.440059	5.9816	6.15399	-0.172391	0.140363	6.15638	5.30813	0.848252	5.88525e-28	6.3446	5.97496	0.369637	0.00104332	4.97367	4.33597	0.637698	3.75413e-08	5.94491	6.37452	-0.429613	0.000136243	6.01986	6.42278	-0.402926	0.00105876	6.38406	6.84477	-0.460708	2.29214e-06	6.74065	7.24788	-0.507231	0.00569087	5.53153
ENSG00000008735	MAPK8IP2	Eumetazoa	EM	Tissue-biased	1.93564	0.544453	1.39119	0.0182111	4.12976	2.15762	1.97214	8.30758e-16	1.26389	1.67145	-0.407565	0.137273	2.44379	2.14454	0.299242	0.346036	0.550731	0.837575	-0.286844	0.0674497	1.17745	1.41668	-0.239222	0.332554	1.85868	-0.439229	2.29791	1.10709e-07	2.53326	1.85117	0.682088	0.00934795	2.99035	1.61148	1.37887	3.70509e-07	4.08995	2.84543	1.24452	1.10928e-09	2.79753	2.52669	0.270831	0.551996	0.907324
ENSG00000008838	MED24	Metazoa	EM	Broadly transcribed	6.46496	5.97813	0.486831	0.000222018	6.4925	6.10946	0.383047	3.03323e-05	6.65884	6.4426	0.216237	0.0228892	6.16041	6.29526	-0.134847	0.0523975	5.98266	5.99869	-0.016032	0.676734	6.69554	6.23761	0.457932	2.94438e-10	5.67911	5.12645	0.552661	2.28341e-13	6.38491	6.31117	0.0737483	0.329568	6.27089	6.43911	-0.16822	0.0446676	6.10094	6.04034	0.0605976	0.182503	6.69128	6.37625	0.315035	0.0621794	5.96467
ENSG00000008853	RHOBTB2	Metazoa	EM	Broadly transcribed	5.12036	5.5975	-0.477139	0.185775	4.55177	4.88188	-0.330107	1.34757e-05	4.15879	3.70846	0.450324	0.000984717	3.91838	3.58998	0.328401	0.0621309	4.86942	4.98517	-0.115754	0.138834	5.05152	5.44534	-0.393821	0.00785885	2.99716	2.33542	0.66174	4.81257e-05	6.74262	7.99634	-1.25372	3.41351e-12	4.84362	7.97769	-3.13406	5.9263e-69	4.4662	5.22982	-0.763617	2.76461e-20	4.9719	5.14278	-0.170875	0.297468	6.69153
ENSG00000008869	HEATR5B	Eukaryota	UC	Broadly transcribed	4.98819	4.95346	0.0347314	0.861525	5.6698	5.94513	-0.275329	4.16342e-07	5.01004	5.26724	-0.257197	0.000192328	4.66252	5.11759	-0.455062	1.49053e-06	5.41508	5.28133	0.133748	0.0120113	4.92761	5.13312	-0.205514	0.0225352	3.85048	3.95783	-0.107359	0.268679	5.12802	5.56024	-0.432223	4.6933e-11	5.16461	5.54045	-0.375845	3.42082e-09	5.59738	5.41832	0.179052	0.0476907	5.18287	5.1056	0.0772681	0.475675	5.21957
ENSG00000008952	SEC62	Opisthokonta	UC	Broadly transcribed	6.84592	7.4469	-0.600977	1.77503e-07	7.4698	7.72018	-0.250379	2.32154e-06	6.80022	6.93972	-0.139502	0.0246469	6.70874	6.53102	0.177715	0.048475	7.81134	8.16529	-0.353952	5.89198e-11	7.29793	7.82027	-0.52234	9.04526e-09	6.87278	7.79484	-0.922062	2.80823e-28	7.52655	7.77134	-0.244789	0.000614775	7.4425	7.60127	-0.158773	0.0947005	7.71165	7.95982	-0.248172	0.000621281	7.76145	7.85692	-0.0954701	0.522545	7.89115
ENSG00000008988	RPS20	NA	NA	Broadly transcribed	9.89137	9.88604	0.00533036	0.981822	9.42479	9.81887	-0.394074	6.472e-07	9.71141	9.07211	0.639298	5.60142e-10	9.38696	9.31971	0.0672439	0.612207	9.48004	8.51188	0.968168	1.07981e-26	9.48911	8.55269	0.936422	3.37776e-12	9.2639	8.7415	0.522403	0.000220646	9.55187	9.36035	0.191522	0.0501606	9.49177	9.41252	0.0792555	0.421882	9.91053	9.53005	0.380477	0.00103977	9.63933	9.9706	-0.331266	0.0237134	9.67423
ENSG00000009307	CSDE1	Eukaryota	UC	Broadly transcribed	9.05268	9.89519	-0.842514	3.66276e-12	9.35314	9.95303	-0.599895	2.15277e-31	8.88647	9.1528	-0.266332	4.14874e-05	8.86124	9.46632	-0.605078	1.94274e-12	9.11971	9.37264	-0.252935	4.69932e-07	8.61269	9.1668	-0.554103	3.35116e-10	8.13045	8.33956	-0.209111	0.00755358	8.93502	9.27782	-0.342801	1.14866e-07	8.93805	9.22884	-0.290793	0.000229139	9.32797	9.61301	-0.285038	8.97079e-09	8.65471	9.27553	-0.620821	5.50053e-12	9.27207
ENSG00000009335	UBE3C	Eukaryota	UC	Broadly transcribed	6.54913	6.58007	-0.0309373	0.859997	6.78331	6.661	0.122318	0.0179536	6.89789	6.59528	0.302607	7.5475e-07	6.76314	6.71573	0.0474147	0.6479	6.34905	6.64559	-0.296548	9.76302e-09	6.53483	6.44255	0.0922798	0.364159	5.75647	5.73928	0.0171826	0.876899	6.58022	6.36708	0.21314	0.00133444	6.85864	6.36317	0.495477	4.68311e-11	6.51835	6.50808	0.0102692	0.899293	6.73832	6.56027	0.178051	0.0648624	5.85479
ENSG00000009413	REV3L	Eukaryota	UC	Broadly transcribed	4.45082	5.7888	-1.33799	1.05081e-21	5.12849	6.09777	-0.969279	2.78614e-49	4.55732	4.83334	-0.276015	0.000464838	4.66868	4.76713	-0.0984507	0.366147	5.12154	5.09589	0.0256473	0.675002	4.98127	4.84063	0.14064	0.199598	3.74363	4.06775	-0.324121	0.000345106	4.8566	5.7354	-0.8788	1.13742e-25	4.88159	5.76836	-0.886763	6.87167e-30	4.88045	5.44534	-0.564893	3.72104e-11	5.41048	5.4937	-0.0832237	0.580641	5.16781
ENSG00000009694	TENM1	Eumetazoa	EM	Broadly transcribed	-1.31264	0.088554	-1.40119	0.0789503	-0.797355	1.9095	-2.70685	6.91989e-67	-2.71475	-0.588062	-2.12669	8.77238e-11	-1.31771	-1.62918	0.311471	0.5321	3.95813	1.39461	2.56352	9.2621e-22	3.13506	1.96722	1.16785	0.00390586	0.270963	2.91397	-2.643	3.08576e-11	0.710618	0.963594	-0.252976	0.516367	0.176816	1.09899	-0.922179	0.00133961	3.33646	2.70419	0.632274	0.0996745	-0.145891	1.08016	-1.22605	0.00386469	5.20735
ENSG00000009724	MASP2	Eumetazoa	EM	Tissue-biased	-0.909956	-0.322233	-0.587723	0.0917616	-0.0307998	1.59753	-1.62833	3.71426e-60	-0.449518	0.593857	-1.04338	2.44123e-09	-1.51569	-1.21504	-0.300645	0.110696	0.196773	-0.371569	0.568342	0.000135039	-0.245074	0.196802	-0.441876	0.0770532	6.78064	8.19651	-1.41587	0.000189089	-0.0198475	0.858255	-0.878103	9.12572e-09	-0.494118	0.851299	-1.34542	1.33183e-20	-0.349317	-0.0650219	-0.284295	0.0723291	0.354735	0.507062	-0.152327	0.541679	-0.10121
ENSG00000009765	IYD	Cellular_organisms	UC	Tissue-biased	0.421558	-0.407071	0.828629	0.0830687	0.616239	0.111652	0.504586	0.00698681	5.08648	5.26107	-0.174593	0.448176	-1.00336	0.155901	-1.15926	2.95223e-11	1.55139	4.79142	-3.24003	1.05388e-81	2.98775	5.37038	-2.38263	3.05218e-18	3.63766	5.96396	-2.3263	2.97194e-19	2.46715	2.49173	-0.0245841	0.941634	0.268174	2.34655	-2.07838	2.90269e-52	0.798161	0.515111	0.28305	0.110089	3.84841	1.78248	2.06593	0.000127418	8.99497
ENSG00000009780	FAM76A	Amniota	EM	Broadly transcribed	3.70603	3.96197	-0.255938	0.0272148	3.84125	4.3355	-0.494245	1.94216e-34	3.51043	3.62501	-0.114577	0.150938	3.4479	3.55656	-0.108662	0.150839	3.82642	3.94445	-0.118029	0.0197328	3.55123	3.85237	-0.30114	0.00015285	2.54158	2.63352	-0.091932	0.317331	3.80865	4.32125	-0.512601	1.57153e-15	3.65693	4.22729	-0.570358	3.12557e-19	3.68614	4.06975	-0.383611	2.93071e-16	3.72666	4.04796	-0.321299	0.00171389	4.18632
ENSG00000009790	TRAF3IP3	Tetrapoda	EM	Broadly transcribed	3.3855	3.38567	-0.000168478	0.999648	3.61927	3.14288	0.476397	8.36317e-06	2.85155	3.68104	-0.829486	1.49062e-13	3.88297	3.17185	0.711126	0.000329148	3.52253	2.10583	1.41671	2.50016e-22	2.93183	2.53029	0.401539	0.029107	2.18058	2.08703	0.0935459	0.565747	3.6968	3.25232	0.444478	0.00230907	3.74341	3.6111	0.132303	0.330516	2.74944	2.76819	-0.0187534	0.895626	3.09594	2.76509	0.330843	0.157108	2.38605
ENSG00000009830	POMT2	Eukaryota	UC	Broadly transcribed	4.41306	3.89645	0.516609	0.00275491	4.6756	4.74287	-0.067273	0.218302	4.08905	3.8183	0.270743	0.00298453	4.24928	3.69658	0.552709	2.82679e-07	4.50474	4.62582	-0.121077	0.0211973	5.10217	4.64767	0.454499	6.93028e-07	3.26961	2.73794	0.531675	2.67654e-07	4.49138	4.0163	0.475086	1.16025e-07	4.52653	4.06821	0.458313	2.78664e-08	4.287	4.12568	0.161322	0.00315321	4.11361	3.8035	0.310107	0.00403228	4.75056
ENSG00000009844	VTA1	Eukaryota	UC	Broadly transcribed	5.65851	5.38975	0.268756	0.0333048	5.72501	5.54604	0.178965	0.00152388	5.76064	6.01174	-0.251101	1.89791e-05	5.77881	5.87022	-0.0914049	0.234709	5.27842	5.57755	-0.299126	5.58915e-10	5.33919	5.34751	-0.00832297	0.922553	4.65209	5.06738	-0.415291	3.64606e-07	5.26252	5.16108	0.101445	0.18025	5.82451	5.0687	0.755809	8.11998e-25	5.2074	5.28879	-0.0813919	0.0925644	5.83472	5.65708	0.177638	0.0852052	5.0241
ENSG00000009950	MLXIPL	Euteleostomi	EM	Broadly transcribed	0.71273	0.411284	0.301445	0.507059	1.29378	4.05571	-2.76193	1.0478e-116	4.6757	1.75349	2.92221	7.56166e-12	0.157147	1.48039	-1.32325	4.62848e-09	4.15458	3.1628	0.991784	1.13199e-05	4.76229	4.45025	0.312042	0.417024	7.83795	7.73445	0.103499	0.571301	1.35252	2.14811	-0.79559	5.33891e-06	1.60339	1.87099	-0.267595	0.150923	0.939337	1.21221	-0.272872	0.0788531	3.3018	1.24392	2.05788	0.000621854	2.94675
ENSG00000009954	BAZ1B	Bilateria	EM	Broadly transcribed	6.82663	6.78057	0.0460559	0.735304	7.15836	6.86483	0.293535	7.18622e-10	6.92697	6.31779	0.60918	3.63689e-20	6.63434	6.27236	0.361976	6.19923e-05	6.65862	6.38826	0.27036	1.76916e-08	6.73014	6.21452	0.515621	2.59138e-07	5.8094	5.69065	0.118755	0.113896	6.7555	6.49242	0.263074	0.000190017	6.87095	6.48181	0.38914	1.69284e-07	6.82179	6.91809	-0.0963024	0.113711	7.08708	6.6464	0.440678	1.93552e-08	6.78099
ENSG00000010017	RANBP9	Eukaryota	UC	Broadly transcribed	5.78132	6.00598	-0.224667	0.167871	6.1112	5.69986	0.411337	2.8219e-12	5.42323	5.43401	-0.0107724	0.861523	5.65814	6.58551	-0.92737	2.81826e-22	5.26838	5.54871	-0.280328	6.81204e-14	5.07459	5.37408	-0.299489	1.60312e-06	4.9704	5.00219	-0.0317989	0.735828	5.99159	5.59833	0.393256	2.0586e-08	5.82286	5.59378	0.229082	0.00108378	5.75969	5.62729	0.1324	0.0395315	5.9297	6.3331	-0.403398	3.78669e-05	5.50738
ENSG00000010030	ETV7	Bilateria	EM	Broadly transcribed	3.40453	1.8115	1.59304	0.00235791	1.86199	0.476403	1.38559	2.19747e-15	3.34493	2.52154	0.823389	0.000422426	3.12616	2.37049	0.755664	0.0138759	2.5467	-0.099126	2.64582	3.65186e-38	1.69239	0.0552062	1.63719	1.21561e-09	0.910221	1.11002	-0.199799	0.527934	3.13813	2.46271	0.675417	0.000234307	2.66466	2.73873	-0.0740728	0.670338	1.1778	1.40055	-0.222754	0.224119	3.71537	2.66894	1.04643	0.00046768	1.40017
ENSG00000010072	SPRTN	Eukaryota	UC	Broadly transcribed	3.44131	3.24465	0.196657	0.164419	4.00208	3.68808	0.314001	1.59774e-08	3.47716	3.24346	0.233693	0.00111495	3.79579	3.68073	0.11506	0.1818	3.20865	3.37954	-0.170888	4.07171e-05	2.97953	3.15774	-0.178207	0.0070515	2.70714	2.27467	0.432471	3.78357e-07	3.68968	3.2321	0.457581	2.65191e-10	3.96515	3.15937	0.805777	3.96681e-23	3.0369	3.16112	-0.124224	0.0306478	3.74937	3.33116	0.418211	1.26534e-05	3.00595
ENSG00000010165	METTL13	Cellular_organisms	UC	Broadly transcribed	5.34318	4.76277	0.580414	0.00220508	5.73054	5.18678	0.543764	1.32839e-23	5.64661	5.37239	0.274224	7.14238e-05	5.15757	4.9957	0.161877	0.0173884	4.82327	5.11296	-0.289697	2.91478e-11	5.03045	5.13745	-0.106992	0.245187	4.91719	4.37835	0.538843	3.05672e-10	5.45202	4.95247	0.499552	7.39753e-14	5.44525	4.91912	0.526121	3.23593e-14	5.12333	5.08932	0.0340098	0.559587	5.06727	4.55066	0.516606	1.40048e-06	4.90307
ENSG00000010219	DYRK4	Eukaryota	UC	Broadly transcribed	3.8108	3.9811	-0.170303	0.573642	3.92597	3.82296	0.103003	0.211853	4.05748	3.5604	0.497079	0.0019695	3.23584	3.26251	-0.0266715	0.872331	3.90459	3.53169	0.372899	1.22742e-09	4.27264	3.48183	0.790812	3.46562e-12	2.82769	3.00831	-0.180626	0.13645	3.71645	3.92803	-0.211577	0.0341124	3.80267	3.93818	-0.135505	0.217719	4.19645	4.31111	-0.114661	0.188177	3.87353	4.38857	-0.51504	0.00038108	4.4848
ENSG00000010244	ZNF207	Eukaryota	UC	Broadly transcribed	7.40878	7.08906	0.319716	0.0012714	7.33737	7.18597	0.151395	4.1665e-06	7.39533	7.08141	0.313919	5.36796e-11	7.25951	7.27531	-0.0157948	0.787241	7.04429	6.7108	0.333491	3.15774e-27	6.97789	6.61108	0.366809	3.39636e-09	6.12219	5.64524	0.476952	6.61257e-16	7.34917	6.88976	0.459414	8.23213e-28	7.46682	6.95842	0.508407	2.85972e-24	7.01412	6.8138	0.200319	3.56748e-06	7.59127	7.35803	0.233242	8.6134e-05	6.93943
ENSG00000010256	UQCRC1	Cellular_organisms	UC	Broadly transcribed	7.78293	7.48767	0.295257	0.0675713	7.05973	6.66762	0.392111	2.77935e-12	8.18988	8.97082	-0.780939	8.45725e-17	7.56336	8.14845	-0.58509	1.0392e-10	6.96942	8.26479	-1.29537	2.4827e-63	8.37496	8.41505	-0.0400899	0.798536	7.93131	8.12358	-0.192266	0.0736426	7.0163	6.68036	0.335934	1.41326e-06	7.26155	6.69555	0.566004	1.18602e-17	7.36784	7.2246	0.143241	0.0525409	7.56413	8.09979	-0.535666	2.25247e-05	7.34397
ENSG00000010270	STARD3NL	Tetrapoda	EM	Broadly transcribed	4.71437	4.87375	-0.159388	0.393719	4.84793	4.80475	0.0431875	0.363771	4.99619	4.70021	0.295979	0.000801449	4.03189	3.62998	0.401913	0.0150831	5.73342	5.28516	0.448256	1.67168e-15	5.78223	5.08629	0.695942	3.59996e-16	3.40666	3.29955	0.107105	0.437675	5.47047	5.77816	-0.307695	0.000508562	4.84936	5.76287	-0.913507	1.83106e-15	6.11972	5.74509	0.374631	0.001572	4.57751	4.57329	0.00421906	0.980868	5.33884
ENSG00000010278	CD9	Bilateria	EM	Broadly transcribed	8.85492	8.8853	-0.0303777	0.920488	8.53219	7.76734	0.764858	6.70243e-27	9.10182	9.35436	-0.252535	0.0126081	9.14935	9.58793	-0.438579	0.00535379	7.6265	8.47138	-0.844884	1.69461e-18	7.34104	8.34793	-1.00689	7.07966e-07	5.15248	5.41054	-0.258064	0.181273	8.3625	9.14761	-0.785115	3.67331e-11	9.6709	8.93329	0.737612	5.58742e-07	9.07946	9.45099	-0.371524	1.54768e-05	7.66372	7.81484	-0.151122	0.435427	8.89721
ENSG00000010282	HHATL	NA	NA	Tissue-biased	-4.96734	-3.22318	-1.74417	0.000769711	-4.37595	-0.705698	-3.67026	4.2851e-65	-5.63432	-3.47106	-2.16326	1.92546e-19	-2.66281	1.34465	-4.00746	1.86798e-13	-3.95405	-3.69544	-0.258608	0.473562	-3.07328	-2.58873	-0.484558	0.445223	-4.40079	-4.68695	0.286154	0.351259	-2.97269	-1.99003	-0.982663	0.0176204	-4.71099	-2.03	-2.681	3.23072e-20	-2.77137	-0.963404	-1.80796	1.46292e-08	-5.6005	-4.79105	-0.809459	0.0150923	4.83075
ENSG00000010292	NCAPD2	Eukaryota	UC	Broadly transcribed	6.83981	5.73365	1.10616	2.77952e-07	6.44403	5.86227	0.581756	7.05762e-13	7.08538	6.37835	0.707027	1.45166e-15	6.9629	5.9114	1.0515	4.30332e-16	5.51008	5.26358	0.246492	1.07436e-05	5.70732	5.11556	0.591765	3.29302e-10	4.37467	3.16298	1.21169	9.13056e-13	6.20755	5.38711	0.820441	1.30523e-12	7.26803	5.27621	1.99183	1.26736e-60	5.45409	5.56301	-0.10892	0.13258	6.97251	5.93206	1.04045	1.40501e-14	5.67752
ENSG00000010295	IFFO1	Euteleostomi	EM	Broadly transcribed	2.49809	3.89798	-1.39989	2.00503e-07	3.10022	3.60825	-0.508039	3.28596e-09	2.51665	3.16198	-0.64533	7.41341e-06	2.45954	2.1896	0.269935	0.172644	4.37624	2.55669	1.81955	3.56907e-43	4.57287	3.27796	1.29491	2.30736e-11	3.87861	3.30771	0.5709	9.37371e-07	3.37749	4.14482	-0.767331	2.44657e-10	2.95178	4.3444	-1.39262	2.2079e-31	2.51462	3.22049	-0.705873	1.89494e-08	2.79796	3.24775	-0.449792	0.0230028	2.6129
ENSG00000010310	GIPR	NA	NA	Broadly transcribed	1.2824	0.557503	0.724896	0.0657313	1.30533	1.39438	-0.0890483	0.538015	1.09801	1.69423	-0.596215	0.00181407	0.462394	0.0722564	0.390138	0.0837485	0.509634	0.283056	0.226579	0.153375	1.47638	0.381143	1.09524	0.000559267	-0.590624	-1.10726	0.516636	0.0212361	2.10696	1.69783	0.409129	0.0477864	1.15347	1.6518	-0.498334	0.000806618	0.850281	1.249	-0.398715	0.0176548	1.4266	1.17304	0.253559	0.316331	0.933688
ENSG00000010318	PHF7	Amniota	EM	Tissue-biased	1.98362	2.08691	-0.103296	0.675179	2.2704	2.84826	-0.57786	3.41752e-15	2.01294	3.00464	-0.991692	7.08938e-20	1.46028	1.87168	-0.411393	3.73717e-05	1.83909	2.17727	-0.338174	9.80168e-08	2.52617	2.35781	0.168359	0.171463	1.95175	1.93029	0.0214611	0.888172	1.74006	1.90802	-0.167952	0.0478837	1.67444	1.8975	-0.223052	0.00505785	2.51053	2.37438	0.136144	0.0563556	1.86343	2.27441	-0.410985	0.00184948	1.99173
ENSG00000010319	SEMA3G	Euteleostomi	EM	Broadly transcribed	2.52591	4.60688	-2.08097	4.19486e-18	4.32804	7.10771	-2.77967	4.59032e-113	2.41509	4.38928	-1.97419	1.52544e-31	1.8849	3.09679	-1.21189	7.04599e-11	4.61089	6.62577	-2.01488	1.65643e-31	2.81927	6.96745	-4.14817	4.67093e-99	2.71912	1.56839	1.15073	5.93118e-06	3.07348	6.25269	-3.17921	3.57867e-114	2.64747	6.01314	-3.36567	3.33484e-129	3.34774	3.50529	-0.157549	0.242887	3.05229	3.85811	-0.80582	0.000230149	4.12376
ENSG00000010322	NISCH	Eukaryota	UC	Broadly transcribed	6.50203	6.91982	-0.417789	0.0204463	6.48279	7.18304	-0.700252	1.65108e-31	6.00768	6.28277	-0.275097	0.000914938	5.5602	6.15894	-0.598735	1.25427e-11	6.07964	6.7314	-0.651757	4.23488e-23	6.51431	7.04439	-0.530073	1.35858e-08	5.57947	5.06177	0.517703	1.51944e-13	6.28914	6.797	-0.50786	3.05191e-09	5.97343	6.77097	-0.797536	2.22082e-21	7.37428	7.48927	-0.114984	0.0831373	6.13621	6.5003	-0.364089	0.00116643	6.92905
ENSG00000010327	STAB1	Eumetazoa	EM	Broadly transcribed	5.38111	6.30828	-0.927164	0.00838781	5.53113	6.27245	-0.741318	2.04887e-15	5.12634	7.14786	-2.02152	7.79921e-26	5.07189	4.68484	0.387051	0.0630182	6.87314	5.03047	1.84267	6.52602e-52	5.37234	5.59745	-0.225118	0.310589	5.37356	6.74624	-1.37268	1.69742e-18	5.87694	5.92997	-0.0530302	0.739855	5.49207	6.40148	-0.909416	2.08814e-09	4.73301	4.87366	-0.140651	0.325061	5.71645	5.78997	-0.0735146	0.762355	5.13612
ENSG00000010361	FUZ	Mammalia	MM	Broadly transcribed	3.94241	3.76435	0.178061	0.595698	4.09667	4.0392	0.0574779	0.588706	2.30921	2.94677	-0.637561	0.00467569	2.53441	3.3857	-0.851294	2.72988e-06	4.68693	4.67254	0.0143851	0.842231	5.0709	5.10658	-0.0356741	0.766973	2.36133	3.15348	-0.792149	2.37296e-05	3.80621	4.17776	-0.37155	0.00019348	3.5968	3.92487	-0.328069	0.00460051	4.2922	4.15908	0.133116	0.181499	2.64599	3.98823	-1.34225	2.61091e-08	4.65604
ENSG00000010379	SLC6A13	Opisthokonta	UC	Tissue-biased	-3.7636	-4.14665	0.383055	0.487491	-4.36547	-4.2342	-0.131261	0.464613	-4.47224	-4.7991	0.32686	0.268726	-3.6929	-4.5849	0.892004	0.00372795	6.57469	5.7543	0.820393	0.00329078	6.17693	6.46353	-0.286604	0.485537	1.94264	3.70368	-1.76104	2.67082e-11	-2.33314	1.20532	-3.53847	5.29168e-51	-2.02187	0.970355	-2.99222	1.49322e-41	-2.36165	-2.31051	-0.0511456	0.85571	-3.83525	-3.96911	0.133865	0.759364	2.59954
ENSG00000010404	IDS	Cellular_organisms	UC	Broadly transcribed	6.64693	7.44552	-0.798582	1.10313e-05	7.18181	7.56299	-0.381182	2.34966e-10	6.44991	6.87214	-0.422222	0.000111906	6.73301	6.63275	0.100265	0.389731	7.69979	7.25067	0.449112	1.03341e-15	6.80901	7.18847	-0.379459	0.00251124	5.29169	5.84509	-0.553397	7.0696e-07	7.60684	7.9015	-0.294658	0.0110747	7.20335	7.98088	-0.777527	2.98893e-18	6.75786	7.30229	-0.544428	3.25807e-13	7.24936	7.53117	-0.281808	0.0495407	7.87966
ENSG00000010438	PRSS3	Primate	PSG	Tissue-biased	1.22768	0.258531	0.96915	0.321742	-3.21956	-2.14075	-1.07882	1.0885e-05	6.37725	7.16687	-0.789619	7.49281e-08	1.84212	4.31011	-2.468	1.47175e-09	-3.14665	0.540205	-3.68686	2.32257e-45	-3.87414	0.777819	-4.65196	2.91401e-33	0.000411886	1.55329	-1.55287	0.00560485	-1.13567	-4.10894	2.97326	4.96282e-15	-0.522771	-3.86428	3.34151	4.92122e-17	-3.19181	-3.45884	0.267031	0.441169	5.40773	4.291	1.11673	0.00473242	-2.14622
ENSG00000010539	ZNF200	Mammalia	MM	Broadly transcribed	3.61124	3.0983	0.512939	9.46913e-05	3.75232	3.3934	0.358917	7.40434e-17	3.77594	2.97836	0.797577	2.9722e-20	3.44304	2.75592	0.687112	1.59495e-17	3.32832	2.98929	0.339036	6.93118e-22	3.26874	2.82066	0.448082	4.65157e-10	2.83785	2.26651	0.571338	3.25233e-12	3.4828	3.20323	0.279576	1.57219e-05	3.61475	3.16376	0.450993	6.40404e-11	3.33087	3.093	0.237866	1.29885e-05	3.45709	2.84508	0.612006	2.72471e-09	3.1241
ENSG00000010610	CD4	Amniota	EM	Broadly transcribed	4.62047	5.65983	-1.03937	0.0035988	5.69983	5.62608	0.0737528	0.524046	4.69811	6.18332	-1.48521	6.54949e-13	4.82509	4.47174	0.353355	0.181259	6.34028	4.30861	2.03167	4.10746e-58	5.4797	4.5367	0.943002	0.000175415	5.14085	7.43484	-2.29399	3.08366e-29	6.66072	7.68495	-1.02424	5.22733e-13	5.93687	7.84063	-1.90376	2.64393e-25	4.11886	4.21102	-0.092163	0.58371	5.43545	5.01482	0.420632	0.105818	4.96569
ENSG00000010626	LRRC23	Eukaryota	UC	Broadly transcribed	3.01842	2.90008	0.11834	0.620039	3.28011	2.99247	0.287636	0.00101492	2.46406	1.89244	0.571628	6.19415e-07	2.32559	2.56173	-0.236136	0.124722	4.24803	3.63569	0.612343	5.61566e-16	4.78615	3.7509	1.03526	1.778e-12	1.39066	1.40218	-0.0115251	0.946722	3.68688	4.52201	-0.835134	1.58824e-11	3.46233	4.24204	-0.779711	1.36024e-13	3.07983	3.21852	-0.138688	0.205029	2.14754	2.46453	-0.316983	0.0379381	3.74034
ENSG00000010671	BTK	Metazoa	EM	Broadly transcribed	1.33129	2.54418	-1.21289	0.00371993	2.90873	2.6124	0.296327	0.00743734	1.54006	3.57404	-2.03398	2.97474e-23	1.74036	1.46067	0.279687	0.253755	3.01758	0.341796	2.67578	6.8447e-50	2.50489	0.368358	2.13653	1.79074e-11	0.973246	1.91421	-0.940964	1.71571e-07	3.61765	5.25119	-1.63354	1.12895e-32	2.88912	5.39114	-2.50202	2.69785e-67	1.299	1.56032	-0.26132	0.0963398	2.18448	2.35789	-0.173412	0.588963	1.71238
ENSG00000010704	HFE	Theria	MM	Broadly transcribed	3.93421	3.89799	0.0362143	0.921638	4.03295	4.54787	-0.514929	1.22504e-09	3.67258	3.7078	-0.0352173	0.763423	3.27997	3.0139	0.266067	0.0410704	4.63514	3.91022	0.724912	4.84603e-30	4.48417	4.02287	0.461307	1.64611e-06	4.18775	4.12142	0.066324	0.653395	4.29016	4.08221	0.207955	0.0622242	4.01336	4.10041	-0.087053	0.404264	2.9944	4.37336	-1.37896	1.05417e-35	3.60603	3.71606	-0.110028	0.506418	4.15303
ENSG00000010803	SCMH1	Metazoa	EM	Broadly transcribed	5.35604	6.04645	-0.69041	0.000315349	5.50475	5.90189	-0.397144	1.89471e-13	5.27782	5.35001	-0.0721878	0.415416	4.29458	4.67001	-0.375431	0.000360202	5.93405	5.38679	0.547262	7.61184e-24	6.09069	5.54425	0.546439	1.81033e-06	3.68192	3.3114	0.370513	0.00118586	5.23031	5.35777	-0.127461	0.0831551	4.85207	5.42897	-0.576898	4.59679e-14	6.43771	6.35949	0.078225	0.166488	5.34542	5.92742	-0.582005	1.31944e-05	5.73413
ENSG00000010810	FYN	Eukaryota	UC	Broadly transcribed	4.51493	6.05968	-1.54475	7.98781e-09	4.8467	5.76132	-0.914624	9.10403e-27	4.36429	4.82275	-0.458457	0.00918557	4.38127	3.77304	0.608229	0.00066339	6.03053	4.99299	1.03755	2.71942e-27	4.64471	5.25502	-0.610308	0.000528415	4.06263	5.19613	-1.1335	1.19918e-16	5.35617	6.14199	-0.785817	2.32101e-11	5.01809	6.29706	-1.27897	2.52115e-24	3.5855	4.13476	-0.549257	1.34653e-06	5.2067	5.44345	-0.236751	0.184195	7.15327
ENSG00000010818	HIVEP2	Euteleostomi	EM	Broadly transcribed	5.30623	5.86925	-0.563016	0.00564371	5.1332	5.78942	-0.656221	2.1475e-15	4.73211	4.66084	0.0712763	0.555714	5.65901	5.85732	-0.198316	0.12606	5.7501	5.79958	-0.0494764	0.464737	5.26891	5.53759	-0.268689	0.0164292	3.43094	4.08998	-0.659039	7.0576e-08	5.35228	5.71289	-0.360612	5.23239e-05	5.53888	5.90342	-0.364533	6.01752e-05	5.00305	5.31015	-0.3071	0.000687026	5.63228	5.77299	-0.140707	0.368088	5.48122
ENSG00000010932	FMO1	Tetrapoda	EM	Tissue-biased	-0.277665	-0.294491	0.0168254	0.982485	2.31353	3.78116	-1.46762	6.52214e-25	-1.55091	-1.71513	0.164214	0.5917	1.50887	3.16593	-1.65705	3.79756e-11	5.30281	5.25906	0.043745	0.883654	5.10878	6.3829	-1.27412	0.0181109	-0.32675	-0.786849	0.4601	0.372991	0.877162	-0.188794	1.06596	7.25309e-06	1.86251	0.232739	1.62977	1.65812e-08	-1.46828	-0.638773	-0.829512	8.2858e-06	0.603679	-0.0109993	0.614678	0.14687	-1.33345
ENSG00000011007	TCEB3	Metazoa	EM	Broadly transcribed	6.2218	6.12064	0.101151	0.435067	6.05722	6.15247	-0.0952506	0.0218951	5.67274	5.8875	-0.214758	0.00390296	6.11302	6.28679	-0.173769	0.0145919	5.64045	5.91262	-0.272174	2.49124e-14	5.29662	5.79865	-0.502031	4.51792e-15	5.51189	6.04462	-0.532733	1.43994e-10	6.35364	6.74359	-0.389944	1.87221e-09	6.18808	6.64948	-0.461406	2.09104e-12	6.17872	5.97301	0.205708	6.94697e-06	5.93409	6.19031	-0.256217	0.0011509	5.92063
ENSG00000011009	LYPLA2	Cellular_organisms	UC	Broadly transcribed	7.06626	5.87878	1.18748	1.25311e-12	6.05126	5.24004	0.811213	2.3709e-34	6.63403	6.7822	-0.148173	0.0780394	6.38935	6.30059	0.0887677	0.423214	5.87216	6.32534	-0.45318	6.2502e-15	6.8848	6.65411	0.230689	0.0437564	6.19105	6.14823	0.0428266	0.684795	6.47941	5.66161	0.817794	1.51562e-21	6.05767	5.71104	0.346625	0.000107779	6.43441	5.93627	0.498139	5.82037e-10	6.25265	5.91069	0.341963	0.0102488	6.44024
ENSG00000011021	CLCN6	Eumetazoa	EM	Broadly transcribed	3.95309	4.31601	-0.362915	0.0106426	4.02818	5.05147	-1.02329	7.35807e-85	3.73617	3.87734	-0.141168	0.144906	3.44499	3.19026	0.254722	0.00537934	4.74715	4.47879	0.268362	0.000178599	4.91734	4.83603	0.0813022	0.419375	3.3921	3.45933	-0.0672344	0.580698	4.35398	4.83606	-0.482078	1.31601e-07	4.05002	4.93036	-0.880342	2.10779e-26	4.37506	4.37916	-0.00410226	0.957986	4.23055	4.4186	-0.188059	0.169909	4.51681
ENSG00000011028	MRC2	Metazoa	EM	Broadly transcribed	6.2011	7.4631	-1.262	0.00104676	6.9487	7.08434	-0.135647	0.277014	5.67461	5.69087	-0.0162601	0.951134	6.74613	6.34564	0.400497	0.0431965	5.62414	6.0551	-0.430959	0.000680643	4.98641	6.21978	-1.23337	7.98342e-06	2.99655	4.09664	-1.10009	3.26853e-06	6.92051	7.84931	-0.9288	4.98554e-11	6.83892	7.8237	-0.984777	4.43832e-09	5.85914	6.62357	-0.764425	3.26018e-08	6.32585	6.42249	-0.0966344	0.714251	6.98346
ENSG00000011052	NME2	NA	NA	Broadly transcribed	8.0562	7.2758	0.780405	2.13764e-05	7.61635	7.09952	0.516834	5.13918e-09	7.90345	6.98462	0.918826	1.31283e-16	7.48263	7.29851	0.184116	0.167314	6.96109	6.70749	0.253604	0.0139645	7.82945	6.34403	1.48542	8.60538e-19	6.88755	6.09397	0.793579	6.46685e-08	7.37687	6.08434	1.29252	1.41294e-29	7.54735	6.18632	1.36103	2.6631e-30	7.30906	6.53344	0.77562	4.38926e-10	6.45538	6.30781	0.147563	0.603728	6.91607
ENSG00000011083	SLC6A7	Tetrapoda	EM	Tissue-biased	-3.55894	-4.99096	1.43203	0.00045824	-3.47789	-3.90609	0.428198	0.0126149	1.111	1.9701	-0.859105	0.00118119	-3.46015	-5.69177	2.23162	2.46425e-19	-4.41843	-5.76653	1.3481	3.85932e-11	-4.03938	-5.66001	1.62064	2.76878e-06	-4.31825	-5.52632	1.20807	7.97633e-05	-2.86328	-3.81324	0.949957	2.43234e-06	-3.08192	-3.68365	0.601733	0.0102361	-4.27921	-5.42012	1.14092	9.33365e-06	-1.7487	-4.4865	2.7378	7.09877e-08	-4.09068
ENSG00000011105	TSPAN9	NA	NA	Broadly transcribed	5.58031	5.8279	-0.247589	0.323674	6.40003	6.28368	0.116349	0.118561	4.89463	4.33432	0.560306	5.86836e-06	6.20135	5.42236	0.778986	2.67395e-10	7.52385	7.26333	0.260517	0.000189104	6.74851	7.65303	-0.904513	7.75676e-13	6.06958	6.8171	-0.747524	2.93757e-10	5.58442	6.53222	-0.947797	3.12348e-20	6.05138	6.49898	-0.447607	0.000201267	6.69874	6.79986	-0.101121	0.179193	4.89264	5.2095	-0.316854	0.083115	6.14027
ENSG00000011114	BTBD7	Eumetazoa	EM	Broadly transcribed	5.18818	5.55069	-0.362512	0.015096	5.39921	5.94835	-0.549142	4.26084e-22	5.19297	5.70338	-0.510419	9.54578e-12	5.30946	5.3165	-0.00703626	0.953391	5.70173	5.88724	-0.185515	0.00177724	6.0429	5.57717	0.465726	2.27303e-05	3.61312	3.5623	0.0508114	0.622584	5.26234	5.40863	-0.14629	0.042252	5.35079	5.33024	0.0205554	0.803407	5.14517	5.48028	-0.335106	3.79194e-07	5.47749	5.724	-0.246506	0.00456973	5.65392
ENSG00000011132	APBA3	Tetrapoda	EM	Broadly transcribed	4.20856	3.64886	0.559703	0.000325857	3.68175	3.31922	0.362528	2.56226e-07	3.99501	3.82387	0.171139	0.0244703	3.87436	3.79245	0.0819115	0.422266	4.11817	3.34316	0.775018	1.91003e-33	4.14359	4.0571	0.086489	0.300764	3.82836	3.48762	0.340744	0.000110986	3.87308	3.5712	0.301884	0.000142466	4.01216	3.57529	0.436865	2.61266e-08	4.00434	3.78281	0.221529	0.00037131	4.38995	4.46398	-0.0740357	0.475302	3.92894
ENSG00000011143	MKS1	Eukaryota	UC	Broadly transcribed	4.13952	3.4986	0.640917	0.000137556	4.18167	3.97836	0.203312	0.00227621	3.88643	3.34345	0.542985	2.32426e-10	3.46564	3.33886	0.12679	0.155008	3.82952	3.82995	-0.000434728	0.993293	4.72635	3.88542	0.840932	2.3747e-16	2.74926	2.34935	0.399912	7.96001e-05	4.0057	3.52868	0.477025	2.11248e-09	4.01793	3.41612	0.601801	5.92035e-14	3.91514	3.72687	0.188273	0.00030568	3.39015	3.23043	0.159721	0.138194	3.76266
ENSG00000011198	ABHD5	Eukaryota	UC	Broadly transcribed	4.39438	4.28536	0.10902	0.652353	4.40133	4.90269	-0.501365	5.24732e-20	3.67916	4.96464	-1.28548	2.24175e-52	4.01144	5.0907	-1.07926	3.28803e-24	3.33828	4.37655	-1.03827	7.99371e-82	3.88665	4.0003	-0.113645	0.304408	3.25498	3.78159	-0.526611	1.47661e-06	4.13937	5.02073	-0.881363	2.17193e-31	4.09336	4.91847	-0.825108	2.34712e-26	3.43806	3.60884	-0.170779	0.00890642	3.82616	4.52225	-0.696089	7.62027e-10	4.00269
ENSG00000011201	KAL1	Metazoa	EM	Tissue-biased	1.98837	1.67357	0.314797	0.535954	4.41958	4.73803	-0.318443	0.0213115	2.59377	0.319048	2.27472	1.59498e-09	2.93106	3.13557	-0.204515	0.470419	3.07305	2.08193	0.991122	7.01873e-13	1.70772	1.86822	-0.160491	0.542796	-0.245459	0.455583	-0.701042	0.0056193	4.86461	8.1048	-3.24019	3.94463e-63	4.43864	7.55819	-3.11955	2.25068e-56	4.08309	4.33257	-0.249484	0.0619371	3.05674	1.91914	1.1376	0.00205997	5.59429
ENSG00000011243	AKAP8L	NA	NA	Broadly transcribed	5.95518	5.62719	0.327987	0.0527496	5.5718	5.14331	0.428481	1.31402e-10	5.28328	4.6142	0.66908	2.72353e-16	5.19095	4.95662	0.23433	0.00702373	5.24686	4.86598	0.380886	9.1849e-07	5.7233	5.23077	0.492529	3.26958e-05	5.02852	4.26211	0.766413	1.22647e-15	5.28731	5.03182	0.25549	0.00175381	5.39513	4.99305	0.402081	2.43501e-06	5.76535	5.42356	0.341798	6.95268e-05	5.04853	5.08036	-0.0318368	0.735237	5.75532
ENSG00000011258	MBTD1	NA	NA	Broadly transcribed	4.54944	4.25808	0.291364	0.237593	4.95677	5.23141	-0.274648	0.000141194	4.62135	4.50675	0.114594	0.220909	3.69839	3.90289	-0.204502	0.045935	4.47117	4.25287	0.218298	0.000209995	4.44762	4.06657	0.381045	0.000148211	3.72744	3.83452	-0.107081	0.303949	4.48051	4.1855	0.29501	0.000355425	4.43702	4.04159	0.395432	5.64097e-05	4.54188	4.3438	0.198076	0.0121886	4.66055	4.41019	0.250357	0.0782202	4.64263
ENSG00000011260	UTP18	Tetrapoda	EM	Broadly transcribed	5.34084	4.7184	0.622432	5.65972e-05	5.37831	4.83738	0.540927	5.8555e-14	5.43268	4.59249	0.84019	1.89962e-22	5.20849	4.90431	0.304184	7.77182e-05	4.74334	4.82953	-0.0861905	0.0578046	4.9817	4.69679	0.284916	0.000348779	4.44205	4.04408	0.397975	9.36576e-06	5.14279	4.76498	0.377808	8.38072e-08	5.46026	4.73321	0.727056	2.97464e-21	4.92404	4.60395	0.320091	1.27209e-09	4.78367	3.94362	0.840049	1.56508e-09	5.32894
ENSG00000011275	RNF216	Eukaryota	UC	Broadly transcribed	5.65711	5.96909	-0.311985	0.0274874	5.89252	6.00771	-0.115182	0.00405332	5.79491	5.32478	0.470127	6.56125e-10	5.59849	5.3824	0.216094	0.00551588	5.73719	5.66259	0.0745959	0.0544733	6.04254	5.76122	0.281323	0.000583959	4.91235	4.43236	0.479988	5.67837e-10	5.86718	5.67418	0.192998	0.00307156	5.9896	5.67026	0.319336	2.23844e-06	5.78734	6.07906	-0.291716	1.14129e-09	5.86194	5.83423	0.0277098	0.816179	5.97398
ENSG00000011295	TTC19	Tetrapoda	EM	Broadly transcribed	5.17442	5.26231	-0.0878872	0.678116	5.81409	6.12075	-0.306657	1.79912e-07	5.80942	6.20444	-0.395022	4.67283e-05	4.76247	5.26931	-0.506835	3.39029e-08	5.67285	6.27074	-0.597886	5.33617e-42	6.04936	6.11038	-0.0610222	0.5068	4.45672	5.20319	-0.746475	7.34456e-13	5.50079	5.81543	-0.314638	5.55578e-05	5.1714	5.7641	-0.592697	7.61645e-17	6.05673	5.8442	0.212522	0.000764134	5.46446	5.28637	0.178083	0.168893	6.09042
ENSG00000011304	PTBP1	Eukaryota	UC	Broadly transcribed	8.37911	7.56654	0.812573	3.27162e-20	8.08378	7.47956	0.604221	2.12659e-74	8.59311	8.15797	0.43514	8.51917e-17	8.2557	7.9239	0.331795	7.64434e-09	7.74754	7.4232	0.324343	1.46252e-24	7.9453	7.69317	0.252132	9.46532e-07	7.41184	7.10708	0.30476	1.21087e-08	7.96121	7.56921	0.392003	1.26843e-15	8.22456	7.544	0.680556	3.54921e-36	7.86373	7.48535	0.378375	4.11414e-18	8.62929	7.96685	0.662437	5.27896e-17	7.87975
ENSG00000011332	DPF1	NA	NA	Tissue-biased	0.11417	-0.865706	0.979876	0.00379662	-0.225935	-0.654802	0.428867	1.7296e-06	-0.393852	-1.15957	0.765717	1.46952e-06	1.32398	-1.01824	2.34222	7.60746e-17	-1.1105	-1.66842	0.557918	5.73154e-08	-1.22813	-1.45028	0.222154	0.142937	-2.25068	-2.99526	0.744583	1.05115e-08	-0.407154	-0.531518	0.124363	0.422396	0.875881	-0.75526	1.63114	8.88935e-16	-0.494141	-1.22275	0.728608	1.51285e-15	0.53321	-0.332546	0.865756	2.26345e-05	-1.46593
ENSG00000011347	SYT7	Metazoa	EM	Broadly transcribed	3.62379	2.41555	1.20824	0.112987	6.26227	5.56858	0.693688	2.35781e-07	5.64232	4.22538	1.41694	1.34477e-06	3.8698	3.34864	0.521162	0.132728	0.645342	5.53376	-4.88842	4.33666e-183	-0.691521	5.44381	-6.13533	2.13233e-98	5.06559	6.8516	-1.78601	2.68534e-06	5.01314	2.24536	2.76778	9.91485e-13	3.83115	2.30974	1.52142	1.89407e-08	8.11267	7.31549	0.797177	1.01496e-09	3.0368	2.8127	0.224097	0.703553	3.46321
ENSG00000011376	LARS2	Cellular_organisms	UC	Broadly transcribed	4.63146	4.30403	0.327434	0.0461297	4.69434	4.43126	0.263088	1.71269e-07	5.49774	5.22277	0.274967	0.00508475	4.28653	4.55714	-0.270611	0.00139522	4.11139	5.72368	-1.61229	1.14011e-115	5.17745	5.56532	-0.387876	0.00228654	4.11725	4.49851	-0.381258	3.01903e-05	4.31295	4.11551	0.197439	0.00294141	4.34013	4.17562	0.164509	0.0142289	4.95809	4.74283	0.215259	0.00228279	4.61244	4.15848	0.453959	0.000660474	4.37729
ENSG00000011405	PIK3C2A	Eukaryota	UC	Broadly transcribed	5.14931	5.79466	-0.645347	1.21366e-05	6.13138	6.58172	-0.450334	1.64617e-10	5.75575	5.50304	0.252707	4.58019e-05	5.20985	5.42559	-0.21574	0.0477973	6.4558	7.07436	-0.618554	2.21052e-20	5.67533	6.70017	-1.02484	5.13922e-17	4.67357	4.90346	-0.229898	0.0220284	5.84357	6.33281	-0.489238	1.11947e-13	5.6791	6.28358	-0.604482	2.05361e-16	6.09562	6.37996	-0.284342	0.00251457	6.58998	6.60748	-0.0175046	0.879057	6.22527
ENSG00000011422	PLAUR	NA	NA	Broadly transcribed	5.21431	5.55642	-0.342108	0.433626	4.85807	3.28188	1.57619	3.91047e-30	5.95915	5.4945	0.464644	0.00571937	5.6401	4.04386	1.59624	1.85884e-14	4.04583	2.45765	1.58818	1.26569e-19	3.96236	2.73908	1.22328	6.57807e-06	2.05298	2.94994	-0.896963	5.37914e-06	6.16179	6.08155	0.0802388	0.643143	5.78063	6.41272	-0.632091	2.25412e-05	2.80981	3.07203	-0.262218	0.120673	6.05631	4.76195	1.29436	7.93908e-08	3.98842
ENSG00000011426	ANLN	Metazoa	EM	Broadly transcribed	5.57102	3.18661	2.38441	1.53002e-06	4.75853	1.61586	3.14267	1.11072e-43	5.71991	3.5166	2.20331	1.19981e-39	6.15718	4.57208	1.58509	6.14831e-19	2.82954	0.430474	2.39906	1.66761e-31	2.00015	-0.00989262	2.01005	2.12688e-10	2.37281	-1.26544	3.63825	1.39456e-20	4.60037	1.24612	3.35425	1.29461e-20	5.69894	1.26088	4.43806	3.83298e-81	1.75968	1.14014	0.619541	0.00216005	5.7796	3.45335	2.32625	8.84143e-20	1.21143
ENSG00000011451	WIZ	Euteleostomi	EM	Broadly transcribed	6.19496	6.1344	0.0605615	0.649915	6.11252	5.74325	0.369269	8.78891e-12	5.89254	5.51678	0.375764	8.72508e-09	5.93487	5.60053	0.334337	2.5747e-05	5.64523	5.45739	0.187845	3.81187e-05	5.85045	5.92578	-0.0753285	0.330595	5.12739	4.65268	0.474706	3.57635e-09	5.49355	5.49351	4.50827e-05	0.999509	6.02729	5.45248	0.574809	1.12546e-10	6.04992	5.93751	0.112409	0.0415163	6.57929	6.53934	0.0399511	0.695265	5.449
ENSG00000011454	RABGAP1	Metazoa	EM	Broadly transcribed	5.85275	6.73071	-0.877958	1.29722e-10	6.3009	6.65322	-0.352324	6.17875e-16	5.80999	6.00608	-0.196084	0.023978	5.99675	6.16481	-0.168061	0.0840317	5.93171	6.16281	-0.231102	1.69605e-05	5.65089	5.97919	-0.328304	1.19779e-06	4.341	4.24651	0.0944868	0.291435	5.81046	6.16469	-0.354227	9.71316e-09	5.92071	6.11159	-0.19088	0.0112896	6.46539	6.91176	-0.446364	1.53786e-15	5.8067	6.20161	-0.394906	0.00125281	6.57279
ENSG00000011465	DCN	Euteleostomi	EM	Broadly transcribed	6.96729	10.5818	-3.61448	1.63529e-10	8.90654	11.1206	-2.21408	4.49435e-41	7.06107	9.08124	-2.02018	8.79294e-12	7.44247	7.90681	-0.46434	0.0801137	5.226	9.22509	-3.99909	7.29575e-36	4.86385	8.86977	-4.00592	9.09468e-23	4.6405	8.69185	-4.05135	1.99507e-19	8.36284	10.043	-1.68017	2.31203e-20	8.34966	10.3928	-2.04313	1.92143e-17	7.30709	8.484	-1.17691	6.26935e-09	8.02697	9.71091	-1.68393	1.15555e-09	5.75189
ENSG00000011478	QPCTL	NA	NA	Broadly transcribed	4.17567	3.19087	0.984796	3.36192e-05	3.77606	3.28672	0.489342	3.78447e-11	4.05506	3.42256	0.632495	4.42658e-10	3.20556	2.67454	0.531019	1.04139e-05	3.55608	2.68726	0.868822	8.14731e-21	3.93729	3.35876	0.578528	5.28463e-07	3.8669	3.394	0.472897	0.00012281	3.90331	3.23694	0.666363	5.15172e-11	3.90499	3.31261	0.592382	4.44091e-10	4.60856	3.91995	0.688609	6.60064e-14	3.49022	3.34689	0.143331	0.337552	3.97775
ENSG00000011485	PPP5C	Eukaryota	UC	Broadly transcribed	6.0958	5.56047	0.535333	3.88774e-06	5.80773	5.33732	0.470415	4.23307e-25	6.12017	5.82046	0.299707	1.57321e-06	5.77456	5.60727	0.167294	0.0168916	5.73367	5.86283	-0.129164	0.000174333	5.98995	6.03839	-0.0484466	0.383865	5.31235	5.38423	-0.0718849	0.333428	5.82078	5.64468	0.176108	0.00605011	6.05952	5.6311	0.428423	3.54282e-10	5.88527	5.74672	0.138553	0.00316726	6.05644	5.86098	0.195465	0.0445724	6.13235
ENSG00000011523	CEP68	Euteleostomi	EM	Broadly transcribed	4.5158	5.44831	-0.932509	4.52699e-12	5.20618	6.42971	-1.22353	2.03698e-119	4.83212	4.78758	0.0445427	0.695528	4.50563	4.91428	-0.408644	0.000259533	5.37097	5.43128	-0.0603151	0.402976	4.64331	5.20128	-0.55797	1.75567e-09	3.5249	2.9128	0.612101	3.79423e-10	4.69919	5.05147	-0.352288	2.60941e-07	5.16067	5.03157	0.129101	0.173659	4.72473	5.54055	-0.815821	2.9739e-27	4.77548	5.4289	-0.653425	7.8569e-07	4.82352
ENSG00000011566	MAP4K3	Tetrapoda	EM	Broadly transcribed	5.30442	5.11102	0.1934	0.425774	5.40479	5.53483	-0.13004	0.0230266	5.13522	4.73511	0.400112	1.44785e-07	4.47038	4.55264	-0.0822617	0.379395	5.11105	6.09957	-0.988513	2.30558e-80	4.83574	5.76547	-0.929722	6.11751e-19	4.20191	4.053	0.148903	0.190256	5.31959	5.10736	0.212232	0.00295233	5.26887	5.08349	0.185386	0.00980157	5.27795	5.20003	0.0779211	0.36765	5.48994	5.64922	-0.159282	0.189042	5.30751
ENSG00000011590	ZBTB32	Theria	MM	Tissue-biased	-0.52305	-0.523226	0.000175261	0.999648	-1.05843	-1.81523	0.756801	6.18572e-08	-1.20824	-0.927451	-0.280787	0.2179	-0.283545	-1.92815	1.6446	1.84415e-10	-1.17557	-2.77759	1.60202	6.4456e-23	-1.41496	-2.08739	0.672432	0.00897554	-2.58372	-3.51664	0.932919	2.42746e-05	-0.365574	-0.910146	0.544571	0.00232784	-0.117576	-0.712407	0.59483	0.00033085	-1.05003	-1.62079	0.570768	0.00119908	-0.348207	-0.743995	0.395788	0.124682	-1.42362
ENSG00000011600	TYROBP	Mammalia	MM	Broadly transcribed	4.28888	4.66133	-0.372455	0.47603	5.21934	4.631	0.588342	1.00138e-07	4.19747	5.32578	-1.12831	3.24966e-08	4.47842	3.85536	0.62306	0.0146148	5.9205	2.93582	2.98468	4.1085e-65	5.51894	3.18531	2.33363	1.52301e-11	4.50395	5.34152	-0.837574	2.82509e-06	6.1149	7.72857	-1.61367	5.14256e-23	5.46905	7.87597	-2.40691	1.84568e-39	3.92162	3.81923	0.102392	0.526482	5.54625	5.1108	0.435451	0.122514	4.40665
ENSG00000011638	TMEM159	NA	NA	Broadly transcribed	5.76502	6.2273	-0.462279	0.0465747	5.4478	5.76047	-0.312666	8.16644e-06	5.10798	5.09067	0.017308	0.874309	5.64663	6.11233	-0.465701	2.88885e-05	5.54733	4.75777	0.789563	1.51142e-21	5.78988	4.80234	0.987542	4.65305e-17	0.941931	1.22305	-0.281124	0.14315	5.6473	4.86461	0.782696	2.73669e-08	5.55627	4.75723	0.799043	3.60592e-10	5.44294	5.43487	0.00807016	0.916305	4.49088	5.17653	-0.685642	8.01687e-07	4.95832
ENSG00000011677	GABRA3	Amniota	EM	Tissue-biased	1.43766	0.0171513	1.4205	0.108238	-2.52364	-3.24285	0.719207	0.00212194	-2.77503	-2.0045	-0.770531	0.0688711	1.14364	0.915921	0.227723	0.590073	-2.83533	-2.83036	-0.00496184	0.978032	-3.63555	-3.53831	-0.0972356	0.767423	-3.40119	-5.15747	1.75628	1.78633e-05	-1.80376	-3.46481	1.66105	5.08487e-05	1.92075	-3.99872	5.91946	2.4712e-45	-3.04375	-0.995621	-2.04813	6.23999e-18	-0.619188	-1.85812	1.23893	0.0307267	-4.17033
ENSG00000012048	BRCA1	Amniota	EM	Broadly transcribed	4.41923	2.9585	1.46072	1.02719e-06	4.07292	3.27234	0.800581	9.39432e-12	4.72183	3.42965	1.29219	1.3484e-18	4.33586	3.27155	1.06431	6.95857e-12	2.85565	1.99526	0.860393	1.62089e-28	2.9241	1.84532	1.07878	3.66624e-11	2.55848	1.77167	0.786811	1.91187e-05	3.6899	2.61426	1.07563	1.06178e-09	4.34838	2.52916	1.81922	2.32511e-31	2.58416	2.5139	0.0702592	0.489955	4.61845	3.31939	1.29906	5.52121e-11	3.12225
ENSG00000012061	ERCC1	NA	NA	Broadly transcribed	6.08952	5.8093	0.280212	0.0657286	6.04894	6.04449	0.00444859	0.940809	5.51377	5.24842	0.265347	0.000429993	5.79946	5.89728	-0.0978233	0.317927	5.86675	5.45955	0.407203	1.13528e-17	5.99352	5.73559	0.257921	0.000344013	5.20052	5.00432	0.196197	0.0440672	5.70151	5.66678	0.0347373	0.632321	6.02608	5.71667	0.309406	3.10834e-05	6.40237	6.02682	0.375542	1.27318e-09	5.61609	5.84811	-0.232019	0.0173079	6.08869
ENSG00000012124	CD22	Mammalia	MM	Broadly transcribed	0.586017	2.60049	-2.01447	2.11178e-06	2.61087	1.8468	0.764072	6.96455e-06	0.913533	3.81267	-2.89913	1.14462e-30	0.414444	-0.0426187	0.457062	0.147601	1.84907	0.692365	1.1567	1.35671e-13	2.84334	1.30091	1.54242	1.74446e-06	0.522305	1.03931	-0.517003	0.0157733	2.7275	3.71909	-0.991592	1.56234e-07	2.03878	3.91838	-1.87961	3.52422e-26	1.17135	1.52601	-0.354656	0.0669507	2.04118	2.135	-0.0938188	0.853806	4.11726
ENSG00000012174	MBTPS2	Cellular_organisms	UC	Broadly transcribed	4.17873	4.22	-0.0412638	0.847899	5.02472	4.88494	0.139778	0.0406453	4.57863	3.69182	0.88681	4.96396e-15	4.03549	3.95967	0.0758214	0.504727	4.99376	4.95151	0.0422551	0.559593	4.56623	4.64719	-0.0809605	0.49695	4.51816	4.80035	-0.282195	0.00196822	4.67771	4.27023	0.407478	1.26289e-06	4.6729	4.25409	0.418811	1.28146e-06	4.90584	4.98987	-0.0840299	0.280612	4.67321	4.37772	0.295494	0.0137757	4.54305
ENSG00000012211	PRICKLE3	Euteleostomi	EM	Broadly transcribed	4.48244	3.81567	0.666769	0.00277461	3.47339	3.03497	0.438421	3.9897e-17	3.98984	3.41908	0.57076	1.25157e-09	4.42408	4.27241	0.151666	0.118248	3.08484	2.47864	0.6062	4.29839e-21	2.8766	2.69654	0.180067	0.0752672	2.24487	2.03403	0.210843	0.0105555	3.7571	3.12549	0.631607	1.33428e-12	4.51695	3.10185	1.4151	6.92064e-34	3.17793	3.44576	-0.267836	2.55973e-08	4.48691	3.92327	0.563641	7.19247e-06	3.23074
ENSG00000012223	LTF	NA	NA	Tissue-biased	1.02805	2.12352	-1.09547	0.197868	6.9681	9.79441	-2.82631	1.19381e-14	1.6236	3.06845	-1.44485	1.20913e-07	2.50463	7.96859	-5.46396	8.19969e-31	3.44042	5.70219	-2.26177	1.75149e-17	3.71113	5.38398	-1.67285	0.00385411	-0.0511758	0.0444623	-0.0956382	0.790609	5.08446	4.61963	0.464828	0.272555	5.32046	5.29978	0.0206753	0.966036	7.05308	8.95876	-1.90568	0.00152571	3.83426	5.65327	-1.819	0.00205231	2.44422
ENSG00000012232	EXTL3	Metazoa	EM	Broadly transcribed	5.48489	5.99566	-0.510775	0.0151194	5.39091	5.79391	-0.402996	4.70432e-10	5.34807	4.99011	0.357959	0.00292091	6.27143	5.65268	0.618752	5.65024e-08	5.68327	5.80456	-0.121288	0.0442812	5.9021	5.78486	0.117232	0.338129	4.40578	3.86882	0.536961	1.29605e-05	5.56131	5.59168	-0.0303692	0.77053	5.87228	5.62762	0.244661	0.0150596	5.32059	5.70722	-0.386625	1.92792e-07	5.74336	5.88424	-0.140879	0.332583	5.39944
ENSG00000012504	NR1H4	Euteleostomi	EM	Broadly transcribed	-2.36583	0.10362	-2.46945	0.00807251	-6.27945	-4.9373	-1.34216	2.43733e-18	-1.40043	3.84534	-5.24577	4.42785e-44	-5.84884	-4.95681	-0.892034	0.000282272	5.2671	4.47493	0.792163	1.13476e-09	5.38059	4.3411	1.0395	3.78976e-09	5.89907	6.59618	-0.697104	8.33143e-10	-3.7101	-2.22858	-1.48151	0.000142552	-5.17833	-1.82602	-3.35231	4.13203e-33	-3.51797	-1.77983	-1.73814	1.29823e-06	-1.56284	-0.964653	-0.598189	0.326621	-5.81882
ENSG00000012660	ELOVL5	Euteleostomi	EM	Broadly transcribed	5.90109	6.09306	-0.191977	0.516969	8.14762	8.45134	-0.303718	0.0129871	5.61933	4.5286	1.09073	1.88027e-07	5.96309	5.56719	0.395903	0.00226703	6.37801	5.4909	0.887112	1.8021e-37	6.00995	5.41295	0.596997	0.000212986	6.44847	6.3892	0.0592664	0.676055	6.94106	6.99507	-0.0540102	0.574435	6.87787	6.90075	-0.0228836	0.803787	8.26827	8.13189	0.13638	0.283685	5.21985	5.64541	-0.42556	0.0625946	6.17386
ENSG00000012779	ALOX5	Eukaryota	UC	Broadly transcribed	5.78106	5.58464	0.196424	0.730069	4.20973	4.52353	-0.3138	0.00449427	3.99984	4.29927	-0.299431	0.248364	3.0657	3.46531	-0.399615	0.0680598	4.8734	2.38045	2.49295	8.99816e-29	5.57532	2.41988	3.15544	4.45074e-19	1.61049	2.27951	-0.669022	0.0151501	5.5066	7.59617	-2.08957	1.09889e-35	4.51404	7.70207	-3.18803	6.50037e-67	4.19349	4.49152	-0.298024	0.0169952	4.46341	3.95472	0.508691	0.0836998	4.71974
ENSG00000012822	CALCOCO1	Euteleostomi	EM	Broadly transcribed	5.94416	7.11178	-1.16762	4.37992e-14	6.19911	7.30969	-1.11057	5.70958e-63	5.8631	6.00355	-0.140453	0.22467	5.51799	6.3777	-0.859713	7.17082e-16	6.71384	6.86642	-0.152575	0.00389679	6.66818	6.96531	-0.297138	0.000920209	5.29799	5.42879	-0.130798	0.174829	6.25077	7.55258	-1.30182	9.67994e-43	5.77473	7.50724	-1.7325	1.03567e-61	6.70274	7.00815	-0.305406	1.85361e-07	5.83272	6.93436	-1.10163	2.82725e-14	7.06185
ENSG00000012963	UBR7	Eukaryota	UC	Broadly transcribed	5.24719	5.373	-0.125802	0.460211	6.02905	5.77231	0.256737	5.02401e-06	5.36261	5.74834	-0.385724	1.2229e-08	5.35336	5.23227	0.121099	0.137145	5.77404	5.64688	0.127154	0.0142332	5.59063	5.43152	0.159107	0.0407844	4.41383	4.42242	-0.00858947	0.925278	5.26877	5.22428	0.0444947	0.536716	5.50569	5.23485	0.270842	0.000188249	5.48917	5.51307	-0.0238933	0.641354	5.21094	5.33686	-0.125922	0.139546	5.39112
ENSG00000012983	MAP4K5	NA	NA	Broadly transcribed	5.5099	5.84252	-0.332616	0.0134034	5.70748	6.05151	-0.344028	3.63529e-11	5.17049	5.07579	0.0947006	0.201533	5.51556	5.45027	0.0652846	0.542812	5.2804	5.14846	0.131941	0.021085	4.85939	4.94952	-0.0901268	0.293674	3.70862	3.82371	-0.115089	0.275371	5.4597	5.49511	-0.0354084	0.649433	5.50071	5.48523	0.0154705	0.848301	5.24108	5.50917	-0.268087	1.82501e-06	5.29697	5.26223	0.0347388	0.757849	5.30836
ENSG00000013016	EHD3	Eukaryota	UC	Broadly transcribed	4.42579	5.1623	-0.736519	0.0115368	4.09044	4.86265	-0.77222	8.20681e-26	2.51179	2.64438	-0.132596	0.497366	4.40049	5.77317	-1.37268	1.08816e-18	5.10157	6.05416	-0.952586	2.47496e-19	4.0072	6.20196	-2.19476	7.14104e-39	2.15672	4.49694	-2.34022	1.85237e-49	3.75555	4.08152	-0.32597	0.00355565	4.41086	4.10304	0.307812	0.0105208	4.1086	4.40154	-0.292936	0.00328051	3.56167	4.45908	-0.897412	8.7968e-06	3.1298
ENSG00000013275	PSMC4	Eukaryota	UC	Broadly transcribed	6.90726	6.30796	0.599302	4.22746e-05	6.41077	5.49605	0.914718	1.51194e-54	6.59704	6.41509	0.18195	0.0137725	6.64905	6.34823	0.300821	3.00599e-05	6.11405	6.20936	-0.0953061	0.0708871	6.57565	6.37813	0.197524	0.0105763	6.41686	5.77543	0.641434	1.04796e-13	6.41487	5.67142	0.743448	2.09791e-21	6.85263	5.73447	1.11816	1.39177e-27	6.38278	6.21972	0.163057	0.00346169	6.62261	6.25893	0.363678	0.00258689	6.38694
ENSG00000013288	MAN2B2	Euteleostomi	EM	Broadly transcribed	5.99232	6.18738	-0.195062	0.268273	6.32511	6.29713	0.0279823	0.70023	5.9225	6.44422	-0.52172	2.51994e-11	5.50642	5.43654	0.0698809	0.567048	6.05839	6.19399	-0.1356	0.0114025	5.98359	6.36801	-0.384421	0.00152749	5.7767	6.37321	-0.596515	2.90259e-08	6.35857	6.65087	-0.292302	0.000211993	5.97965	6.70134	-0.721687	1.0614e-15	6.55921	6.57251	-0.0132999	0.883552	6.32042	6.43625	-0.115837	0.334973	6.75542
ENSG00000013293	SLC7A14	Metazoa	EM	Broadly transcribed	-1.08366	-1.31438	0.230714	0.310869	-1.20546	-0.557228	-0.648236	9.55085e-23	-0.935188	-0.367765	-0.567423	8.69012e-06	-1.47972	-1.75015	0.270427	0.0424129	-1.365	-0.899167	-0.465836	0.00027758	-1.51393	-0.815883	-0.69805	7.09578e-05	-1.81419	-2.20367	0.389474	0.111066	-1.08167	-1.47463	0.392962	0.00252672	-0.799219	-1.55562	0.756399	1.92721e-08	-1.31549	-0.800221	-0.515265	1.03277e-07	-0.795775	-0.381457	-0.414317	0.121562	-1.95716
ENSG00000013297	CLDN11	Euteleostomi	EM	Broadly transcribed	2.04866	3.83972	-1.79106	4.61641e-07	2.6746	5.75821	-3.08361	7.45199e-156	0.673018	2.46144	-1.78842	1.17964e-21	0.541902	2.38876	-1.84686	3.08351e-23	1.38336	3.60074	-2.21738	5.21773e-73	0.815393	3.53162	-2.71623	5.27705e-38	1.45096	2.68235	-1.23138	1.09695e-10	2.08962	3.75316	-1.66354	1.80345e-28	2.14446	3.69683	-1.55237	2.31038e-15	2.97022	4.04303	-1.07281	8.8877e-17	2.23553	2.7267	-0.491165	0.0915372	1.50111
ENSG00000013306	SLC25A39	Eukaryota	UC	Broadly transcribed	7.66824	6.45993	1.20832	2.40377e-15	7.05698	6.01312	1.04385	3.67304e-49	7.78258	7.27814	0.504438	4.28977e-08	7.38494	7.07962	0.305324	0.00303551	6.70738	7.45798	-0.750604	1.78053e-24	7.87273	7.72009	0.152643	0.209634	7.16266	6.38264	0.780026	4.56198e-18	7.30741	6.09568	1.21173	1.46103e-42	7.43111	6.1604	1.27071	2.95721e-49	7.49557	6.76123	0.734338	1.09597e-14	7.39219	6.95883	0.433361	0.000690219	7.24464
ENSG00000013364	MVP	Eukaryota	UC	Broadly transcribed	7.80614	7.78746	0.0186822	0.949299	7.32966	6.7335	0.59616	1.88054e-12	8.79935	9.8467	-1.04735	2.75197e-26	7.84897	7.79896	0.0500102	0.717815	8.35922	7.51212	0.847101	2.61558e-33	9.23469	7.85722	1.37747	1.64756e-25	6.96603	6.48726	0.478771	0.0010914	8.49605	8.42546	0.0705857	0.540069	7.36701	8.45701	-1.09001	7.21544e-19	6.45116	6.78049	-0.329328	0.0027706	8.11724	7.84948	0.267756	0.0377653	7.76364
ENSG00000013374	NUB1	Tetrapoda	EM	Broadly transcribed	6.23444	6.16223	0.0722104	0.669123	6.43088	6.47883	-0.0479522	0.296186	6.56998	6.60556	-0.0355736	0.679932	5.96362	5.73227	0.231351	0.0255204	6.43535	6.25502	0.180329	0.000104777	6.44733	6.08655	0.360777	2.67288e-06	5.83468	5.60654	0.228141	0.00172521	6.47988	6.46926	0.010623	0.879634	6.14354	6.4755	-0.331956	5.13687e-06	6.41434	6.38152	0.0328178	0.409485	6.37283	6.17474	0.198085	0.0767778	6.61095
ENSG00000013375	PGM3	NA	NA	Broadly transcribed	5.27708	4.92391	0.353178	0.0215897	5.73373	5.41213	0.321601	4.46224e-07	5.63349	5.09684	0.53665	4.24247e-11	5.18777	4.91619	0.271584	0.00317706	5.41637	4.7063	0.710077	1.36741e-40	5.0317	4.69149	0.34021	2.92505e-05	5.26761	5.56427	-0.296665	0.00995761	5.61572	5.21115	0.404573	1.00062e-06	5.59038	5.28858	0.301802	7.14584e-05	7.16189	6.85237	0.309518	0.00517668	5.63662	4.92136	0.715252	4.82536e-08	5.41095
ENSG00000013392	RWDD2A	Tetrapoda	EM	Broadly transcribed	2.47384	2.56591	-0.0920682	0.676519	3.19953	3.10563	0.0939014	0.187364	2.89479	2.37406	0.520726	1.00719e-08	1.85679	2.04296	-0.186173	0.0855849	3.50943	3.45278	0.0566532	0.315048	3.63591	3.42266	0.213252	0.0204497	2.56078	2.59467	-0.0338873	0.765985	3.07525	3.03548	0.0397673	0.67411	2.70422	3.02983	-0.325612	0.000104651	5.30938	4.83185	0.477524	3.2356e-06	2.86782	2.97846	-0.110642	0.371541	3.24491
ENSG00000013441	CLK1	Amniota	EM	Broadly transcribed	6.04219	6.47053	-0.428341	0.0254666	6.13871	6.9564	-0.817691	4.88374e-32	5.56117	5.04095	0.520218	1.52665e-06	5.30712	5.15152	0.155596	0.27366	6.267	5.17585	1.09115	2.06875e-20	6.15705	5.3687	0.788355	6.58347e-06	5.20439	5.35211	-0.147717	0.195722	5.94203	6.00636	-0.0643261	0.559667	5.70443	6.05542	-0.350986	0.000991229	6.43742	6.05267	0.38475	0.000383464	5.70055	5.91284	-0.212295	0.14561	6.71265
ENSG00000013503	POLR3B	Cellular_organisms	UC	Broadly transcribed	3.84125	3.59772	0.243531	0.169648	3.91115	3.98153	-0.0703843	0.19785	3.82968	3.78671	0.0429746	0.62768	3.9086	4.24867	-0.340066	3.56084e-05	3.31097	4.61812	-1.30714	1.30459e-102	3.58647	4.29049	-0.704021	1.97167e-17	3.67839	4.07118	-0.392792	1.19383e-06	3.54933	3.71432	-0.164989	0.0209472	3.9369	3.71653	0.220366	0.00430092	3.92067	3.8195	0.101168	0.133358	3.79023	3.64563	0.144601	0.247353	3.50234
ENSG00000013523	ANGEL1	Eukaryota	UC	Broadly transcribed	4.21576	4.07379	0.141966	0.43362	4.6918	4.97939	-0.287588	1.53574e-07	5.00701	4.30531	0.701695	1.23282e-11	4.23529	3.77047	0.464825	1.33782e-05	4.52159	4.81957	-0.297976	4.11518e-08	4.48857	4.76126	-0.272689	0.00147974	3.9735	3.78619	0.187308	0.196657	4.74174	4.82531	-0.0835752	0.336394	4.70988	4.85143	-0.141558	0.0666337	4.55674	4.38808	0.168666	0.00872323	5.03946	4.76437	0.275094	0.0134406	4.62592
ENSG00000013561	RNF14	Eukaryota	UC	Broadly transcribed	5.20838	5.6213	-0.412917	0.000589245	6.11551	6.10517	0.0103462	0.857431	5.44857	6.02743	-0.578863	4.66839e-16	4.86317	5.09729	-0.234112	0.00359817	6.27837	6.38352	-0.105156	0.0747906	6.02573	6.1366	-0.110877	0.2998	5.34068	5.288	0.052681	0.532074	5.50022	5.60161	-0.101396	0.156136	5.29497	5.61373	-0.318755	7.06862e-06	6.05331	6.20813	-0.15482	0.0013047	5.01281	5.45695	-0.444148	9.01285e-08	5.84647
ENSG00000013563	DNASE1L1	NA	NA	Broadly transcribed	5.30182	4.72624	0.575581	0.00187035	5.07815	4.76965	0.308501	8.24927e-09	5.31211	4.94938	0.362729	2.6461e-05	5.18321	5.31473	-0.131516	0.308102	5.58038	5.05381	0.526569	3.59025e-33	5.76946	5.36545	0.404017	4.4981e-08	4.07593	3.93769	0.138237	0.217199	5.41968	5.40665	0.0130287	0.891741	5.12898	5.49555	-0.366566	2.41286e-05	5.24092	4.89429	0.346631	7.68459e-10	5.0355	4.87325	0.162252	0.217777	5.57715
ENSG00000013573	DDX11	Primate	PSG	Broadly transcribed	5.50361	4.02689	1.47672	2.69058e-09	4.7494	4.22788	0.521524	1.82147e-08	5.38726	4.25677	1.13049	7.93786e-16	4.79388	3.60558	1.1883	5.47624e-12	4.31247	3.0924	1.22008	4.81629e-19	4.88009	3.46558	1.41451	5.26857e-11	3.46103	2.16928	1.29175	1.32939e-10	4.82761	3.38502	1.44259	9.21593e-17	5.29586	3.1714	2.12446	3.18403e-33	4.15341	3.97937	0.174041	0.230236	4.95566	3.65173	1.30393	7.57343e-11	3.77563
ENSG00000013583	HEBP1	Tetrapoda	EM	Broadly transcribed	5.40519	5.49262	-0.087428	0.669873	6.07614	5.80478	0.271358	0.0111992	5.024	5.35996	-0.335952	0.000645318	4.74746	4.70901	0.0384541	0.70716	5.60107	6.09894	-0.497869	1.58194e-19	6.23879	5.92878	0.310017	0.00652097	5.73368	6.55349	-0.819804	1.59848e-13	5.22631	5.84006	-0.613754	2.12995e-16	5.19866	5.77957	-0.580913	1.68978e-14	5.59466	5.45384	0.140816	0.0718629	4.80463	5.65488	-0.850252	4.10552e-08	6.34438
ENSG00000013588	GPRC5A	Amniota	EM	Broadly transcribed	7.17789	8.26515	-1.08726	0.0272425	7.71851	5.74442	1.97409	7.09943e-34	8.70337	8.43436	0.269015	0.129199	6.10221	6.64301	-0.540804	0.0602815	3.26387	6.19063	-2.92676	9.39798e-56	4.19568	5.95894	-1.76326	2.20344e-08	-0.0349102	1.12037	-1.15528	6.00405e-07	8.98471	10.688	-1.70328	1.65665e-17	6.92077	10.6537	-3.73295	2.99614e-40	4.91784	5.36675	-0.448915	0.0472755	8.77594	6.54214	2.2338	6.99752e-18	8.56164
ENSG00000013619	MAMLD1	Tetrapoda	EM	Broadly transcribed	0.979303	2.14356	-1.16426	0.000543726	2.31306	3.39035	-1.07729	1.04053e-22	1.11641	1.57214	-0.455731	0.0515592	2.18066	1.79938	0.381276	0.0238769	2.73941	2.37826	0.361151	7.4199e-05	3.17169	2.34455	0.827135	2.01916e-05	2.01179	2.08565	-0.0738552	0.810606	2.5026	2.76759	-0.264986	0.147116	2.23296	3.01911	-0.786144	4.60778e-09	1.86143	3.61877	-1.75735	1.01835e-36	2.45156	2.61516	-0.163605	0.551294	3.56563
ENSG00000013725	CD6	Amniota	EM	Broadly transcribed	2.1737	2.81729	-0.643587	0.141066	2.75698	2.23285	0.524129	0.000963773	2.78807	3.58728	-0.799207	3.72576e-07	2.63169	2.51019	0.121499	0.672079	3.06171	0.561709	2.5	4.02637e-41	2.25936	1.14481	1.11455	5.02711e-05	1.51441	1.82448	-0.310077	0.215583	3.68447	3.83046	-0.145988	0.398347	3.21675	4.15593	-0.939181	1.59036e-11	1.93038	1.7228	0.207578	0.266431	3.42866	2.7794	0.649261	0.0249415	1.99029
ENSG00000013810	TACC3	Metazoa	EM	Broadly transcribed	6.23192	3.85262	2.37931	8.90826e-12	5.0965	2.81619	2.28031	2.29097e-56	5.94817	4.93571	1.01246	2.17585e-16	5.7897	4.46444	1.32526	6.25686e-21	3.82634	2.3834	1.44295	5.42277e-33	3.77778	2.45253	1.32525	5.53042e-12	3.98008	2.05335	1.92674	5.67557e-14	5.24039	3.74712	1.49327	7.29494e-20	5.70093	3.83109	1.86984	2.04864e-49	3.30439	2.41404	0.890351	5.94845e-08	5.70561	3.9263	1.77931	1.05046e-16	3.18421
ENSG00000014123	UFL1	Eukaryota	UC	Broadly transcribed	5.15163	5.63831	-0.486681	0.00381737	5.59857	5.71126	-0.112692	0.0825935	5.47566	5.45763	0.0180261	0.824268	4.8119	5.49878	-0.686889	2.26301e-16	5.77227	5.76206	0.010207	0.862496	5.12656	5.46135	-0.334796	0.00102434	4.69798	5.25018	-0.5522	1.20096e-07	5.35275	5.29191	0.0608414	0.376187	5.19181	5.23036	-0.0385441	0.569928	5.64171	5.97107	-0.329357	0.000725451	5.81253	5.95872	-0.146196	0.129701	5.7105
ENSG00000014138	POLA2	Eukaryota	UC	Broadly transcribed	4.79751	3.68827	1.10924	1.15891e-07	4.5531	3.80501	0.74809	1.2079e-27	4.82936	4.01364	0.815723	3.05325e-14	4.69018	3.80748	0.88269	8.78671e-13	3.62262	3.39174	0.230881	2.09116e-06	3.63273	3.39761	0.235126	0.00255171	3.42306	2.22626	1.1968	8.39049e-16	4.34454	3.68156	0.662978	3.78579e-11	4.91296	3.72176	1.19119	6.53316e-32	3.77642	3.85337	-0.0769523	0.190319	4.79057	4.18271	0.607867	3.96377e-06	3.90227
ENSG00000014164	ZC3H3	Eukaryota	UC	Broadly transcribed	5.28404	4.61659	0.667454	4.99767e-06	5.01098	4.09867	0.912312	1.80449e-32	5.10962	4.79394	0.315683	0.000410303	5.14109	4.71783	0.423265	4.53537e-06	4.50024	3.96124	0.539005	1.87148e-13	4.89823	4.52965	0.368585	0.000141755	4.75294	3.68682	1.06611	4.03e-15	4.94613	4.41355	0.532581	2.62489e-08	5.04863	4.3882	0.660427	1.00174e-15	4.78057	4.48568	0.294889	6.33502e-05	5.76982	5.09377	0.676054	1.11703e-09	4.83242
ENSG00000014216	CAPN1	Eukaryota	UC	Broadly transcribed	8.84979	8.22325	0.626539	0.000244765	7.70457	7.2875	0.41707	1.98459e-13	8.4681	8.7618	-0.293698	1.22786e-05	8.85783	9.24252	-0.384695	0.000264575	7.3472	7.57545	-0.228245	9.44676e-06	8.43444	7.67494	0.759502	5.30081e-13	6.75334	6.53046	0.222877	0.0108042	8.0888	7.69672	0.39208	3.95684e-08	8.45189	7.65911	0.792778	2.95783e-21	7.60769	7.91796	-0.310269	8.36978e-08	8.20448	8.32205	-0.117577	0.339667	8.08332
ENSG00000014257	ACPP	Tetrapoda	EM	Tissue-biased	1.71164	0.906554	0.805089	0.134368	0.703078	0.990427	-0.28735	0.0294733	2.18598	2.12517	0.0608144	0.835056	2.91646	4.98577	-2.06931	3.65863e-24	0.43445	6.22646	-5.79201	5.30505e-270	0.0651779	6.13635	-6.07117	7.19689e-134	-2.54167	-2.3094	-0.232261	0.453165	2.65777	2.88216	-0.224394	0.119132	3.16995	2.94107	0.228882	0.209102	11.6853	11.938	-0.252728	0.447219	2.53561	2.65884	-0.123239	0.754078	2.09665
ENSG00000014641	MDH1	Cellular_organisms	UC	Broadly transcribed	7.08242	7.2145	-0.132079	0.285662	6.99007	7.2754	-0.28533	1.90638e-08	7.0857	7.46617	-0.38047	6.07927e-08	6.86231	7.42615	-0.563845	6.66129e-12	7.06439	7.98325	-0.918858	3.4114e-41	7.64875	7.87524	-0.226494	0.095149	7.17188	7.15188	0.0199975	0.867363	6.70794	6.52987	0.178075	0.00462527	7.29332	6.46491	0.82841	3.57419e-21	6.85106	6.99222	-0.141161	0.0078339	6.54181	7.1691	-0.627282	1.84641e-13	7.00954
ENSG00000014824	SLC30A9	Cellular_organisms	UC	Broadly transcribed	5.63685	5.86646	-0.229614	0.0890877	6.31647	6.21417	0.102298	0.0598729	6.28733	6.43959	-0.152261	0.0389537	5.47413	6.04619	-0.57206	3.34896e-16	6.36596	7.37013	-1.00418	2.23681e-43	6.31185	7.14182	-0.82997	4.80392e-17	4.97992	5.1842	-0.204279	0.0179182	6.15149	6.0866	0.0648927	0.340326	5.75525	6.04084	-0.285591	0.000101532	6.60358	6.46527	0.138315	0.0334084	5.86431	6.0115	-0.147195	0.112103	6.20699
ENSG00000014914	MTMR11	Euteleostomi	EM	Broadly transcribed	3.952	3.72979	0.222216	0.521745	3.89155	3.9688	-0.0772503	0.479476	6.07958	6.9786	-0.899014	5.66666e-06	3.22287	2.59848	0.624383	0.000213824	5.54456	3.85045	1.69411	4.6011e-39	5.03785	4.31099	0.726858	1.48822e-05	2.67419	1.24333	1.43086	1.11247e-05	4.28533	3.21595	1.06938	7.33185e-08	3.57961	3.33418	0.245434	0.0900198	2.25711	3.25952	-1.00241	8.54588e-19	5.52222	4.71885	0.803372	0.00168568	3.20479
ENSG00000014919	COX15	Cellular_organisms	UC	Broadly transcribed	5.11993	5.27586	-0.155927	0.224806	5.45399	5.63373	-0.179738	2.33363e-05	5.59826	5.83901	-0.240751	0.000324016	4.93236	5.18093	-0.248568	0.000214513	5.79251	6.06866	-0.276147	8.95891e-09	6.08159	5.92223	0.159354	0.0456544	5.01585	5.27304	-0.25719	0.000333893	5.36096	5.12927	0.231686	0.000777882	5.19884	5.08334	0.115498	0.0798243	5.535	5.49986	0.0351393	0.552948	5.44217	5.26772	0.174447	0.0729132	5.108
ENSG00000015133	CCDC88C	Opisthokonta	UC	Broadly transcribed	5.08849	5.21812	-0.129635	0.614905	5.87932	5.24555	0.633772	9.22116e-13	5.72211	6.33268	-0.610576	1.82455e-10	5.52605	5.43483	0.0912258	0.576812	4.47363	4.85546	-0.381827	4.59419e-06	3.74036	5.22228	-1.48193	2.55929e-19	2.45959	2.8475	-0.387907	0.0546273	5.69652	5.6433	0.0532209	0.67616	5.74063	5.58715	0.153482	0.241512	5.85003	5.63626	0.213772	0.0404411	5.99578	5.43305	0.56273	5.93497e-05	3.84093
ENSG00000015153	YAF2	Metazoa	EM	Broadly transcribed	3.83267	4.011	-0.178333	0.154781	3.93793	3.89953	0.0384036	0.388665	3.85161	3.29926	0.552351	1.88763e-12	3.43551	3.4145	0.0210128	0.80461	4.306	3.84348	0.462518	2.97051e-19	3.92796	3.72504	0.202921	0.0173266	3.45774	4.1003	-0.642568	5.99789e-18	3.8495	3.89434	-0.0448421	0.524899	3.89768	3.84973	0.0479515	0.520148	3.73813	4.01442	-0.276295	1.01447e-09	4.10987	4.13672	-0.0268554	0.820927	4.57553
ENSG00000015171	ZMYND11	Eumetazoa	EM	Broadly transcribed	6.23651	7.17766	-0.941153	1.56545e-09	7.02829	7.18921	-0.160919	0.00206062	6.03588	6.05625	-0.0203651	0.78717	5.52946	6.07089	-0.541436	1.24831e-10	6.50999	7.2428	-0.732806	3.1056e-40	6.30207	6.96117	-0.6591	4.82713e-13	5.28437	5.49269	-0.208316	0.0103849	6.32352	6.81562	-0.4921	2.16747e-13	6.03137	6.76493	-0.73356	1.71544e-22	6.77798	7.21145	-0.433478	2.21142e-12	6.26539	6.65649	-0.391101	0.000252757	7.20661
ENSG00000015285	WAS	Eukaryota	UC	Broadly transcribed	2.6314	3.22335	-0.591952	0.135238	3.10712	2.69986	0.407255	0.000426884	2.52507	3.95446	-1.4294	1.01042e-17	2.74258	2.37438	0.368204	0.128447	3.7813	1.3923	2.38901	2.77775e-41	3.32343	1.88358	1.43986	4.69526e-08	2.53812	3.11149	-0.573366	0.000110142	3.95641	4.8721	-0.915683	2.05162e-13	3.41541	5.1114	-1.69599	9.14981e-40	2.33788	2.39852	-0.0606393	0.686916	3.57987	3.43121	0.148659	0.611637	2.39512
ENSG00000015413	DPEP1	Cellular_organisms	UC	Tissue-biased	-1.94127	-2.77399	0.832718	0.203724	-0.293853	-2.52371	2.22986	1.29082e-34	5.97153	0.622759	5.34877	1.73605e-08	-1.92159	-3.96871	2.04712	1.13632e-09	2.29088	6.68683	-4.39595	6.97851e-66	4.40363	7.51529	-3.11166	5.71713e-10	-1.83017	-2.36788	0.53771	0.283146	0.386161	-1.76831	2.15447	4.36107e-14	-0.270855	-0.477368	0.206514	0.48246	-2.21117	-2.56747	0.356295	0.310348	1.73289	0.286955	1.44593	0.0701979	-1.4745
ENSG00000015475	BID	Amniota	EM	Broadly transcribed	5.7628	4.56234	1.20046	9.85268e-08	4.58402	4.41088	0.173147	0.0133442	5.5473	4.79991	0.74739	4.70491e-14	4.99696	4.14246	0.854494	1.85857e-09	4.56175	3.40962	1.15213	7.66488e-48	4.39067	3.60659	0.784078	1.42746e-08	5.26882	5.04546	0.223361	0.080187	4.8146	4.58681	0.227791	0.0509176	5.64291	4.63256	1.01035	7.51473e-18	4.25124	4.05721	0.194029	0.00385932	5.1582	3.89662	1.26158	1.13799e-16	4.80118
ENSG00000015479	MATR3	Tetrapoda	EM	Broadly transcribed	7.92072	8.39788	-0.477163	1.37583e-06	8.52306	8.57613	-0.0530732	0.160122	8.12603	7.89231	0.233722	1.88598e-07	7.69754	7.87995	-0.182412	0.000722989	8.28232	8.5967	-0.314375	6.63363e-14	7.95665	8.30568	-0.349027	2.27864e-05	7.10075	6.95987	0.140879	0.00893583	8.06768	8.11645	-0.0487747	0.338674	8.01813	8.06632	-0.0481951	0.368418	8.35168	8.36638	-0.0147077	0.760194	7.88677	7.83838	0.0483906	0.509969	8.48729
ENSG00000015520	NPC1L1	Eukaryota	UC	Tissue-biased	-1.94599	-0.928229	-1.01776	0.0219622	-0.374639	0.19132	-0.565959	0.00333075	0.202749	-1.94511	2.14786	1.89682e-05	-2.39889	-1.09282	-1.30607	1.17258e-05	-0.694772	0.609005	-1.30378	8.75168e-07	-0.521853	0.930781	-1.45263	0.00275925	3.45061	6.03837	-2.58776	7.64191e-09	-0.502444	-2.04065	1.53821	1.59323e-05	-1.58581	-1.99332	0.407507	0.0566889	-1.75421	-1.40926	-0.344949	0.0751835	2.70721	3.17556	-0.468354	0.468307	-3.64595
ENSG00000015532	XYLT2	Eukaryota	UC	Broadly transcribed	5.6899	5.13567	0.554224	0.000267657	5.3714	4.99624	0.375158	2.02663e-06	5.15348	4.81867	0.334811	6.55671e-05	5.27671	4.42511	0.851597	3.63796e-14	5.46884	5.00171	0.46713	8.90516e-17	6.23621	5.26123	0.974981	1.29057e-21	4.63016	4.02788	0.60228	3.52024e-10	5.46646	4.80678	0.659686	8.57648e-16	5.70636	4.75038	0.955983	1.31548e-22	5.75904	5.75533	0.00371225	0.954293	5.27941	5.70624	-0.426836	0.000721548	5.28362
ENSG00000015592	STMN4	Euteleostomi	EM	Tissue-biased	-4.13491	-2.46007	-1.67484	0.000394912	-3.28499	-2.29319	-0.991797	1.15259e-07	-3.75585	0.334699	-4.09055	1.78638e-37	-4.6044	-4.23489	-0.369516	0.237352	-3.74171	-3.81211	0.0703996	0.699013	-3.99559	-3.51327	-0.482323	0.101864	-4.78966	-5.29821	0.508551	0.0499032	-4.44675	-4.33777	-0.108977	0.617291	-3.83749	-4.49058	0.65309	0.00319721	-3.54041	-3.02973	-0.510683	0.0365072	-2.55485	-1.75352	-0.801322	0.00700754	-5.19569
ENSG00000015676	NUDCD3	Eukaryota	UC	Broadly transcribed	6.619	6.81403	-0.195032	0.112952	6.86135	6.84652	0.0148316	0.740616	6.71616	6.25847	0.457694	8.79149e-09	6.54646	6.62528	-0.0788217	0.359501	6.81263	6.53103	0.281599	1.80576e-13	7.06196	6.51454	0.547422	4.18177e-12	5.90362	5.53879	0.36483	3.49121e-08	6.63839	6.57873	0.059656	0.408971	6.65574	6.60238	0.0533628	0.460293	6.80232	6.99589	-0.193567	1.3517e-06	6.335	6.47309	-0.138094	0.114283	6.55995
ENSG00000016082	ISL1	Metazoa	EM	Tissue-biased	-2.98352	-0.479312	-2.50421	1.66882e-05	-3.30494	-2.48536	-0.819579	4.16282e-06	-1.09121	-0.329863	-0.76135	0.0615785	-1.93672	0.362171	-2.29889	8.06258e-08	-4.56982	-4.60354	0.0337168	0.856221	-4.56946	-4.62343	0.0539684	0.884698	-5.46358	-5.68915	0.225569	0.330885	-2.49796	-3.44927	0.95131	0.00385487	-2.39822	-3.42752	1.02931	0.00414053	2.41046	3.50669	-1.09622	7.05418e-15	1.59666	2.67346	-1.0768	0.00194469	-3.32025
ENSG00000016391	CHDH	Cellular_organisms	UC	Broadly transcribed	1.63514	0.436944	1.19819	0.00744073	4.61426	4.97954	-0.365278	0.00126596	5.61421	5.33509	0.279118	0.0833697	0.668939	2.04559	-1.37665	1.12718e-08	5.1282	6.41345	-1.28525	3.49061e-22	6.3846	6.62906	-0.244468	0.293087	5.92668	6.12856	-0.201877	0.158906	3.45998	3.3639	0.0960832	0.572319	1.72596	3.28088	-1.55492	2.28235e-27	5.21096	4.24716	0.963797	3.36035e-11	4.89853	3.06494	1.83359	1.72705e-11	2.7927
ENSG00000016402	IL20RA	Mammalia	MM	Broadly transcribed	4.14979	3.59942	0.550374	0.383233	3.46256	5.31809	-1.85553	7.34278e-27	4.60003	3.47074	1.12929	1.27693e-10	3.06265	4.21015	-1.1475	2.3585e-07	-3.06471	0.208347	-3.27306	1.05282e-34	-0.447178	-0.328086	-0.119092	0.848544	-3.27616	-0.044477	-3.23168	5.61967e-11	2.60214	4.8247	-2.22256	1.07131e-29	3.63747	4.29187	-0.654408	7.14476e-05	4.80143	4.74797	0.0534543	0.741083	3.51809	3.10963	0.408463	0.217053	-0.107144
ENSG00000016490	CLCA1	Tetrapoda	EM	Tissue-biased	-5.83348	-5.24426	-0.589221	0.135211	-6.52308	-5.79622	-0.72686	1.04662e-10	4.43008	11.4796	-7.04956	2.27655e-25	-6.16782	-5.73038	-0.437442	0.04869	-6.46577	-6.69435	0.228572	0.120418	-6.23692	-6.57178	0.334857	0.171779	-6.40655	-6.13331	-0.273243	0.208198	-5.32945	-5.33419	0.00473144	0.989815	-5.99428	-6.17099	0.176716	0.415044	-5.93027	-5.85428	-0.0759969	0.804367	-1.88058	1.0817	-2.96228	2.60548e-05	-6.27514
ENSG00000016602	CLCA4	Tetrapoda	EM	Tissue-biased	1.87409	4.82373	-2.94964	0.000780153	-3.01807	2.22709	-5.24517	1.98909e-114	1.66341	10.9341	-9.27072	3.95138e-79	2.99121	7.37939	-4.38818	4.89339e-33	-5.7609	-5.53849	-0.222409	0.184073	-5.69995	-5.22055	-0.479404	0.101044	-6.17424	-5.65609	-0.518148	0.0106648	-3.89506	-3.6014	-0.293661	0.365748	0.783462	-3.38478	4.16824	1.77788e-12	-0.969461	2.14331	-3.11277	1.43502e-17	-2.16537	-0.879292	-1.28608	0.0480265	-5.79311
ENSG00000016864	GLT8D1	Bilateria	EM	Broadly transcribed	5.84207	5.18795	0.654117	0.000342577	5.8152	5.76818	0.0470222	0.311158	5.28095	4.97238	0.308567	5.80765e-07	4.67081	4.57233	0.0984828	0.303145	5.19101	5.65028	-0.459274	6.91835e-26	5.90019	5.52464	0.375554	9.50484e-06	5.51403	5.56106	-0.047033	0.691731	5.4381	5.36182	0.0762864	0.161691	5.20089	5.40447	-0.20358	0.000223968	5.88967	5.63936	0.250316	1.62074e-07	5.09666	5.02597	0.0706848	0.467998	6.26978
ENSG00000017260	ATP2C1	NA	NA	Broadly transcribed	6.95609	6.42429	0.531803	0.000100426	7.12782	7.07494	0.0528783	0.3343	6.83629	6.44708	0.389204	3.20262e-14	7.0643	6.29764	0.76666	8.02441e-17	6.9259	7.37187	-0.445962	1.22518e-16	7.0598	7.05822	0.00158639	0.987102	5.43971	5.34826	0.0914561	0.222927	6.92091	7.49453	-0.573625	1.31814e-12	7.66049	7.26989	0.390595	4.99664e-06	8.48145	7.87905	0.6024	8.76279e-10	6.75685	6.18129	0.575556	1.16606e-08	6.62377
ENSG00000017373	SRCIN1	Metazoa	EM	Tissue-biased	3.28828	2.1177	1.17058	0.114234	4.11456	3.40706	0.7075	1.17427e-05	2.99055	1.29825	1.69229	1.58405e-09	1.10956	1.5234	-0.413837	0.0345046	1.31405	0.412052	0.901995	2.18025e-09	2.93153	0.308941	2.62259	5.7551e-11	3.07817	2.96197	0.116203	0.631381	3.22017	1.65138	1.56879	1.5164e-08	1.74681	1.48602	0.260787	0.236132	3.08208	1.90711	1.17497	4.23967e-11	3.06319	1.98925	1.07394	0.0103499	3.86456
ENSG00000017427	IGF1	Chordata	EM	Broadly transcribed	1.63251	4.85172	-3.21921	6.6787e-22	3.98506	6.56056	-2.5755	5.86931e-70	1.45408	3.75974	-2.30565	5.25751e-26	1.39493	2.83148	-1.43656	9.4912e-10	2.76731	2.6958	0.0715101	0.650172	1.4813	2.92639	-1.44509	4.04552e-14	3.94475	6.92023	-2.97549	4.59274e-23	3.32185	3.77469	-0.452836	0.0126804	2.93462	3.92859	-0.993975	3.17096e-07	5.03599	6.00014	-0.964158	5.01037e-05	4.0458	4.68534	-0.63954	0.121673	2.43782
ENSG00000017483	SLC38A5	Eukaryota	UC	Broadly transcribed	3.43681	3.12045	0.31636	0.710232	2.47095	1.31424	1.15671	9.57763e-12	5.30496	4.28911	1.01584	0.0202309	5.34719	4.1688	1.1784	0.00226486	1.80815	1.78688	0.0212721	0.94111	0.445535	1.58447	-1.13894	0.000153596	-0.388841	-0.721129	0.332287	0.231174	3.86376	4.64219	-0.778428	1.18602e-06	4.48981	4.87767	-0.387863	0.0918024	1.28196	2.48489	-1.20293	4.93767e-15	3.3412	2.76064	0.580555	0.252447	5.99524
ENSG00000017621	MAGIX	Mammalia	MM	Broadly transcribed	2.96425	2.27748	0.686762	0.154866	2.09861	1.39881	0.6998	1.95993e-12	2.11434	3.20899	-1.09465	3.22916e-10	1.15701	2.22663	-1.06962	9.87657e-15	2.52251	3.03905	-0.516545	3.37613e-07	3.49274	3.7306	-0.237856	0.22361	3.27981	3.23919	0.0406202	0.868469	3.05741	2.76805	0.28936	0.0452169	2.03115	2.514	-0.482858	1.56252e-05	3.07021	2.8458	0.224409	0.148577	2.54076	2.87833	-0.337562	0.194916	3.0836
ENSG00000017797	RALBP1	Metazoa	EM	Broadly transcribed	7.78358	7.34403	0.439552	0.173183	6.83214	6.95004	-0.117902	0.0199786	6.5049	6.88377	-0.378869	3.18739e-05	7.04315	7.07309	-0.0299407	0.794601	6.57371	7.88262	-1.3089	3.80515e-92	6.69557	7.56149	-0.865926	1.33396e-15	5.81155	5.55202	0.259534	0.000274365	6.60122	6.64315	-0.0419299	0.577212	6.66829	6.51523	0.153056	0.0500638	7.19006	7.17184	0.0182263	0.849891	6.86111	6.75635	0.104755	0.31724	6.44902
ENSG00000018189	RUFY3	Eumetazoa	EM	Broadly transcribed	4.35806	4.7927	-0.434633	0.00171661	4.94222	5.23115	-0.288936	2.49138e-08	4.13617	4.17485	-0.0386858	0.615792	4.13423	4.64797	-0.513739	7.14572e-09	5.36679	4.87991	0.486883	8.2951e-09	5.21629	4.91584	0.300454	0.00868023	3.60165	3.95312	-0.351471	0.000861451	4.92944	5.23804	-0.308599	0.00024692	4.51467	5.19631	-0.681643	3.18522e-17	4.5554	4.71209	-0.156689	0.0162948	4.37176	4.81614	-0.444379	3.67431e-05	5.82768
ENSG00000018236	CNTN1	Tetrapoda	EM	Broadly transcribed	1.46331	6.22188	-4.75856	1.09886e-27	2.97478	4.92642	-1.95164	5.24387e-39	-0.667574	2.77851	-3.44608	2.9497e-31	3.62587	2.9679	0.657972	0.199714	0.207913	5.87597	-5.66806	3.90398e-133	-0.372749	5.4197	-5.79245	4.41766e-80	-3.04882	0.25469	-3.3035	3.92788e-12	1.91835	4.0234	-2.10505	3.59707e-19	3.85319	3.67833	0.17486	0.644327	4.41019	5.92239	-1.5122	8.15019e-17	1.25377	4.36738	-3.1136	4.76282e-16	-1.12312
ENSG00000018280	SLC11A1	Cellular_organisms	UC	Broadly transcribed	3.12545	2.30059	0.824864	0.0413804	2.68125	1.59761	1.08365	2.88323e-20	2.67722	0.990075	1.68715	1.05486e-09	2.82775	1.09514	1.73261	2.55228e-13	3.30316	1.38965	1.91351	2.23136e-25	3.30801	1.84163	1.46638	6.24447e-08	1.40055	1.67663	-0.276081	0.121251	4.8963	6.85819	-1.96189	1.5313e-39	4.50598	7.07774	-2.57176	1.21339e-67	2.30377	1.83342	0.470347	1.7674e-05	3.35352	2.15804	1.19547	8.60346e-06	2.82524
ENSG00000018408	WWTR1	Tetrapoda	EM	Broadly transcribed	5.58021	7.49612	-1.91591	2.75176e-16	6.2103	7.08772	-0.877421	5.93823e-21	4.60791	5.21592	-0.608016	0.00243018	6.08069	6.28859	-0.207898	0.0929267	7.89874	7.48487	0.41387	6.28227e-09	7.15959	7.33421	-0.174619	0.169517	4.75954	5.12492	-0.365381	0.0201196	6.44356	7.54576	-1.10221	1.11544e-26	6.61218	7.38305	-0.77087	7.30393e-11	6.11554	6.97912	-0.863581	2.96201e-17	6.46487	7.24955	-0.784674	0.00100805	6.08995
ENSG00000018510	AGPS	Cellular_organisms	UC	Broadly transcribed	5.46637	5.59735	-0.130982	0.455325	5.55699	5.82743	-0.27044	0.0070667	6.14084	6.28252	-0.141682	0.024251	5.79972	5.54629	0.253433	0.0173985	6.26443	6.05718	0.207252	0.00140802	6.33814	5.69902	0.639125	1.45196e-08	5.20921	5.41304	-0.203837	0.0185788	5.83311	5.83269	0.000422343	0.995778	5.81815	5.78475	0.0333971	0.723328	4.02175	4.94567	-0.923926	4.81581e-18	5.91233	5.46412	0.448209	6.87772e-07	5.11005
ENSG00000018610	CXorf56	Tetrapoda	EM	Broadly transcribed	4.70487	4.46533	0.239541	0.075042	4.74481	4.78813	-0.0433192	0.298714	4.74069	4.52479	0.215903	0.0190703	4.44642	4.14474	0.301682	0.00013894	4.33088	4.48106	-0.150178	4.00098e-05	4.29939	4.57512	-0.275731	1.17229e-05	3.66195	3.3722	0.289759	0.000648026	4.59036	4.44843	0.14193	0.0181364	4.75242	4.35288	0.399536	6.29627e-09	4.42045	4.49547	-0.07502	0.0533722	3.89261	3.72651	0.166106	0.126802	4.75762
ENSG00000018625	ATP1A2	Eukaryota	UC	Broadly transcribed	0.0589767	6.29648	-6.23751	2.64696e-73	1.01833	5.66479	-4.64646	4.24919e-186	-0.0386186	4.57791	-4.61653	2.23014e-58	0.694359	4.74061	-4.04625	5.36033e-32	2.42607	3.05973	-0.633652	0.000159938	0.610652	3.44099	-2.83034	3.22156e-53	-0.0319846	-0.517367	0.485382	0.14883	0.784338	3.52611	-2.74177	2.8326e-47	-0.352853	3.81365	-4.1665	2.19758e-117	4.37046	6.60656	-2.23609	1.66735e-23	1.261	5.54597	-4.28497	1.74271e-34	1.21362
ENSG00000018699	TTC27	Eukaryota	UC	Broadly transcribed	4.56983	4.24701	0.322819	0.0226608	4.64607	4.67278	-0.0267029	0.571853	4.52543	3.85406	0.671369	1.08355e-15	4.2951	4.40335	-0.10825	0.180985	4.36237	4.09049	0.27188	2.39727e-10	4.09955	3.9551	0.144442	0.0385292	3.63621	3.20113	0.435084	4.13288e-08	4.26508	3.83881	0.426266	1.09077e-08	4.51293	3.84922	0.663711	1.33958e-19	4.32465	4.26176	0.0628941	0.237007	4.0241	3.61215	0.411944	0.000193928	4.19886
ENSG00000018869	ZNF582	Theria	MM	Broadly transcribed	0.561334	1.64046	-1.07913	0.00518325	1.55241	2.27064	-0.718228	7.94495e-12	-1.01403	0.613757	-1.62779	5.28546e-14	-1.31183	0.426781	-1.73861	6.58927e-18	1.08886	2.29715	-1.20829	7.80938e-51	1.01117	2.2888	-1.27763	1.84469e-18	0.393641	0.812585	-0.418943	0.067911	0.854389	1.63224	-0.777853	5.99549e-10	0.129607	1.65256	-1.52295	1.34163e-17	2.44866	2.22206	0.226596	0.00125024	-0.347545	1.19909	-1.54663	1.43108e-10	2.67049
ENSG00000019102	VSIG2	Theria	MM	Broadly transcribed	4.96346	4.63723	0.326228	0.815283	0.394952	3.2833	-2.88835	4.47577e-44	3.08122	8.11955	-5.03833	2.61773e-40	-0.820296	3.81958	-4.63988	2.25806e-53	0.0643744	1.20652	-1.14215	3.43979e-09	-1.43765	1.93511	-3.37276	7.67125e-24	-0.339548	1.75143	-2.09098	4.06455e-10	3.42393	6.26407	-2.84014	9.68813e-27	1.35522	6.14222	-4.787	3.25301e-99	4.00538	5.41418	-1.4088	1.16058e-05	4.19688	5.79059	-1.59371	0.00240737	5.26698
ENSG00000019144	PHLDB1	Eumetazoa	EM	Broadly transcribed	5.57608	6.3031	-0.727024	0.00194704	6.52289	7.56278	-1.03989	3.39922e-45	5.84128	6.63902	-0.79774	7.98356e-10	5.36578	4.6557	0.71008	0.000107957	6.79324	6.57352	0.219723	0.00191713	6.5515	6.89579	-0.344289	0.00579849	3.75416	3.62688	0.12728	0.523986	6.308	6.57161	-0.263606	0.00551868	5.73377	6.72811	-0.994344	5.90865e-17	5.73618	6.21734	-0.48116	1.18079e-05	5.8807	5.91647	-0.0357778	0.862605	6.58952
ENSG00000019169	MARCO	Theria	MM	Broadly transcribed	0.296944	1.89081	-1.59386	0.0305845	0.433072	2.83993	-2.40686	1.39818e-25	0.501763	1.73625	-1.23449	0.0128906	1.30229	1.49	-0.187707	0.630849	0.824115	-0.922	1.74611	2.55011e-09	1.72652	-0.758182	2.48471	2.33506e-05	-0.127682	7.17616	-7.30385	2.0296e-107	5.22809	9.1786	-3.95051	2.0573e-42	3.80903	8.94436	-5.13533	1.94329e-82	-1.13793	-0.291931	-0.845996	0.00216249	0.278113	0.653087	-0.374974	0.475835	1.97236
ENSG00000019186	CYP24A1	Eukaryota	UC	Tissue-biased	3.80249	3.07817	0.724323	0.585315	-2.11015	-0.206595	-1.90356	9.51083e-12	-2.00854	-4.46132	2.45279	9.56922e-08	3.46909	3.0465	0.422586	0.345721	0.742714	3.80527	-3.06256	2.70663e-26	3.19397	3.61803	-0.424056	0.483006	-5.55836	-5.77042	0.212054	0.505154	3.60944	-1.62912	5.23857	1.56953e-10	2.49557	-1.48079	3.97636	5.16747e-11	-0.409533	1.18764	-1.59717	2.17722e-05	-2.30434	-3.98612	1.68178	0.00394815	1.36313
ENSG00000019485	PRDM11	Euteleostomi	EM	Broadly transcribed	2.02661	3.33999	-1.31338	2.68094e-08	2.22489	2.96444	-0.739553	8.06363e-29	2.53833	2.30927	0.229053	0.0862134	3.27817	2.60495	0.673219	4.65444e-05	2.54409	2.83889	-0.294794	2.59754e-07	2.4055	2.95832	-0.552817	3.09022e-10	0.787	0.998426	-0.211426	0.16609	2.2523	3.1317	-0.879396	1.20856e-21	3.54307	2.95076	0.592304	1.28433e-05	2.60302	3.66444	-1.06142	2.00211e-43	2.97383	3.43203	-0.458195	0.00810238	3.16556
ENSG00000019505	SYT13	Tetrapoda	EM	Tissue-biased	-1.42811	-2.6681	1.23998	0.0162387	3.08113	0.556225	2.5249	6.24817e-08	4.7114	5.81999	-1.10859	0.000124419	-1.23809	-1.55557	0.317487	0.413295	5.0278	5.64149	-0.613688	0.0376439	5.11098	5.60401	-0.493024	0.251344	-0.62945	0.884065	-1.51352	0.000157872	0.820718	-0.885012	1.70573	0.000757534	0.489785	-1.37469	1.86448	1.02695e-05	2.71202	2.91638	-0.204354	0.553151	4.52942	2.55529	1.97414	0.00620278	2.48241
ENSG00000019549	SNAI2	Metazoa	EM	Broadly transcribed	4.51767	4.90272	-0.385048	0.47096	4.18776	5.35016	-1.1624	6.82603e-31	2.41024	3.10781	-0.697568	0.000109103	5.90147	4.22675	1.67472	2.15949e-19	3.36329	3.59145	-0.228159	0.0713595	0.749977	3.43073	-2.68075	7.76617e-36	2.61717	2.20792	0.409251	0.175081	2.87764	3.10345	-0.225809	0.240885	5.21951	3.30944	1.91006	4.78471e-20	3.22786	5.22832	-2.00046	1.24683e-34	3.21236	3.48897	-0.276612	0.255826	2.09651
ENSG00000019582	CD74	Metazoa	EM	Broadly transcribed	9.88649	10.0715	-0.184971	0.742573	10.5627	10.2639	0.298798	0.0102497	9.71219	10.6419	-0.929727	0.000123473	10.0172	10.0341	-0.0169254	0.958079	11.777	10.0736	1.7034	7.02649e-48	10.775	10.3076	0.467365	0.0419548	9.67053	9.83137	-0.160844	0.495978	11.6957	12.6998	-1.00413	7.2371e-09	10.5536	12.84	-2.28641	4.67957e-27	9.59852	9.86188	-0.263363	0.0986547	11.0956	10.8555	0.240148	0.401663	10.6595
ENSG00000019991	HGF	Tetrapoda	EM	Broadly transcribed	0.772532	3.58212	-2.80958	5.52794e-12	2.26618	3.68011	-1.41393	8.08249e-40	1.36487	1.65299	-0.28812	0.262105	0.237478	0.974683	-0.737204	0.00494746	3.9145	4.47164	-0.557137	0.000185451	1.92954	3.84989	-1.92034	1.91328e-21	1.85877	5.37344	-3.51466	1.34804e-50	3.28971	4.66573	-1.37602	1.70733e-18	2.17269	5.11587	-2.94318	7.53639e-77	2.60416	3.06032	-0.456157	0.0128451	2.50331	2.37081	0.132507	0.699951	1.14149
ENSG00000019995	ZRANB1	Metazoa	EM	Broadly transcribed	5.25963	6.10071	-0.841079	6.86609e-16	5.85286	6.29407	-0.441206	1.93928e-23	5.08279	5.17023	-0.0874361	0.122296	5.35025	5.86666	-0.516406	3.0799e-15	5.45138	5.70439	-0.253008	1.20832e-08	5.17927	5.55582	-0.376548	5.35876e-09	5.3347	5.80927	-0.474572	3.99885e-06	5.30153	5.74815	-0.446626	1.26098e-14	5.33761	5.68421	-0.346596	5.4995e-10	5.75084	5.97416	-0.223326	7.14227e-07	5.40244	5.75645	-0.354008	0.000650881	5.76569
ENSG00000020129	NCDN	Eukaryota	UC	Broadly transcribed	5.15503	5.24053	-0.0854947	0.538165	5.5343	4.72149	0.812809	2.3177e-24	4.64441	3.98316	0.661249	1.20971e-13	5.0731	4.5348	0.538299	3.66428e-07	4.90171	5.13775	-0.236036	5.48293e-06	5.24121	5.37537	-0.134161	0.110538	3.52687	3.0082	0.51867	1.64196e-05	5.18097	4.85141	0.329564	3.14788e-05	5.00788	4.86065	0.147228	0.080045	5.87926	5.44243	0.436828	2.48952e-09	5.04436	5.01424	0.0301193	0.80807	5.8237
ENSG00000020181	GPR124	Metazoa	EM	Broadly transcribed	4.55623	7.41373	-2.85751	9.86254e-18	5.19659	6.77653	-1.57994	1.87097e-55	4.75484	5.22707	-0.472235	0.0164168	4.08511	3.46295	0.622152	0.0185587	6.07641	4.67157	1.40484	2.9688e-23	3.04487	5.06412	-2.01925	1.96368e-22	3.07096	3.67162	-0.600668	0.0112219	4.82666	5.77103	-0.944377	2.43854e-13	4.61138	5.9565	-1.34512	1.31529e-20	6.33911	7.63948	-1.30037	4.10545e-12	6.0859	6.31835	-0.232442	0.323768	4.46712
ENSG00000020256	ZFP64	Bilateria	EM	Broadly transcribed	4.41262	3.77439	0.638232	0.000131499	4.56333	4.09575	0.467586	1.83696e-21	4.95782	4.51994	0.437882	2.87032e-08	4.72868	3.8953	0.833382	1.74919e-15	4.01484	3.65742	0.357423	6.87451e-17	4.05735	3.81688	0.240469	0.00695445	3.44932	2.9281	0.521222	2.70758e-10	4.24194	3.56406	0.677883	5.88935e-21	5.06272	3.51445	1.54827	9.13903e-50	4.39627	4.28156	0.114709	0.0170502	5.03383	4.51774	0.516089	2.38412e-07	3.87142
ENSG00000020426	MNAT1	Eukaryota	UC	Broadly transcribed	4.03511	3.89362	0.141493	0.42924	4.16392	4.06245	0.101473	0.094346	3.35165	2.43364	0.91801	1.05086e-14	4.1191	3.7005	0.418593	7.95807e-05	3.46157	3.82961	-0.368047	3.26736e-14	3.51794	3.67109	-0.153146	0.0377056	3.09107	2.94229	0.148785	0.140333	3.93481	3.42829	0.506519	1.08964e-09	4.27055	3.36441	0.906143	5.16892e-21	4.00873	3.81703	0.191705	0.000217242	3.44492	3.53032	-0.0854042	0.514936	3.75903
ENSG00000020577	SAMD4A	Metazoa	EM	Broadly transcribed	3.44119	5.63	-2.1888	3.09294e-18	3.8357	5.46117	-1.62547	8.14465e-76	3.68495	4.23387	-0.548924	0.000542772	3.80602	3.95515	-0.149133	0.491158	4.91837	4.44655	0.471817	1.36597e-09	4.4354	4.43309	0.00231037	0.986472	3.98084	4.89535	-0.91451	2.70626e-11	4.59015	5.64444	-1.05429	9.99939e-14	3.99043	5.78463	-1.7942	1.55141e-36	4.19938	5.04398	-0.844604	4.21601e-12	4.32792	4.9971	-0.669182	0.00474721	5.47829
ENSG00000020633	RUNX3	Euteleostomi	EM	Broadly transcribed	2.62767	3.29562	-0.667947	0.177701	3.70674	4.33717	-0.630436	1.41163e-06	3.62266	4.37365	-0.750991	0.000169084	4.79709	3.6605	1.1366	1.43201e-06	4.11733	0.941783	3.17555	4.04302e-47	2.74392	1.44081	1.30311	3.71069e-05	1.68539	2.80471	-1.11932	6.7713e-09	4.11916	4.68634	-0.567177	7.75757e-05	4.92862	4.89688	0.0317351	0.844721	2.29022	2.51775	-0.227523	0.179558	4.42264	3.53541	0.887232	0.00201689	1.93927
ENSG00000020922	MRE11A	Eukaryota	UC	Broadly transcribed	4.08214	3.76554	0.3166	0.0760307	4.13305	4.36401	-0.230954	0.000391893	4.11522	3.14977	0.965454	7.63339e-16	3.71102	3.38822	0.322795	0.00329432	3.57631	3.46846	0.107852	0.0419053	3.03283	3.18295	-0.15012	0.14391	2.34248	1.83241	0.510072	1.55989e-05	3.91073	3.32392	0.586804	1.95989e-11	4.22007	3.28781	0.932256	3.68632e-25	3.78017	3.79619	-0.0160203	0.849155	4.04576	3.36129	0.684472	1.48411e-05	3.35229
ENSG00000021300	PLEKHB1	Amniota	EM	Broadly transcribed	2.10054	3.46609	-1.36555	0.00060634	3.91895	4.41387	-0.494923	0.00518676	4.75383	3.8154	0.938426	0.0023165	0.446579	2.52988	-2.08331	2.23856e-17	2.21165	5.33046	-3.11881	5.19529e-111	4.52647	5.02842	-0.501951	0.0692578	-0.096341	1.58479	-1.68114	1.41355e-05	4.87896	5.32537	-0.446408	0.0109321	2.582	5.39131	-2.80931	1.19616e-62	5.10329	4.18999	0.913298	7.33869e-07	4.85542	4.8977	-0.0422878	0.930895	5.59354
ENSG00000021355	SERPINB1	Cellular_organisms	UC	Broadly transcribed	6.3349	6.83786	-0.502961	0.222428	6.05513	6.12876	-0.073631	0.251692	7.9478	7.80903	0.138777	0.339774	7.83953	9.51874	-1.67921	8.38944e-14	6.50078	5.75072	0.75007	1.49599e-40	6.41887	5.69459	0.724283	3.35509e-13	5.86746	5.62412	0.243334	0.0558049	7.60898	7.69998	-0.0909968	0.489413	6.87734	7.8337	-0.956363	1.72333e-08	4.10416	5.40435	-1.30019	9.26527e-20	7.65136	7.87457	-0.223211	0.282126	6.44519
ENSG00000021461	CYP3A43	NA	NA	Tissue-biased	-1.70401	-2.08875	0.384737	0.235203	-1.79006	-1.25611	-0.533945	1.97464e-10	-2.0757	-2.52592	0.450227	0.0054299	-2.92166	-3.43288	0.511214	0.00811893	-1.19959	-2.01676	0.817166	5.6394e-10	-0.929913	-1.44792	0.51801	0.00946218	0.771665	3.2653	-2.49363	1.26272e-21	-1.67651	-1.59903	-0.0774829	0.588957	-1.79234	-1.91676	0.12442	0.418864	-1.22924	-1.12733	-0.101903	0.484039	-1.83895	-2.35169	0.512745	0.0487143	-1.64791
ENSG00000021488	SLC7A9	NA	NA	Tissue-biased	-0.755387	-1.19651	0.441123	0.180284	-0.783192	-0.870079	0.0868866	0.353585	-1.03063	-1.2017	0.171063	0.562555	-2.05118	-2.21411	0.162929	0.39623	3.68688	3.54458	0.142302	0.560886	2.34369	5.22539	-2.8817	2.39098e-18	3.78036	4.12147	-0.341109	0.148838	-0.691434	-1.44352	0.752085	0.00085344	-1.03269	-1.53889	0.506195	0.00102973	-1.00875	-1.46815	0.459401	0.00119973	0.868414	0.612543	0.255871	0.624726	-0.777675
ENSG00000021574	SPAST	Cellular_organisms	UC	Broadly transcribed	4.76158	4.3423	0.419271	0.00267244	4.87999	4.73034	0.149654	0.00242346	4.88712	4.60229	0.284832	1.47255e-06	4.69195	4.55696	0.134991	0.286668	4.35666	4.17038	0.186278	4.30845e-05	4.08457	3.91547	0.169103	0.0390842	3.79261	3.69948	0.0931321	0.229986	4.84989	4.49121	0.35868	5.48178e-07	5.54313	4.29991	1.24322	1.31967e-27	4.65892	4.62659	0.0323291	0.594485	4.82988	4.30286	0.527019	2.43922e-07	4.69924
ENSG00000021645	NRXN3	Tetrapoda	EM	Broadly transcribed	1.3651	3.10542	-1.74032	0.00268606	1.13171	1.94868	-0.816973	4.13448e-06	1.88014	2.44876	-0.568618	0.121971	-0.656562	0.516664	-1.17323	0.00120986	2.76415	1.77472	0.989427	2.57847e-07	1.93578	1.99983	-0.0640449	0.896668	-0.416843	-0.816534	0.399691	0.376241	2.26083	3.71595	-1.45512	3.91441e-14	2.48362	3.51981	-1.03619	1.56388e-06	2.71033	4.13586	-1.42553	4.29069e-21	2.24053	4.0826	-1.84206	4.53335e-06	0.201099
ENSG00000021762	OSBPL5	Eukaryota	UC	Broadly transcribed	4.43443	5.45753	-1.0231	2.91749e-08	5.24068	5.07917	0.161513	0.0389871	5.46114	5.6459	-0.18476	0.0814309	4.44806	4.71194	-0.263879	0.0240813	4.73716	4.41252	0.324642	1.75693e-05	4.5947	4.75867	-0.163971	0.288446	1.85318	2.14614	-0.292955	0.128961	4.83916	5.10495	-0.265793	0.0607569	4.35188	5.17719	-0.82531	1.92784e-17	5.83232	5.65322	0.179099	0.0185908	4.81837	5.23167	-0.4133	0.0233332	4.75134
ENSG00000021776	AQR	Eukaryota	UC	Broadly transcribed	5.30801	5.58813	-0.28012	0.0524522	5.84281	5.95731	-0.114502	0.0561439	5.49753	5.47407	0.0234566	0.783166	5.44958	5.58871	-0.139126	0.17648	5.445	5.74161	-0.296602	2.44647e-10	4.99609	5.35843	-0.362346	8.18221e-05	4.01828	4.11432	-0.0960332	0.287905	5.34325	5.35307	-0.00981156	0.895367	5.50957	5.34938	0.160192	0.020763	5.33503	5.47807	-0.143035	0.103453	5.84086	5.59968	0.24118	0.0067073	5.36568
ENSG00000021826	CPS1	Cellular_organisms	UC	Tissue-biased	0.194057	1.28382	-1.08976	0.036166	1.68135	3.60809	-1.92673	2.39393e-58	0.699456	-0.0323583	0.731814	0.145147	1.17616	2.14761	-0.971446	0.00165021	1.61946	3.03836	-1.41891	1.08985e-19	1.15714	3.03022	-1.87307	7.51129e-09	9.16247	11.6921	-2.52965	1.19448e-05	2.5509	1.02773	1.52318	0.0222417	1.23171	1.31337	-0.0816539	0.786516	0.4555	1.21048	-0.754983	0.0143145	4.20802	3.40612	0.8019	0.372673	1.05573
ENSG00000021852	C8B	Euteleostomi	EM	Tissue-biased	-5.47848	-6.1079	0.629416	0.220094	-5.33751	-4.00464	-1.33287	6.29835e-10	-6.21057	-6.37867	0.168098	0.39494	-5.73275	-5.61226	-0.120485	0.725445	-5.9715	-4.87954	-1.09195	3.76686e-09	-5.73464	-4.88574	-0.848899	0.0112229	7.89806	9.84716	-1.9491	6.6745e-13	-0.810059	3.93079	-4.74085	1.63736e-56	-3.15955	3.54877	-6.70832	1.58849e-105	-6.30322	-6.91412	0.610894	0.00409361	-5.19251	-5.43881	0.246303	0.602708	-4.54784
ENSG00000022267	FHL1	Euteleostomi	EM	Broadly transcribed	3.97272	9.04711	-5.0744	1.95956e-30	4.94254	8.99687	-4.05433	1.45123e-147	4.28192	7.26065	-2.97873	1.63205e-37	5.11902	7.76204	-2.64302	8.97561e-15	7.76715	6.25725	1.5099	1.08841e-21	8.57577	6.06843	2.50734	1.07204e-09	3.6859	5.21716	-1.53126	4.58142e-18	4.82717	8.81132	-3.98415	4.73598e-84	4.39567	8.84432	-4.44865	5.38115e-108	6.90504	8.73563	-1.83059	1.50236e-15	5.68485	8.89698	-3.21213	2.25449e-17	7.14904
ENSG00000022277	RTFDC1	Eukaryota	UC	Broadly transcribed	6.73901	6.81695	-0.0779455	0.532395	6.78391	6.64093	0.142984	0.00184459	6.94677	6.55711	0.389653	7.67471e-05	6.47643	6.41224	0.0641875	0.354304	6.79325	6.73419	0.0590569	0.0698499	6.78311	6.7159	0.0672114	0.346482	6.0647	5.84741	0.217295	0.000594365	6.49814	6.50546	-0.00731775	0.901925	6.61076	6.52325	0.0875058	0.136909	6.59477	6.74969	-0.154912	0.000130064	6.22675	6.29551	-0.0687604	0.51573	6.59375
ENSG00000022556	NLRP2	Eutheria	MM	Broadly transcribed	3.5363	2.15238	1.38393	0.31174	3.28084	3.46948	-0.188645	0.526895	1.5442	3.44255	-1.89835	9.59398e-09	2.37842	2.67565	-0.297228	0.590401	1.07862	2.98998	-1.91136	2.19121e-36	1.41579	3.0461	-1.63031	4.21161e-07	-0.565309	-0.266937	-0.298372	0.264249	3.23991	3.29907	-0.0591576	0.883009	2.85831	3.00881	-0.150503	0.710247	2.67035	2.91766	-0.247312	0.565717	3.00348	2.96129	0.0421907	0.948114	2.63351
ENSG00000022567	SLC45A4	Chordata	EM	Broadly transcribed	4.20355	4.31168	-0.108123	0.764895	4.24128	4.1789	0.0623802	0.500946	5.11008	5.19848	-0.0883936	0.415849	4.18973	4.03629	0.15344	0.428485	5.21794	5.95931	-0.741374	3.23559e-17	5.19013	6.29792	-1.10778	8.31151e-19	2.07514	0.962784	1.11236	0.0006686	5.25906	5.06902	0.190038	0.173683	4.80992	4.93478	-0.124861	0.26312	4.62272	4.82168	-0.198963	0.00295175	5.59081	4.75168	0.83913	3.75148e-07	4.79084
ENSG00000022840	RNF10	Eukaryota	UC	Broadly transcribed	7.59534	7.56867	0.0266707	0.845892	7.53488	7.35776	0.177115	1.5599e-06	7.31715	7.74866	-0.431502	4.08391e-16	7.21505	7.73159	-0.516541	6.56351e-17	7.37685	7.94573	-0.568884	2.60515e-43	7.59835	7.98589	-0.387535	2.06847e-07	6.87356	6.76993	0.103628	0.0754822	7.41277	7.40787	0.00490369	0.932871	7.24365	7.42213	-0.178475	0.000951813	7.79153	7.55011	0.241412	6.80095e-07	7.44118	7.78954	-0.348358	8.96763e-09	7.42074
ENSG00000022976	ZNF839	Bilateria	EM	Broadly transcribed	3.85951	3.58256	0.276948	0.12893	4.05993	4.23552	-0.175593	0.00285559	3.49828	3.49499	0.00328321	0.978221	3.19741	3.35345	-0.156033	0.151161	3.66663	3.91436	-0.247725	2.34579e-05	4.08013	4.1722	-0.0920711	0.32011	3.06551	2.85082	0.214687	0.0368737	3.98826	3.74865	0.239609	0.00668367	3.71657	3.67212	0.0444491	0.622446	4.23796	4.04885	0.189106	0.0012156	3.10235	3.3664	-0.264043	0.00707373	4.23451
ENSG00000023041	ZDHHC6	Eukaryota	UC	Broadly transcribed	5.29345	4.90672	0.386725	0.00410756	5.35672	5.18042	0.176308	2.49755e-05	5.64058	5.33233	0.308253	9.83478e-05	4.71139	4.68841	0.0229779	0.785906	5.48053	6.09808	-0.617558	1.71912e-41	5.31168	6.02056	-0.708884	7.583e-24	4.61139	4.63027	-0.0188786	0.83399	5.21849	4.92639	0.292103	1.4997e-06	4.96627	4.9615	0.0047717	0.943002	5.34857	5.21602	0.132549	0.014703	5.21186	4.96453	0.24733	0.00766459	5.08072
ENSG00000023171	GRAMD1B	Eukaryota	UC	Broadly transcribed	0.906462	0.510961	0.395501	0.397386	1.50333	2.07999	-0.576661	1.22205e-07	1.95658	1.78829	0.168289	0.565358	1.49397	1.32797	0.166004	0.496193	3.5016	4.60384	-1.10224	6.28009e-18	2.21513	5.2266	-3.01148	2.33248e-35	1.56945	1.83269	-0.263233	0.496948	2.62254	2.54255	0.0799869	0.767902	1.71705	2.67395	-0.9569	2.1331e-08	0.897553	1.8196	-0.922049	1.96001e-11	3.99743	3.73301	0.264415	0.519796	3.76618
ENSG00000023191	RNH1	Amniota	EM	Broadly transcribed	7.35173	7.82998	-0.478252	0.00140951	7.03413	6.99816	0.0359723	0.589629	7.26729	7.25995	0.00733832	0.918312	7.76612	8.10257	-0.336448	0.00068834	7.19129	7.24919	-0.0578962	0.180697	7.73876	7.71187	0.0268882	0.778031	6.83272	6.76568	0.067042	0.46988	7.42851	8.0384	-0.609892	1.52816e-16	7.38786	7.99754	-0.609683	6.76417e-15	7.44557	7.59492	-0.149349	0.0214395	6.82743	7.21025	-0.382821	5.18123e-06	7.56113
ENSG00000023228	NDUFS1	Cellular_organisms	UC	Broadly transcribed	5.86334	6.32385	-0.460516	0.00063247	6.25197	6.29878	-0.0468131	0.379199	6.64013	7.22906	-0.588926	3.76377e-15	6.0312	6.93881	-0.907602	2.27892e-24	6.37931	7.71496	-1.33565	6.03264e-60	6.91412	7.46892	-0.554797	3.2637e-05	6.28901	6.88766	-0.598647	1.34743e-11	6.17209	5.78257	0.389526	3.72031e-08	6.15882	5.84409	0.314736	6.14673e-06	6.16868	6.32636	-0.157682	0.0214698	6.42569	6.78439	-0.358697	3.67575e-05	5.81818
ENSG00000023287	RB1CC1	Metazoa	EM	Broadly transcribed	5.88172	6.08974	-0.208023	0.184002	6.37781	6.45029	-0.0724814	0.338816	5.75317	5.48485	0.26832	0.010085	6.08071	5.97471	0.105999	0.332952	5.85495	5.98274	-0.127793	0.00663106	5.4335	5.68153	-0.248038	0.0349355	5.51055	5.28011	0.230446	0.0781169	6.0136	6.15506	-0.141456	0.0662004	6.23799	5.98912	0.248869	0.0041091	6.05054	6.11711	-0.0665633	0.455751	6.05081	5.98249	0.0683227	0.601262	5.81149
ENSG00000023318	ERP44	Metazoa	EM	Broadly transcribed	6.32092	6.12419	0.196733	0.195062	6.11736	6.20296	-0.0856007	0.0934518	6.59848	6.75925	-0.160767	0.0130868	6.40179	6.18934	0.212453	0.014	6.22927	6.15263	0.076643	0.0762523	6.11163	5.98718	0.124448	0.0563922	6.28044	6.44321	-0.162777	0.0487905	6.33444	6.38031	-0.0458643	0.48124	6.29536	6.41142	-0.116055	0.106346	6.68299	6.36393	0.319051	8.41871e-07	6.70388	6.71732	-0.0134457	0.907119	6.52472
ENSG00000023330	ALAS1	NA	NA	Broadly transcribed	6.62498	6.72059	-0.095611	0.775062	5.54426	5.46745	0.0768094	0.116297	6.32696	6.99064	-0.663683	5.47381e-13	5.56278	6.18199	-0.619209	1.52812e-14	5.11852	6.30219	-1.18367	4.07689e-77	6.14186	6.25517	-0.113316	0.398818	7.63291	9.09333	-1.46041	2.67504e-12	6.19202	6.70868	-0.516656	4.86612e-13	5.71812	6.60917	-0.891053	7.40861e-40	5.64042	5.75209	-0.111672	0.0858295	6.14706	6.28393	-0.136877	0.323446	5.58217
ENSG00000023445	BIRC3	Bilateria	EM	Broadly transcribed	4.22561	5.37253	-1.14692	0.00632405	4.58337	5.06608	-0.482706	0.000662237	5.16956	6.13937	-0.969817	7.87967e-07	4.6831	4.52366	0.159445	0.605605	6.94317	4.70046	2.24271	4.07924e-46	5.50837	4.68468	0.823695	0.00385486	4.92483	4.77157	0.153269	0.622951	6.07025	6.15866	-0.0884103	0.672263	5.05392	6.76739	-1.71347	1.03309e-17	4.43648	4.95471	-0.518231	0.00140826	6.58352	6.39531	0.188212	0.521522	3.73745
ENSG00000023516	AKAP11	Euteleostomi	EM	Broadly transcribed	5.33456	6.23781	-0.903246	9.7693e-08	5.95058	6.63351	-0.682931	1.42905e-19	6.06404	5.50218	0.561863	2.27594e-07	5.24687	5.45208	-0.205206	0.0589719	6.21856	6.6779	-0.459345	4.22316e-12	5.64322	6.26445	-0.621238	2.15486e-08	4.15094	4.84409	-0.693141	1.82689e-10	5.64898	6.36961	-0.720634	3.98024e-21	5.42279	6.26461	-0.841821	1.0431e-29	5.53431	6.23523	-0.700919	4.29017e-12	6.22342	6.17933	0.0440902	0.760925	5.90381
ENSG00000023572	GLRX2	Cellular_organisms	UC	Broadly transcribed	2.96873	2.52124	0.447485	0.0210848	3.06398	2.20956	0.854415	5.16375e-29	3.10657	2.91806	0.188506	0.0479002	2.68527	2.66042	0.0248516	0.833293	2.25932	2.20733	0.0519921	0.474738	2.57533	2.03407	0.541266	1.5915e-07	3.24877	2.95174	0.297038	0.036127	2.68243	2.1354	0.547032	9.60228e-09	2.61548	2.04597	0.569508	8.84777e-10	3.92031	3.6146	0.305709	0.00401642	3.00827	2.84533	0.162933	0.213904	1.66298
ENSG00000023608	SNAPC1	Tetrapoda	EM	Broadly transcribed	3.77916	3.87905	-0.0998897	0.712575	3.29012	3.52833	-0.238202	3.26445e-07	2.8861	2.2017	0.684393	5.77416e-15	4.21204	3.29928	0.912756	2.76414e-08	3.83764	3.9102	-0.0725612	0.296504	3.46646	3.65622	-0.189765	0.0685617	2.02315	2.25414	-0.230981	0.0234359	3.80176	3.69916	0.102608	0.300707	4.56102	3.56491	0.996112	1.07507e-14	3.42981	3.94088	-0.51107	8.85845e-24	2.95713	2.84835	0.108783	0.370093	3.76896
ENSG00000023697	DERA	Cellular_organisms	UC	Broadly transcribed	4.83876	4.35508	0.483686	0.0231245	4.65096	4.63139	0.0195707	0.741483	5.45294	6.23355	-0.780613	1.4408e-18	5.38379	5.0456	0.338191	0.000942274	5.97424	5.72398	0.25026	0.00257815	5.92054	5.7284	0.192145	0.0917035	5.29237	5.92836	-0.635983	6.0028e-09	5.3524	5.16365	0.188746	0.0761682	5.64953	5.01473	0.634806	4.64322e-09	3.85052	4.40375	-0.553228	2.05318e-16	4.80645	5.01298	-0.206532	0.109541	5.41865
ENSG00000023734	STRAP	Eukaryota	UC	Broadly transcribed	6.76182	6.80028	-0.0384591	0.830978	7.04821	6.7837	0.264511	6.22562e-07	7.14423	6.4844	0.659827	3.43663e-15	6.96436	6.79416	0.170208	0.0426664	6.61861	7.05569	-0.437087	2.18325e-17	6.78878	6.90844	-0.11966	0.24803	6.03269	6.03	0.00269609	0.973695	6.65162	6.35634	0.295278	0.00119097	7.29362	6.33207	0.961553	5.35089e-27	6.49558	6.48617	0.00941655	0.893543	6.4878	6.31749	0.170301	0.107017	6.72367
ENSG00000023839	ABCC2	Cellular_organisms	UC	Tissue-biased	-0.547204	0.627055	-1.17426	0.00568926	0.054486	0.939958	-0.885472	3.15448e-09	1.2982	-0.812687	2.11088	4.64449e-07	-0.0851204	-1.02197	0.936849	0.000437719	4.50576	2.87005	1.63571	1.43226e-09	2.54896	4.30696	-1.758	8.77365e-06	6.74496	7.39604	-0.651085	0.00425623	0.889744	-0.543993	1.43374	0.000776828	0.829591	-0.402861	1.23245	0.000768432	-0.779825	-0.890302	0.110477	0.443797	1.25015	0.441383	0.808765	0.104417	-1.32772
ENSG00000023892	DEF6	Euteleostomi	EM	Broadly transcribed	5.00607	4.12995	0.876124	0.00156493	4.26494	3.61158	0.653363	5.56036e-12	4.43237	4.31481	0.117557	0.366326	5.06725	4.7309	0.336344	0.00201291	3.36381	0.913085	2.45073	5.42512e-41	3.05169	1.46248	1.58921	1.25315e-08	2.06096	2.11976	-0.0588097	0.799367	4.60389	4.13219	0.471701	1.77463e-05	4.77241	4.27199	0.500413	7.96773e-08	4.76703	4.6928	0.074228	0.557055	4.17334	3.65909	0.514249	0.0212493	3.63447
ENSG00000023902	PLEKHO1	NA	NA	Broadly transcribed	5.46331	6.97775	-1.51444	5.29957e-07	5.30594	4.7685	0.537447	1.86329e-08	4.39291	5.39531	-1.0024	9.63446e-10	4.80865	4.06177	0.74688	2.76773e-05	5.39868	3.48426	1.91442	5.76004e-49	4.58263	3.97396	0.608672	0.00669969	4.05533	4.14714	-0.0918093	0.631168	5.47241	5.85674	-0.384326	0.00156986	5.50251	5.95261	-0.450102	3.18832e-06	5.10446	5.82612	-0.72166	3.3444e-08	5.1113	6.3678	-1.2565	1.29234e-08	4.60991
ENSG00000023909	GCLM	Opisthokonta	UC	Broadly transcribed	5.20317	4.64955	0.553626	0.138851	4.8177	5.23322	-0.41552	3.36171e-10	4.64985	4.38058	0.269267	0.00389548	5.0957	5.20411	-0.108419	0.645181	5.02955	4.78274	0.246804	0.000754208	4.53649	4.65287	-0.116385	0.574924	5.59915	6.07035	-0.471195	0.00274735	5.29357	4.61416	0.679407	4.0514e-05	6.18549	4.49169	1.69381	1.1987e-11	4.20138	4.28002	-0.0786395	0.300583	4.85482	4.52985	0.32497	0.0145678	5.34846
ENSG00000024048	UBR2	Eukaryota	UC	Broadly transcribed	5.61079	5.85734	-0.246553	0.042671	6.17304	6.3891	-0.216058	1.38358e-05	5.82797	6.3938	-0.565822	4.5009e-18	5.68746	5.74571	-0.0582429	0.561281	6.01151	6.23279	-0.221281	6.71257e-07	5.6507	6.00932	-0.358622	6.21372e-05	5.27554	5.64153	-0.365985	2.52774e-06	5.80032	5.99175	-0.191434	0.00157407	5.57137	5.9552	-0.383829	2.19356e-09	5.79119	5.93595	-0.144768	0.00917554	6.05028	5.9585	0.0917748	0.459783	5.91432
ENSG00000024422	EHD2	Eutheria	MM	Broadly transcribed	6.49932	7.87708	-1.37776	8.64908e-05	6.50385	8.1941	-1.69025	2.57517e-63	5.34171	6.31336	-0.971649	1.17076e-06	7.47239	6.6322	0.840198	8.97422e-08	8.07998	5.61608	2.4639	4.70978e-97	6.91918	5.87498	1.0442	1.39198e-07	4.63926	4.17417	0.465087	0.00717194	7.16812	8.60844	-1.44033	7.04034e-25	6.80964	8.55575	-1.74611	3.64141e-25	5.97775	7.31986	-1.3421	3.88344e-18	6.98316	7.65412	-0.670962	0.0028059	6.90254
ENSG00000024526	DEPDC1	Bilateria	EM	Broadly transcribed	3.65466	0.645071	3.00959	6.28189e-09	3.02597	0.0436347	2.98233	2.55038e-43	3.83187	2.99177	0.840095	1.59514e-06	3.92473	2.32455	1.60017	4.49746e-17	0.776729	-1.97698	2.75371	1.77767e-51	-0.670253	-2.56681	1.89656	4.67371e-10	1.12411	-2.75723	3.88134	1.07177e-26	2.50712	-0.923739	3.43086	1.62717e-26	3.77027	-1.05159	4.82186	3.43201e-81	1.43818	1.06875	0.369433	0.150424	3.90918	1.41482	2.49436	2.26365e-14	-0.652755
ENSG00000024862	CCDC28A	NA	NA	Broadly transcribed	4.1634	4.46748	-0.304084	0.0778594	4.34023	4.69981	-0.359576	2.1757e-09	4.25915	4.73693	-0.477786	1.08687e-08	3.62363	3.74568	-0.122051	0.24066	5.08045	5.49999	-0.419541	9.6453e-15	5.33841	5.40495	-0.0665323	0.491454	4.39201	5.16158	-0.769561	4.67489e-13	4.49613	5.08315	-0.587014	3.44215e-12	4.31032	4.96377	-0.653456	5.55183e-22	4.95251	4.92016	0.0323537	0.728612	3.93329	4.27962	-0.346333	0.00110769	5.5712
ENSG00000025039	RRAGD	Eukaryota	UC	Broadly transcribed	3.33573	4.59526	-1.25953	1.16337e-05	3.60416	5.00799	-1.40383	5.23149e-44	2.20089	2.89864	-0.697751	0.000887979	3.4922	6.19522	-2.70302	7.23267e-49	5.94842	6.76258	-0.814156	6.71403e-12	6.14001	6.64449	-0.50448	0.00250913	4.39448	3.63443	0.760044	0.000540852	4.5352	5.35818	-0.822981	7.64854e-09	4.5832	5.22434	-0.641149	3.81081e-06	5.05099	5.02688	0.0241106	0.847548	3.11776	3.89566	-0.7779	0.00187791	5.53224
ENSG00000025156	HSF2	Eukaryota	UC	Broadly transcribed	3.59505	3.72239	-0.127349	0.440145	4.01699	4.23958	-0.222591	6.02569e-05	3.42258	2.85562	0.566964	4.91104e-12	3.48939	3.60961	-0.12021	0.22403	3.27165	3.59833	-0.326679	1.3866e-12	3.47357	3.21763	0.255937	0.000353511	2.42613	1.88302	0.543111	7.03424e-06	3.67232	3.78327	-0.110948	0.145656	4.04005	3.58444	0.455607	3.27359e-07	3.75046	4.01162	-0.261151	4.17181e-06	3.33877	3.59337	-0.254602	0.0354321	3.54443
ENSG00000025293	PHF20	Eumetazoa	EM	Broadly transcribed	5.31333	5.7215	-0.408173	0.0021856	6.18949	6.02933	0.160159	0.00549788	5.61443	4.79108	0.823354	2.36343e-15	5.23828	5.16271	0.0755704	0.42143	5.41324	5.36318	0.050055	0.29043	5.29648	5.14112	0.155355	0.0678256	4.20912	4.1246	0.0845183	0.241664	5.47488	5.63513	-0.16025	0.0136436	5.36616	5.66241	-0.29625	8.05501e-05	5.69673	5.73526	-0.0385297	0.507504	5.65532	5.4862	0.169126	0.0873964	5.23349
ENSG00000025423	HSD17B6	Theria	MM	Broadly transcribed	1.6076	4.58852	-2.98092	3.79152e-26	1.90483	-0.903241	2.80807	3.10937e-86	1.03168	2.06103	-1.02935	7.19118e-08	0.855231	-1.62849	2.48372	8.26812e-38	-0.745415	0.588603	-1.33402	5.03513e-16	-1.88038	0.375642	-2.25602	2.42405e-12	8.01088	10.0545	-2.04359	3.85403e-08	3.71403	6.95208	-3.23804	1.29781e-54	2.23411	6.55103	-4.31691	6.89415e-171	4.94402	5.35013	-0.406107	0.172238	0.654076	1.92693	-1.27286	1.40274e-08	3.9755
ENSG00000025434	NR1H3	NA	NA	Broadly transcribed	4.56592	4.81384	-0.24792	0.408572	4.54946	5.28841	-0.738951	2.59211e-24	4.70156	5.48713	-0.785567	5.06158e-12	3.21142	2.90796	0.303462	0.127379	5.12582	4.05782	1.06799	1.05854e-36	4.86959	4.62059	0.249	0.05654	5.7697	6.04261	-0.272916	0.00640632	4.82357	5.01498	-0.191414	0.0672934	4.37374	5.0695	-0.695759	1.50411e-09	4.11736	4.05918	0.0581814	0.494698	4.54645	4.3363	0.21015	0.225022	3.92641
ENSG00000025708	TYMP	Cellular_organisms	UC	Broadly transcribed	6.47544	4.74857	1.72687	0.00281493	6.22764	4.54817	1.67947	3.13119e-33	5.28832	5.39832	-0.109993	0.653285	8.30527	6.43328	1.87198	3.64192e-19	6.28124	3.04067	3.24057	1.17796e-77	6.09779	3.71374	2.38405	1.04705e-20	6.25862	6.08046	0.178157	0.412982	7.02965	6.48649	0.543166	2.20316e-05	7.1096	6.60594	0.503664	0.00468645	4.41348	4.23639	0.177095	0.305216	6.75779	5.47241	1.28538	5.86156e-08	4.88754
ENSG00000025770	NCAPH2	Eukaryota	UC	Broadly transcribed	5.65296	5.33569	0.317272	0.0505135	5.24055	4.92254	0.318009	1.68056e-05	5.47784	5.20096	0.276885	0.000770176	5.67817	5.32425	0.353925	0.00149144	5.31356	4.65398	0.659578	2.89586e-30	5.3423	5.05691	0.285393	0.00330444	5.10709	4.30145	0.805635	4.87232e-13	5.42162	5.4055	0.0161119	0.85395	5.82711	5.29217	0.534939	2.42285e-09	5.20392	5.21108	-0.00716781	0.934009	5.1446	5.12706	0.0175402	0.898187	5.26677
ENSG00000025772	TOMM34	Euteleostomi	EM	Broadly transcribed	6.35945	5.31769	1.04176	2.59557e-06	5.49381	4.83124	0.66257	2.16282e-25	6.38849	4.66142	1.72707	4.05276e-32	5.23813	5.00056	0.237562	0.0224941	5.06055	5.62776	-0.567216	2.20466e-29	5.94122	5.65557	0.285643	0.00374364	4.53357	4.19884	0.334731	0.000244191	5.2106	4.73126	0.479341	2.19401e-08	5.47664	4.78542	0.691223	2.13016e-14	5.31331	5.14692	0.166394	0.00642248	5.73807	4.5968	1.14128	3.75198e-12	5.73257
ENSG00000025796	SEC63	Eukaryota	UC	Broadly transcribed	6.46522	6.93627	-0.471047	3.83418e-05	7.28105	7.33942	-0.0583773	0.360441	6.69034	6.32123	0.369108	2.58352e-06	6.44426	6.38067	0.0635886	0.410348	6.71216	6.68376	0.0284014	0.558415	6.3606	6.47326	-0.112666	0.18687	6.5453	6.86992	-0.32462	0.000124874	6.76156	7.00345	-0.241895	0.000223448	6.69074	6.91165	-0.220911	0.000663306	7.32581	7.35763	-0.0318192	0.674334	6.59805	6.5919	0.00614383	0.964043	7.61384
ENSG00000025800	KPNA6	Eukaryota	UC	Broadly transcribed	6.43403	6.62258	-0.188554	0.0929968	6.66353	6.68919	-0.0256537	0.585496	6.21359	6.08841	0.125176	0.0468113	6.59162	6.67491	-0.0832947	0.237691	6.39879	6.79332	-0.394535	4.24476e-22	6.34382	6.67805	-0.33423	2.60287e-05	5.32799	5.57066	-0.242669	0.00112818	6.57319	6.45363	0.119556	0.0429995	6.52215	6.41211	0.110034	0.0887735	6.40682	6.61158	-0.204759	5.53976e-05	6.77326	6.77577	-0.00250761	0.978363	6.60879
ENSG00000026025	VIM	Chordata	EM	Broadly transcribed	8.48571	10.0724	-1.5867	5.86801e-05	9.9651	11.2397	-1.27464	6.47413e-38	8.32651	9.22408	-0.897568	5.16024e-06	8.95618	8.60591	0.350263	0.0795942	11.5937	8.83588	2.7578	2.33056e-150	10.6552	8.99092	1.66426	4.28956e-30	7.7239	7.52101	0.202888	0.171953	9.7643	11.1459	-1.38163	5.35422e-26	9.15026	11.3257	-2.17547	5.99013e-34	8.44917	9.06718	-0.618007	6.76815e-06	9.22356	9.77617	-0.552612	0.00334474	11.3419
ENSG00000026036	RTEL1-TNFRSF6B	NA	NA	Broadly transcribed	3.17965	2.44147	0.738178	0.00464481	2.66261	2.39552	0.267094	0.022905	3.56556	2.08394	1.48163	3.64584e-10	2.17216	1.35187	0.820289	4.49307e-06	2.82737	0.838641	1.98873	3.91917e-20	3.20289	2.04368	1.15921	6.2706e-06	1.78795	1.03224	0.755712	4.75728e-05	3.1681	2.37065	0.797451	7.66236e-05	2.75298	2.44515	0.307834	0.0830262	2.71506	2.32067	0.394395	0.0102727	4.20032	2.95488	1.24544	5.61836e-07	3.26704
ENSG00000026103	FAS	Mammalia	MM	Broadly transcribed	3.34448	4.22115	-0.876676	0.0113455	3.64802	4.52221	-0.874188	3.72488e-21	3.86296	5.3796	-1.51664	3.67998e-23	3.98989	4.3966	-0.406708	0.018169	4.9817	3.65967	1.32202	1.68234e-47	4.83964	3.42834	1.4113	1.60937e-13	3.19287	4.26526	-1.07238	9.24908e-09	4.3989	5.17925	-0.780355	9.60051e-08	4.15059	5.39894	-1.24835	2.32685e-17	3.5146	4.28383	-0.76923	2.18477e-11	4.0458	4.12114	-0.0753443	0.790414	4.75634
ENSG00000026297	RNASET2	Tetrapoda	EM	Broadly transcribed	6.13477	5.53507	0.599702	0.0618685	5.90776	5.32756	0.580199	7.87951e-12	6.77636	6.65181	0.124542	0.318601	4.77676	4.66694	0.109824	0.511722	7.50723	4.42403	3.0832	2.25055e-58	6.74614	4.78034	1.9658	1.69648e-17	5.0989	5.04898	0.0499104	0.766073	6.13792	5.72693	0.410985	0.000301006	5.64086	5.72954	-0.0886815	0.384735	6.36236	6.18464	0.177721	0.0789344	6.3077	5.67961	0.628088	0.000137196	5.78551
ENSG00000026508	CD44	Tetrapoda	EM	Broadly transcribed	7.937	8.75162	-0.814617	0.0947954	8.62801	8.66386	-0.0358515	0.762136	8.25932	6.94184	1.31748	4.81806e-28	9.74119	9.151	0.590194	6.71358e-06	6.98026	5.71134	1.26891	8.46017e-21	6.44073	5.47185	0.968882	0.00130758	4.69355	4.87143	-0.177885	0.542974	8.2517	9.51092	-1.25922	7.44353e-18	9.25691	9.38705	-0.130137	0.369266	7.43	7.86403	-0.434029	0.00443981	8.34104	8.2586	0.0824446	0.744779	8.84632
ENSG00000026559	KCNG1	Euteleostomi	EM	Broadly transcribed	3.38979	1.77514	1.61464	0.153319	-0.941874	-0.371104	-0.57077	0.0884042	-0.911821	2.95006	-3.86188	2.07676e-28	0.511564	1.22214	-0.710573	0.0778292	-2.62934	-1.32587	-1.30348	1.31834e-05	-3.81535	-1.1678	-2.64755	2.22514e-07	-4.00548	-3.71513	-0.290351	0.549118	-3.09711	-3.16772	0.0706108	0.84425	1.55464	-3.76602	5.32066	2.96981e-26	2.53485	3.49131	-0.956462	5.5387e-10	-0.123631	0.813951	-0.937582	0.0396654	-4.09506
ENSG00000026652	AGPAT4	Eukaryota	UC	Broadly transcribed	2.83412	3.55617	-0.722053	0.0321085	3.01756	3.88747	-0.869908	1.10393e-19	2.46766	2.77398	-0.306318	0.187334	3.64294	3.14806	0.494884	0.0390725	3.61838	4.34526	-0.726877	4.67749e-22	4.44758	4.13736	0.310219	0.0698537	1.23875	0.489661	0.749091	0.00475218	3.01993	4.42149	-1.40156	2.95334e-34	3.26248	4.36964	-1.10716	9.24405e-17	2.05778	2.80293	-0.74515	1.22071e-09	2.75347	2.86634	-0.112868	0.654086	2.10719
ENSG00000026751	SLAMF7	Mammalia	MM	Broadly transcribed	2.98161	2.47334	0.508276	0.406591	3.44862	3.46454	-0.0159206	0.934265	3.16167	5.80734	-2.64567	6.10083e-29	3.823	3.09757	0.725433	0.0213401	3.55222	0.507213	3.045	3.58997e-27	2.09596	0.90459	1.19137	0.00167937	1.69212	2.75864	-1.06651	2.57569e-05	4.93066	3.94019	0.990468	2.90596e-05	4.55571	4.46138	0.0943241	0.699836	1.7917	1.87628	-0.0845833	0.703506	4.15743	4.28242	-0.124983	0.751195	1.99027
ENSG00000026950	BTN3A1	Primate	PSG	Broadly transcribed	4.97877	4.86643	0.11234	0.719843	5.16158	5.63733	-0.475745	9.76641e-09	5.26561	5.36685	-0.101237	0.500514	4.69904	4.04146	0.657582	0.000362378	6.14888	4.35579	1.7931	2.31944e-63	5.1575	4.47538	0.682121	1.1313e-08	4.50468	4.17093	0.333748	0.0347973	5.7732	6.14429	-0.371091	0.000530654	5.1987	6.31514	-1.11644	8.32528e-18	4.76625	5.14226	-0.376012	0.000160972	5.52575	5.08194	0.443807	0.0177713	4.66044
ENSG00000027001	MIPEP	Tetrapoda	EM	Broadly transcribed	4.13679	4.10774	0.0290585	0.891351	4.72634	4.416	0.310341	0.000116122	5.33717	4.70817	0.629003	1.68887e-08	3.89262	4.75158	-0.858959	1.75396e-23	4.57233	5.46963	-0.897303	8.12227e-43	5.50671	5.38131	0.125397	0.334428	3.22107	3.88921	-0.668134	7.1909e-10	3.92559	4.06876	-0.143161	0.112818	3.92023	3.97523	-0.0549936	0.529018	5.53159	4.58666	0.944935	0.000536808	4.4274	3.86517	0.562225	0.000230332	4.13737
ENSG00000027075	PRKCH	Eukaryota	UC	Broadly transcribed	5.21297	5.35565	-0.142673	0.454337	5.09063	5.8046	-0.713972	1.55138e-23	3.64274	4.17955	-0.536815	3.70472e-05	5.34611	5.60226	-0.256152	0.00803778	5.59593	4.74443	0.851496	5.84152e-18	3.40193	4.70993	-1.308	2.68353e-18	2.97985	3.56895	-0.5891	4.56306e-05	5.20966	6.36326	-1.1536	7.57324e-43	5.49776	6.46883	-0.971078	2.37971e-26	5.57999	5.40341	0.176572	0.00732976	4.57636	5.01526	-0.438893	0.0106981	5.52213
ENSG00000027644	INSRR	Tetrapoda	EM	Tissue-biased	-4.22057	-4.18621	-0.0343573	0.962066	-1.84524	-0.667063	-1.17818	1.01958e-13	-4.09352	-3.96636	-0.127167	0.693677	-3.10487	-4.49371	1.38884	5.01897e-07	-2.79473	1.9836	-4.77833	3.03144e-77	-4.44931	3.49091	-7.94021	2.68054e-103	-4.39073	-5.58014	1.18942	7.85945e-05	-3.76548	-5.09944	1.33396	1.60498e-07	-3.36373	-4.86572	1.50199	3.53709e-08	-2.14504	-0.401456	-1.74359	4.53001e-10	-3.05419	-1.56635	-1.48784	2.66169e-05	-4.69117
ENSG00000027697	IFNGR1	Mammalia	MM	Broadly transcribed	6.37818	6.51254	-0.13436	0.590604	6.3481	7.29706	-0.94896	3.06341e-45	6.57352	7.07383	-0.500318	5.42856e-06	6.96678	6.67166	0.295116	0.0120534	6.60053	5.82741	0.773115	1.08114e-37	6.14797	5.65538	0.492588	2.92288e-07	5.87586	6.2411	-0.365243	0.019048	6.82053	7.77254	-0.952016	3.99045e-19	6.95914	7.79092	-0.831784	8.89606e-12	6.49623	6.58708	-0.0908543	0.254387	6.59123	6.23521	0.356016	0.00450122	6.57577
ENSG00000027847	B4GALT7	Metazoa	EM	Broadly transcribed	5.08228	4.46789	0.614393	0.000339871	4.62407	4.13807	0.485996	7.80154e-14	4.94548	4.47137	0.474113	3.26413e-08	4.47052	4.18536	0.285153	0.00605154	4.99661	4.43875	0.557856	1.24389e-11	5.48473	4.85265	0.632083	1.70157e-10	4.65603	3.9154	0.740631	9.28319e-12	4.86183	4.17779	0.684046	1.71134e-14	4.77667	4.22489	0.551788	1.209e-12	5.14997	4.93493	0.215038	0.00321472	4.70582	4.49521	0.210613	0.0721798	5.04602
ENSG00000027869	SH2D2A	Tetrapoda	EM	Broadly transcribed	2.80193	1.35102	1.45091	0.000278072	1.37841	0.384142	0.994271	6.59389e-09	2.77487	1.91394	0.860932	5.76324e-08	2.98659	0.785468	2.20112	4.55697e-20	1.85462	-0.877105	2.73173	3.31898e-33	0.529777	-0.507202	1.03698	0.000842652	0.629443	0.988308	-0.358865	0.182203	2.52605	1.94001	0.58604	0.000381034	2.74163	2.26304	0.478586	0.000587481	0.495942	0.397152	0.0987905	0.613742	3.16285	1.7983	1.36454	9.06039e-10	0.115073
ENSG00000028116	VRK2	Tetrapoda	EM	Broadly transcribed	4.32228	4.1469	0.175382	0.367433	4.86949	4.55214	0.317356	0.000189166	4.44097	3.87779	0.563182	1.44545e-12	4.66742	4.70524	-0.0378197	0.738857	4.12675	3.83181	0.29494	1.53161e-09	3.61553	3.55841	0.0571144	0.54571	2.95695	2.9479	0.00905482	0.939546	4.48593	4.30809	0.177836	0.0249677	5.03649	4.29834	0.738154	6.73813e-13	3.97113	4.07685	-0.105723	0.0655254	4.43607	4.08159	0.35448	0.00548711	4.15161
ENSG00000028137	TNFRSF1B	Mammalia	MM	Broadly transcribed	5.0848	5.75692	-0.672117	0.0409691	5.11613	5.94658	-0.830445	5.6323e-17	6.15384	6.12556	0.0282788	0.855663	5.03082	4.56213	0.46869	0.0367057	6.1337	4.59546	1.53824	2.34952e-55	5.22146	4.74434	0.477124	0.0358933	5.28741	6.11284	-0.82543	8.93009e-08	5.93166	6.60856	-0.676906	3.18895e-09	5.33211	6.98245	-1.65034	5.83465e-26	4.32654	4.53522	-0.208675	0.129942	5.96469	5.44737	0.517327	0.00397962	5.32929
ENSG00000028203	VEZT	Eumetazoa	EM	Broadly transcribed	5.67709	5.74527	-0.0681854	0.657204	6.19293	6.00011	0.192816	0.000792227	5.67691	5.59686	0.080053	0.224962	5.80089	5.57764	0.223251	0.00587905	5.92045	5.63518	0.28527	1.11575e-10	5.56963	5.41317	0.156463	0.107805	4.75063	4.9025	-0.151877	0.106723	6.40733	6.05868	0.348646	7.44609e-07	6.09485	6.07126	0.0235854	0.701725	5.87809	5.8154	0.0626909	0.324399	5.84579	5.67722	0.168568	0.0710222	6.63505
ENSG00000028277	POU2F2	Bilateria	EM	Broadly transcribed	2.42677	3.71029	-1.28352	9.24263e-06	2.73418	2.8225	-0.0883212	0.462763	2.0493	3.55625	-1.50695	1.2007e-18	2.55212	1.3088	1.24332	5.31309e-07	3.07769	0.812504	2.26518	1.05478e-35	2.21918	1.17142	1.04776	1.188e-05	0.634451	1.86255	-1.2281	2.69306e-11	3.3258	3.03655	0.289245	0.123264	3.08822	3.33987	-0.251656	0.138315	2.54915	3.40696	-0.857817	4.40193e-13	4.2584	4.47566	-0.217266	0.431265	1.63823
ENSG00000028310	BRD9	Eukaryota	UC	Broadly transcribed	5.8092	5.42531	0.38388	0.0215986	5.26613	5.22174	0.044391	0.383322	5.38266	4.82505	0.557604	2.00648e-13	5.28219	4.80765	0.474538	1.15527e-06	5.0835	4.51673	0.566765	9.14502e-27	5.22276	4.73285	0.489913	1.375e-09	4.36797	3.71458	0.653391	2.95609e-12	5.69806	5.15	0.548054	2.7032e-09	5.91799	5.16248	0.755513	7.34027e-13	5.07971	5.04509	0.0346163	0.542082	5.12905	4.70693	0.422117	0.000296748	5.20253
ENSG00000028528	SNX1	Eukaryota	UC	Broadly transcribed	6.73016	7.3247	-0.59454	2.29669e-07	7.05744	7.76748	-0.710035	1.91428e-33	6.45137	6.94638	-0.495011	4.00566e-15	6.37792	6.72926	-0.351348	2.32932e-08	6.97493	7.1729	-0.197977	1.61278e-11	7.00015	7.11958	-0.119435	0.0486395	6.15578	6.34725	-0.191473	0.0108323	6.81596	7.6998	-0.883839	1.50482e-43	6.79284	7.61237	-0.819526	3.44629e-41	7.3777	7.55522	-0.177527	0.000520977	6.42447	7.06496	-0.640485	1.44995e-15	8.81452
ENSG00000028839	TBPL1	Bilateria	EM	Broadly transcribed	4.00788	3.96982	0.0380567	0.83748	3.73061	4.08016	-0.349549	1.99015e-09	4.3963	3.92805	0.468242	8.93997e-07	4.02382	3.61937	0.404448	2.42053e-05	3.55307	4.00244	-0.449372	2.38742e-20	3.21688	3.7629	-0.546019	7.96792e-15	3.30506	3.39147	-0.0864038	0.485931	3.79297	4.08579	-0.292815	0.00016264	4.54795	3.87929	0.668666	1.31392e-10	5.24561	5.05468	0.190928	0.11705	4.08278	4.15184	-0.0690628	0.570889	3.62153
ENSG00000029153	ARNTL2	Eumetazoa	EM	Broadly transcribed	4.3102	3.30329	1.00691	0.0406977	2.6462	2.582	0.0642053	0.687575	3.83297	1.59091	2.24206	9.33566e-21	6.06945	5.56048	0.508972	0.00380963	2.12012	1.11125	1.00887	1.33948e-14	2.03904	0.648945	1.39009	8.1585e-08	1.86726	1.87082	-0.00356397	0.991016	3.68281	1.98851	1.6943	1.596e-08	5.39079	2.29102	3.09977	1.3599e-31	0.889458	1.57323	-0.683776	1.96858e-05	4.95878	4.26771	0.691071	0.0031586	1.33203
ENSG00000029363	BCLAF1	Tetrapoda	EM	Broadly transcribed	6.86578	7.32053	-0.454751	4.16366e-05	7.50196	7.72343	-0.221469	5.09761e-06	7.14904	6.90552	0.243517	8.82404e-06	6.7369	7.05542	-0.31852	2.04336e-06	6.95517	7.34741	-0.392235	2.10845e-16	6.67735	6.95609	-0.278736	0.000502687	5.72389	6.00393	-0.28004	8.14615e-05	6.97468	7.09665	-0.121974	0.0331383	7.0202	7.06839	-0.0481859	0.380186	7.19181	7.28612	-0.0943181	0.144041	7.43533	7.27678	0.158545	0.033544	7.24029
ENSG00000029364	SLC39A9	NA	NA	Broadly transcribed	6.22246	5.99386	0.228599	0.0542087	7.02455	6.76853	0.256023	3.24128e-05	6.45778	6.61774	-0.159955	0.0123665	6.34916	6.2783	0.0708628	0.406691	6.57728	7.20944	-0.632157	1.27254e-29	6.50585	7.01201	-0.506167	3.60808e-13	6.26105	6.43514	-0.174095	0.040133	6.49063	6.41537	0.0752571	0.22356	6.50096	6.35879	0.142167	0.0559844	6.98366	6.78908	0.194584	0.00412113	6.54919	6.27727	0.271915	0.00265954	6.16292
ENSG00000029534	ANK1	NA	NA	Tissue-biased	0.591244	0.921391	-0.330147	0.575638	0.300601	0.376903	-0.0763029	0.731623	0.140206	-0.0380516	0.178257	0.519652	2.24653	2.7481	-0.501571	0.12334	2.57898	0.770685	1.80829	2.76276e-10	2.64992	0.970809	1.67911	0.000606373	-2.26913	-1.76079	-0.508334	0.0797437	0.416808	0.199718	0.21709	0.382239	0.481558	0.417237	0.0643207	0.798857	1.5375	1.83662	-0.299123	0.168865	2.25204	1.43546	0.816576	0.0483801	-0.686358
ENSG00000029559	IBSP	Amniota	EM	Tissue-biased	-1.87151	-4.99899	3.12748	3.91858e-09	-0.693193	-6.2846	5.5914	1.32305e-98	-2.20354	-6.64224	4.4387	8.97183e-23	-1.42108	-5.73656	4.31548	5.37558e-31	-2.76026	-6.31892	3.55866	7.30837e-24	-4.71591	-6.15315	1.43725	0.000384261	-4.46755	-6.31453	1.84698	1.71089e-07	-1.83039	-4.81345	2.98307	4.97413e-15	-1.56805	-5.32541	3.75736	5.2714e-43	-5.57469	-6.05953	0.484844	0.118838	-2.28342	-6.25207	3.96865	5.21591e-13	-3.72
ENSG00000029639	TFB1M	Cellular_organisms	UC	Broadly transcribed	3.20732	3.10267	0.104644	0.60596	3.09657	3.03268	0.0638848	0.275045	3.86383	3.22119	0.642639	1.53768e-10	2.96357	3.13432	-0.170745	0.146602	3.01102	3.06113	-0.0501128	0.315855	3.47742	2.99989	0.477531	1.54998e-07	2.90964	3.21852	-0.30888	0.0105122	3.09174	2.69152	0.400216	4.84537e-06	3.28553	2.7084	0.577127	2.42559e-09	2.76587	2.72823	0.0376345	0.568744	3.39849	3.12032	0.278169	0.022005	3.50862
ENSG00000029725	RABEP1	Metazoa	EM	Broadly transcribed	5.37271	6.03295	-0.660242	5.3416e-07	7.27203	7.49147	-0.219435	0.032255	5.28603	5.56397	-0.277936	0.000407017	5.57442	5.66257	-0.0881524	0.307971	5.9288	6.32499	-0.396191	9.85154e-21	6.03725	6.08272	-0.0454688	0.585263	4.96603	5.62702	-0.660992	1.02557e-12	5.54359	6.03101	-0.487423	3.10492e-20	5.52461	6.05061	-0.526001	1.8334e-15	6.70698	6.64527	0.0617144	0.49149	5.57559	5.77204	-0.196453	0.048088	5.9767
ENSG00000029993	HMGB3	Tetrapoda	EM	Broadly transcribed	6.4634	4.3453	2.11809	4.86513e-14	5.81944	3.81074	2.0087	2.76612e-39	6.24319	5.50857	0.734614	5.30121e-11	5.95	4.72836	1.22165	4.67136e-17	3.65817	4.66752	-1.00935	1.40213e-23	5.69526	4.24931	1.44596	7.65709e-18	5.36967	5.13078	0.238895	0.28752	7.30621	4.34284	2.96337	3.79505e-35	6.50644	4.15232	2.35412	7.91619e-47	4.97315	4.22775	0.745396	7.58111e-15	5.33705	3.75828	1.57876	1.82514e-12	4.45248
ENSG00000030066	NUP160	Eukaryota	UC	Broadly transcribed	5.50123	5.44311	0.0581196	0.759409	5.90121	5.95689	-0.0556862	0.387216	5.92739	5.37924	0.54815	8.04342e-15	5.73346	5.43476	0.298708	0.00471815	5.84667	5.75046	0.0962097	0.079469	5.59648	5.50946	0.0870213	0.394459	4.58639	4.58014	0.00624351	0.954095	5.86741	5.72651	0.140904	0.0472848	6.07631	5.71659	0.359721	1.64702e-06	5.17473	5.48524	-0.310506	3.05965e-05	5.95612	5.25025	0.705876	1.56113e-11	5.63178
ENSG00000030110	BAK1	Tetrapoda	EM	Broadly transcribed	5.63344	4.87199	0.761455	0.00258147	4.72592	3.78775	0.938169	1.06915e-33	5.97578	6.83778	-0.86199	8.17195e-15	6.08855	5.32502	0.763533	1.41561e-07	4.71766	4.80121	-0.0835466	0.234312	5.049	4.81545	0.233545	0.0648969	3.84016	3.05498	0.785178	5.81699e-06	5.23628	4.43993	0.796355	2.79377e-15	5.50106	4.51685	0.984212	1.87229e-19	4.11394	4.03538	0.0785605	0.2616	5.62872	5.29791	0.330806	0.0442261	3.75177
ENSG00000030304	MUSK	Bilateria	EM	Broadly transcribed	-3.61667	-0.549384	-3.06728	2.57438e-10	-4.58681	-3.84436	-0.74245	1.36819e-05	-3.43232	1.24218	-4.67449	8.1639e-45	-2.86795	-2.35482	-0.513135	0.246678	-5.03132	-4.03864	-0.992679	1.24488e-07	-5.05074	-4.23342	-0.817323	0.00429055	-4.9215	-3.0202	-1.9013	1.4961e-07	-2.30871	0.49923	-2.80794	3.1033e-31	-2.48888	0.853082	-3.34196	9.47374e-51	-4.66307	-3.83016	-0.832906	0.00236368	-1.13149	0.975717	-2.10721	2.35529e-07	-4.72956
ENSG00000030419	IKZF2	Tetrapoda	EM	Broadly transcribed	4.86372	4.35302	0.510691	0.328233	3.55764	3.66952	-0.111882	0.444111	1.79952	2.54896	-0.749444	4.5418e-06	3.54947	5.69846	-2.149	1.8177e-30	3.21553	3.24006	-0.0245353	0.803822	2.47475	2.66307	-0.188318	0.197091	0.601676	1.45887	-0.857197	1.0649e-05	3.99511	3.47504	0.520072	4.99996e-05	3.73517	3.40332	0.331851	0.0236464	3.99622	4.30113	-0.304913	0.00871222	3.06876	3.47168	-0.402924	0.112768	5.69249
ENSG00000030582	GRN	Metazoa	EM	Broadly transcribed	9.24316	8.68984	0.553326	0.00277096	8.42466	7.7946	0.630063	2.65507e-22	8.82524	9.57592	-0.750687	5.3758e-16	9.31319	9.19962	0.113576	0.386279	8.47782	8.05358	0.424238	3.98898e-10	9.3366	8.36759	0.969007	1.28899e-11	8.11271	7.57491	0.537806	7.24441e-09	9.31854	10.1539	-0.835376	4.31676e-20	9.11178	10.0897	-0.977963	1.16019e-22	8.36954	8.26	0.109532	0.228689	9.0292	8.83138	0.197823	0.124004	8.48904
ENSG00000031003	FAM13B	Eumetazoa	EM	Broadly transcribed	4.54332	5.86338	-1.32006	9.69157e-13	5.34257	6.15298	-0.810413	1.53159e-35	4.33085	5.14556	-0.814714	2.49792e-22	3.90398	4.467	-0.563018	1.82711e-06	5.29982	5.52062	-0.220797	0.000206793	4.75353	5.4126	-0.659073	1.95134e-08	3.28074	3.36	-0.0792593	0.495714	4.66014	5.55819	-0.898049	6.61297e-27	4.4161	5.49407	-1.07797	8.05203e-42	5.4751	6.31801	-0.842909	7.17739e-25	4.81825	5.49308	-0.674838	1.75605e-06	5.1645
ENSG00000031081	ARHGAP31	Euteleostomi	EM	Broadly transcribed	3.73563	4.92593	-1.1903	3.52773e-06	5.07589	6.18678	-1.11089	3.06201e-41	3.93796	4.81869	-0.880731	1.73054e-08	3.90468	4.17922	-0.274533	0.163669	5.94536	5.41482	0.53054	1.10217e-09	4.64087	5.25869	-0.617814	3.61753e-06	2.69229	3.15171	-0.459421	0.00324636	5.18883	7.61853	-2.42969	4.50054e-62	4.56363	7.56875	-3.00512	3.59974e-83	3.65533	4.29411	-0.63878	1.59112e-08	4.86066	5.38279	-0.52213	0.00789238	6.04274
ENSG00000031691	CENPQ	Mammalia	MM	Broadly transcribed	2.82716	2.26969	0.557467	0.00459364	2.75341	2.49015	0.263262	0.00016894	2.79952	1.85743	0.942085	4.94354e-18	2.80551	2.10219	0.703321	3.01772e-07	2.08874	1.98885	0.0998875	0.0948337	1.61709	1.51761	0.0994761	0.424513	1.69088	0.736672	0.954206	2.82764e-09	2.59488	2.23789	0.356987	0.00167583	3.19118	2.08501	1.10617	2.18444e-19	1.96325	2.3046	-0.341351	2.073e-08	2.42203	1.71888	0.703149	3.39581e-06	2.09633
ENSG00000031698	SARS	Cellular_organisms	UC	Broadly transcribed	7.02864	7.27038	-0.24174	0.058944	7.07823	7.05043	0.0277988	0.563123	7.30072	7.22832	0.0723904	0.375817	7.08362	7.30281	-0.219194	0.0107368	7.13682	7.08039	0.056424	0.196412	6.92267	7.04712	-0.12445	0.175885	6.69847	6.77381	-0.0753477	0.441762	7.00923	7.06893	-0.0596929	0.368073	6.90844	7.12166	-0.213223	0.00415939	7.08652	7.1284	-0.041878	0.451783	6.62992	6.94648	-0.316563	0.000253848	7.52628
ENSG00000031823	RANBP3	Eukaryota	UC	Broadly transcribed	6.21611	6.2835	-0.0673937	0.585535	5.93405	5.68868	0.245364	1.05423e-08	6.09045	5.90335	0.187102	0.000165491	5.76235	5.6689	0.0934429	0.213873	5.62537	5.60319	0.0221766	0.576978	6.01328	5.82861	0.184665	0.0022077	5.15494	4.94399	0.210957	0.00173736	5.75028	5.99369	-0.243418	1.69016e-06	5.96039	5.94331	0.0170784	0.809126	6.23003	6.27419	-0.0441544	0.328141	5.95952	6.35296	-0.393438	4.1126e-07	6.26953
ENSG00000032219	ARID4A	Metazoa	EM	Broadly transcribed	4.08779	4.88967	-0.801879	2.92381e-09	4.67853	5.38746	-0.708931	1.41855e-34	4.33703	4.58609	-0.249057	0.00117505	3.76421	4.07621	-0.312	0.000728393	4.90505	4.88608	0.0189723	0.784597	4.25247	4.6461	-0.393637	0.000188575	3.79907	4.67512	-0.876049	5.63657e-15	4.59026	5.28332	-0.693061	4.20257e-20	4.10692	5.15224	-1.04531	1.31505e-50	4.42081	4.81916	-0.398353	7.19953e-09	5.21578	5.36687	-0.151096	0.271582	4.91406
ENSG00000032389	TSSC1	Eukaryota	UC	Broadly transcribed	5.01246	4.09284	0.91962	1.01383e-08	4.52964	3.72231	0.807333	4.60918e-44	5.09456	4.56184	0.532717	2.7328e-10	4.81579	4.85002	-0.0342286	0.69933	4.51795	4.95955	-0.441591	7.49942e-16	5.01516	5.12299	-0.107826	0.217863	3.92331	3.52197	0.401347	4.31666e-05	4.75199	4.02621	0.725777	4.61019e-17	5.07643	4.10459	0.97184	4.6457e-30	4.64731	4.32845	0.318855	4.17367e-08	4.72539	4.28485	0.44054	0.000543337	5.03205
ENSG00000032444	PNPLA6	Cellular_organisms	UC	Broadly transcribed	6.24251	6.06344	0.179068	0.25836	5.66344	5.40051	0.262927	3.48e-05	6.31676	6.73997	-0.423213	5.70969e-09	5.82004	5.88405	-0.0640038	0.538904	5.97385	6.23138	-0.257536	1.67272e-07	6.65987	6.6573	0.00257418	0.977673	5.43486	5.21591	0.218941	0.0121463	6.20372	7.7383	-1.53459	8.5763e-63	6.05267	7.61838	-1.56571	1.76316e-64	5.74283	5.77849	-0.0356653	0.59494	6.18131	6.28982	-0.108515	0.334525	6.26512
ENSG00000032742	IFT88	Eukaryota	UC	Broadly transcribed	3.16522	3.57278	-0.40756	0.0102494	4.05004	4.01775	0.0322901	0.684433	4.06881	3.63242	0.436382	7.29644e-05	2.41499	2.54967	-0.134684	0.197854	4.63509	5.05663	-0.421535	7.28939e-13	4.74899	4.93729	-0.188293	0.082598	3.41579	3.85922	-0.443431	1.75132e-05	3.4837	4.15141	-0.66771	2.84463e-17	2.98204	4.00231	-1.02027	1.38532e-40	3.83707	3.75375	0.0833282	0.198718	3.54575	3.28238	0.263372	0.0569661	4.55183
ENSG00000033011	ALG1	Eukaryota	UC	Broadly transcribed	4.91672	4.46139	0.455332	0.000567081	5.3403	4.48663	0.853672	6.85535e-45	5.66454	5.28563	0.378915	2.12982e-06	4.78787	4.32957	0.458297	7.91314e-08	5.03306	4.89963	0.133432	0.0110801	5.54794	5.04374	0.504196	2.54102e-08	4.96839	4.54008	0.428308	2.09779e-06	5.3135	4.78234	0.531151	1.35961e-11	4.76218	4.82119	-0.0590105	0.420171	5.2601	4.91697	0.343126	8.28733e-08	5.18195	4.72728	0.454669	3.89525e-05	5.07517
ENSG00000033030	ZCCHC8	Opisthokonta	UC	Broadly transcribed	4.71173	4.42806	0.283664	0.0470742	4.86642	4.88127	-0.0148491	0.756937	4.68961	4.69259	-0.00297491	0.960242	4.47895	4.60268	-0.123727	0.0943412	4.9573	4.47174	0.485557	7.89676e-26	4.92876	4.41679	0.511973	2.15581e-08	3.92411	3.93359	-0.00948509	0.926633	4.75176	4.53112	0.220639	0.00021546	4.6893	4.50808	0.181219	0.00217546	4.42574	4.39654	0.029204	0.639519	4.6	4.37575	0.224253	0.01101	5.03659
ENSG00000033050	ABCF2	Eukaryota	UC	Broadly transcribed	6.14862	5.88135	0.267266	0.0452015	6.03388	5.69706	0.336829	8.09814e-14	6.27685	5.75096	0.52589	2.7432e-15	6.18868	6.05646	0.132219	0.122363	5.70165	5.90389	-0.202232	1.3173e-05	6.16505	5.85197	0.313077	5.043e-06	4.91127	4.268	0.643272	2.88288e-14	5.97697	5.41252	0.564445	1.12125e-17	6.29566	5.52858	0.767079	6.88786e-24	5.72203	5.57089	0.151141	0.00156246	5.88377	5.477	0.406769	1.49216e-05	5.68453
ENSG00000033100	CHPF2	Eumetazoa	EM	Broadly transcribed	6.30028	5.75188	0.548407	0.00095281	6.11783	5.40124	0.716586	3.53248e-33	6.24133	6.10562	0.135715	0.0784151	6.12006	5.35033	0.769731	2.02487e-12	5.82179	5.11293	0.708856	6.74207e-30	6.30543	5.39859	0.906842	5.9744e-17	5.18161	4.89725	0.284364	0.00153308	6.54937	5.58072	0.968654	6.01782e-30	6.28803	5.73764	0.550384	6.62405e-10	6.2363	5.85863	0.377667	4.3044e-09	6.13709	5.74198	0.395111	0.000430549	6.196
ENSG00000033122	LRRC7	Eumetazoa	EM	Broadly transcribed	-1.32095	0.772972	-2.09392	2.47125e-15	-1.42697	-0.73204	-0.694926	5.18072e-15	-1.63424	0.287219	-1.92146	2.9051e-38	-1.89366	-1.53148	-0.362178	0.115873	0.793069	-0.226513	1.01958	8.37337e-07	-1.05805	0.299439	-1.35748	7.58172e-13	-1.52021	-0.828598	-0.691617	0.000517193	-1.29908	-1.25124	-0.0478376	0.767902	-0.836267	-1.30382	0.467551	0.0280916	1.18891	0.161867	1.02704	0.000631985	-0.881299	-0.314789	-0.56651	0.0451179	0.923656
ENSG00000033170	FUT8	Metazoa	EM	Broadly transcribed	4.69875	4.77188	-0.0731349	0.80136	5.97223	5.28899	0.683247	1.83488e-10	5.42227	4.60914	0.81313	1.91674e-06	4.1018	3.63853	0.463269	0.0061723	4.662	4.57699	0.0850068	0.254946	5.47141	4.23181	1.2396	7.97131e-15	1.89861	2.18395	-0.28534	0.0863622	5.72051	4.54129	1.17922	1.33901e-17	5.2808	4.67252	0.608287	3.65594e-06	4.20085	4.38607	-0.185216	0.0126472	5.90846	5.4642	0.444263	0.00406585	4.9271
ENSG00000033178	UBA6	Eukaryota	UC	Broadly transcribed	5.8788	5.37704	0.501751	0.0150632	5.69124	5.51177	0.179477	0.00217369	5.49688	4.84984	0.64704	1.35688e-15	6.31276	5.76805	0.544706	1.30764e-05	5.27846	4.9299	0.348558	6.55767e-09	4.97507	4.69558	0.279485	0.00246664	4.21058	4.351	-0.140429	0.170696	5.459	5.00604	0.452961	7.62172e-09	5.94511	4.97534	0.969773	3.68459e-23	5.282	5.19176	0.0902422	0.180623	5.52604	5.08374	0.442301	0.000731466	4.87848
ENSG00000033327	GAB2	Euteleostomi	EM	Broadly transcribed	4.05547	5.29383	-1.23836	1.04325e-07	5.27009	5.91205	-0.641966	7.05141e-09	5.14868	5.75971	-0.611027	7.83642e-09	3.66137	4.60575	-0.94438	2.72922e-12	5.23364	4.88804	0.345603	1.58704e-06	4.72311	4.79303	-0.0699166	0.665514	3.63924	3.04841	0.590824	0.00016757	5.41257	6.63107	-1.2185	1.83579e-27	4.36689	6.6928	-2.32591	6.64061e-57	3.88184	4.33368	-0.451837	1.05922e-05	5.16825	5.36532	-0.197067	0.247809	4.80741
ENSG00000033627	ATP6V0A1	Cellular_organisms	UC	Broadly transcribed	5.48873	5.79337	-0.304631	0.0345453	6.07571	6.31607	-0.240358	2.20406e-05	6.17259	6.63861	-0.466021	6.67122e-10	5.77373	6.00559	-0.231854	0.0154562	6.6744	6.57896	0.0954484	0.144593	7.52791	6.85535	0.672556	1.4213e-09	6.0864	5.7777	0.308703	0.0022978	6.15479	6.61779	-0.463003	3.39332e-08	5.75593	6.61194	-0.856013	7.56602e-28	6.34715	6.24822	0.0989227	0.170604	6.15001	6.36102	-0.211005	0.0482127	6.72916
ENSG00000033800	PIAS1	Eukaryota	UC	Broadly transcribed	4.19373	4.78117	-0.587438	1.93605e-05	4.64926	5.07748	-0.428215	1.8948e-16	4.27263	4.59117	-0.318539	1.41023e-05	4.38596	4.72045	-0.334493	8.84335e-06	4.70407	4.78102	-0.0769478	0.157093	4.05539	4.48193	-0.426537	1.36632e-07	3.34917	3.30427	0.0448948	0.680626	4.49603	5.28653	-0.790502	2.46639e-38	4.62819	5.19766	-0.569474	2.90928e-23	4.63807	5.31591	-0.677835	6.62284e-16	5.75029	5.98566	-0.235368	0.00603885	4.74366
ENSG00000033867	SLC4A7	Eukaryota	UC	Broadly transcribed	4.41243	4.96479	-0.552362	0.0140632	5.56697	6.14532	-0.578352	1.00576e-06	4.32227	3.8326	0.489669	2.77439e-05	4.12192	4.15329	-0.0313744	0.871039	5.08025	4.86533	0.214912	0.0718784	4.44562	4.23821	0.207407	0.291677	2.19357	2.36746	-0.173887	0.397319	4.30466	3.75221	0.552452	9.36397e-06	4.43547	3.9495	0.485968	4.02731e-06	4.52981	4.43236	0.097445	0.392807	4.90668	5.11384	-0.207157	0.192482	3.46022
ENSG00000034053	APBA2	NA	NA	Broadly transcribed	2.50163	1.9042	0.59743	0.337571	2.14621	1.92631	0.2199	0.184238	1.74143	1.45818	0.283259	0.194159	2.34578	-0.0768868	2.42267	4.05358e-15	1.32644	0.40653	0.919909	1.83451e-07	2.62648	0.622264	2.00422	3.60052e-08	0.00939787	0.348205	-0.338807	0.213569	3.84924	2.91443	0.934807	7.31798e-05	3.61215	2.80739	0.804758	0.000135008	3.48725	2.3872	1.10006	1.20647e-09	2.36081	1.76599	0.594823	0.0145748	2.18918
ENSG00000034152	MAP2K3	Metazoa	EM	Broadly transcribed	6.16634	6.50784	-0.341504	0.0759288	5.4599	5.73065	-0.270747	3.89588e-05	6.44133	6.3942	0.0471277	0.701195	6.18526	6.92807	-0.742815	2.45915e-13	5.88311	6.04424	-0.161132	0.0282642	6.14345	6.43497	-0.291516	0.0165157	5.67571	6.89278	-1.21707	1.41619e-24	6.03303	6.3416	-0.308574	0.000181974	5.77425	6.50292	-0.728663	2.71147e-14	5.81178	5.55948	0.252294	0.000769127	6.2546	6.35614	-0.10154	0.495748	5.5984
ENSG00000034239	EFCAB1	Theria	MM	Broadly transcribed	-0.395442	1.10687	-1.50231	0.00830891	-1.19387	2.38632	-3.58019	9.6149e-100	-3.00481	-1.27798	-1.72682	3.10862e-17	-0.177744	-0.232989	0.0552444	0.883595	-2.35273	-1.53506	-0.817665	2.97788e-09	-0.894169	-1.75741	0.86324	0.0742022	-2.60567	-1.03804	-1.56762	3.10254e-08	0.462642	3.37001	-2.90737	2.01231e-25	1.25804	2.87783	-1.61979	2.81768e-13	0.951858	2.48172	-1.52986	1.61111e-16	-1.41333	-0.871433	-0.541896	0.0135902	-3.54664
ENSG00000034510	TMSB10	Mammalia	MM	Broadly transcribed	10.2081	9.00452	1.20359	1.35382e-06	9.65681	8.90396	0.752854	5.75471e-14	10.3568	9.96082	0.395947	0.000146987	9.93422	8.87099	1.06323	7.5542e-14	9.93258	7.70324	2.22935	7.49925e-85	10.2044	7.62675	2.5776	2.82586e-45	8.02222	7.24868	0.773547	0.000129839	10.2131	9.60384	0.609295	5.49826e-08	9.83998	9.73147	0.108509	0.37611	8.47157	7.8199	0.651668	1.91915e-05	9.65306	9.10911	0.54395	0.000975856	9.39551
ENSG00000034533	ASTE1	Metazoa	EM	Broadly transcribed	3.143	2.91028	0.232721	0.132765	3.36555	3.64049	-0.274946	9.5571e-11	3.25384	3.72722	-0.473375	7.37698e-10	2.90309	2.4469	0.456186	0.000240917	3.05555	2.84497	0.210582	1.41216e-07	2.82136	2.73796	0.0834023	0.308947	2.2207	2.39976	-0.17906	0.0126437	2.98321	3.0437	-0.060492	0.374712	3.48018	3.02719	0.45299	2.37499e-07	2.90706	3.00197	-0.0949112	0.0608488	3.25501	3.11926	0.135749	0.236967	3.35749
ENSG00000034677	RNF19A	NA	NA	Broadly transcribed	6.17791	6.70418	-0.52627	0.0291395	6.45374	6.37232	0.0814152	0.322961	5.42824	5.85823	-0.429987	1.65683e-06	5.67039	5.50512	0.165267	0.222389	6.42736	6.26734	0.160018	0.00685686	5.93993	6.19143	-0.251493	0.0399538	5.48148	5.73188	-0.2504	0.0504427	6.48832	6.40065	0.0876704	0.471608	6.00085	6.50803	-0.507176	6.09182e-06	5.45942	5.66587	-0.20645	0.0403719	5.98487	5.71751	0.267359	0.0400065	5.2795
ENSG00000034693	PEX3	Eukaryota	UC	Broadly transcribed	3.69137	4.02016	-0.328793	0.0382001	3.93162	4.30658	-0.374967	3.83867e-12	3.66423	3.17974	0.484483	7.76376e-07	3.72007	4.15556	-0.435497	1.40594e-06	4.04107	4.8169	-0.775828	3.79647e-39	4.09085	4.63116	-0.540316	5.54738e-09	3.44426	4.40959	-0.965333	2.16847e-18	3.59873	3.91575	-0.317022	8.18637e-05	3.84574	3.84629	-0.000552993	0.994492	4.06664	4.43962	-0.372975	2.2022e-14	3.8714	4.2014	-0.329993	0.00266167	4.37098
ENSG00000034713	GABARAPL2	Eukaryota	UC	Broadly transcribed	6.12415	6.21735	-0.0932036	0.498503	6.13881	6.44851	-0.309699	4.6242e-10	5.89034	6.30455	-0.414219	7.09352e-10	5.6985	6.00908	-0.310578	0.000201871	6.39982	6.8947	-0.49488	2.07199e-28	6.60658	6.69592	-0.0893458	0.335323	5.49636	5.58277	-0.0864074	0.31032	6.17747	6.52378	-0.346309	2.5979e-06	5.98699	6.49586	-0.508875	3.97902e-10	6.69428	6.65932	0.0349591	0.643613	5.58948	6.01598	-0.426503	1.83458e-06	6.85875
ENSG00000034971	MYOC	Euteleostomi	EM	Broadly transcribed	-3.6071	3.28805	-6.89515	1.31044e-45	-3.80808	2.77695	-6.58503	1.02231e-168	-3.66202	3.04405	-6.70607	1.67486e-53	-4.50134	2.40832	-6.90966	8.4138e-77	-0.00143464	-0.690729	0.689295	0.00477252	-3.06679	-0.561966	-2.50482	1.14868e-12	-5.78527	-5.38609	-0.399183	0.103003	-3.12544	2.32983	-5.45528	5.27433e-83	-3.84412	2.33826	-6.18238	3.36068e-96	0.67833	1.69998	-1.02165	0.000383374	-1.59865	5.52267	-7.12132	7.83734e-53	-1.85409
ENSG00000035115	SH3YL1	Cellular_organisms	UC	Broadly transcribed	5.92617	5.50711	0.419058	0.21659	5.78937	6.00023	-0.210864	0.00586789	6.34462	6.02087	0.323748	0.0257924	4.81428	5.72131	-0.907031	5.95662e-09	5.97863	6.66147	-0.682832	3.81966e-11	5.22313	6.73925	-1.51612	4.92736e-25	2.68447	3.69274	-1.00827	5.36065e-07	5.81481	5.7513	0.0635079	0.571117	5.20143	5.56198	-0.360547	0.00917673	5.97456	5.68664	0.287919	0.0375583	5.58456	5.20368	0.380884	0.0331879	6.20117
ENSG00000035141	FAM136A	Eukaryota	UC	Broadly transcribed	5.75653	4.88126	0.875264	1.92462e-07	5.29442	4.79538	0.499041	3.29903e-15	5.97925	5.41628	0.562977	1.73099e-13	5.18404	4.98659	0.19745	0.032132	4.99749	4.80605	0.191438	0.000134938	5.38008	4.8145	0.565574	1.67542e-12	4.99727	4.77757	0.219695	0.0171729	5.42284	4.25747	1.16537	7.06681e-40	5.51988	4.22253	1.29735	8.69454e-43	5.47989	4.87807	0.601824	2.39473e-21	5.69195	5.14866	0.543282	1.19005e-06	5.24877
ENSG00000035403	VCL	Metazoa	EM	Broadly transcribed	7.35914	9.02373	-1.66459	2.07748e-14	7.49026	8.22503	-0.734775	1.26386e-26	7.46523	7.90874	-0.443509	9.76929e-05	7.5395	7.53892	0.000579577	0.997013	7.35515	8.11608	-0.760931	2.39218e-19	6.89913	7.80194	-0.902806	9.12733e-12	5.0915	5.41291	-0.321412	0.00356521	7.15549	7.80733	-0.651842	1.2432e-11	7.38377	7.83566	-0.45189	7.38309e-06	7.26886	8.75572	-1.48687	6.17492e-21	8.03479	8.42432	-0.389529	0.0254538	7.59952
ENSG00000035499	DEPDC1B	Tetrapoda	EM	Broadly transcribed	3.19885	0.200715	2.99814	3.57016e-12	2.06309	-0.63682	2.69991	3.17927e-57	3.88361	2.69223	1.19139	3.11994e-16	3.22317	1.37928	1.84389	3.24409e-20	0.744334	1.20072	-0.456381	0.000884335	0.379728	1.72056	-1.34083	2.9531e-08	1.11892	-1.47049	2.5894	4.1635e-12	2.09581	-1.03139	3.1272	6.77559e-30	3.17197	-1.04041	4.21239	1.8335e-74	0.25651	-1.34846	1.60497	1.58288e-13	3.73439	1.21788	2.51651	2.45632e-16	2.2062
ENSG00000035664	DAPK2	Eumetazoa	EM	Broadly transcribed	2.17232	3.08587	-0.91355	0.00466372	3.78852	4.72368	-0.935161	7.5292e-30	4.51812	5.35168	-0.833557	5.15242e-07	2.82659	3.25042	-0.423828	0.0111589	2.478	2.15162	0.326375	0.0339461	1.55079	2.31136	-0.760572	8.19876e-06	2.94135	1.70199	1.23936	3.46507e-07	4.16627	6.37526	-2.20899	5.37396e-56	3.32422	6.05591	-2.73169	4.04956e-95	3.27829	3.14408	0.134214	0.30632	3.19258	3.29879	-0.106209	0.673178	7.75288
ENSG00000035681	NSMAF	Eukaryota	UC	Broadly transcribed	5.16907	5.40342	-0.234352	0.107958	5.13832	5.37762	-0.239294	0.000158785	5.34779	5.01596	0.331839	4.94302e-05	5.17803	4.93601	0.242023	0.0128652	4.92539	4.45434	0.471047	1.86702e-19	4.71843	4.28274	0.435687	3.48859e-06	3.13019	2.77737	0.352814	0.0177106	4.98255	5.01853	-0.0359723	0.632265	5.33984	5.06608	0.27376	0.000540856	5.32649	5.08228	0.244212	0.00103603	5.06362	5.01524	0.0483853	0.691931	5.20262
ENSG00000035687	ADSS	Tetrapoda	EM	Broadly transcribed	6.13443	5.88932	0.245107	0.0524542	6.59523	5.88373	0.711502	1.88598e-32	6.11605	5.84171	0.274341	6.55279e-05	5.97396	5.72684	0.247121	0.00318729	5.44887	6.07396	-0.625093	2.29881e-32	5.37833	5.73837	-0.360043	5.43175e-05	4.8254	4.51967	0.305732	0.00102566	6.20616	5.63552	0.570636	4.22661e-17	6.3948	5.56137	0.833428	3.18431e-27	5.78925	5.8147	-0.0254506	0.726349	5.71361	5.41469	0.29892	0.000612579	6.18345
ENSG00000035720	STAP1	Mammalia	MM	Tissue-biased	-1.86636	-0.208207	-1.65816	0.00169672	-0.705683	-1.2529	0.547216	0.00235628	-1.72499	1.32378	-3.04877	1.33797e-26	-1.58375	-1.99412	0.410368	0.199289	-0.638572	4.25322	-4.8918	1.67997e-168	-1.45808	3.56575	-5.02384	6.69973e-83	-3.4413	-2.42676	-1.01455	0.000746086	0.171747	0.447214	-0.275466	0.200236	-0.367933	0.80913	-1.17706	4.7541e-08	-0.365605	0.234172	-0.599777	0.09452	-0.630163	0.070403	-0.700566	0.0755875	-2.36403
ENSG00000035862	TIMP2	Eumetazoa	EM	Broadly transcribed	7.16022	9.05046	-1.89024	4.3342e-05	8.61849	9.38098	-0.76249	1.27386e-14	7.40393	8.09084	-0.686906	0.0032021	7.12449	6.91338	0.211112	0.388855	8.09227	8.087	0.00526613	0.958664	8.54234	7.91432	0.628019	0.000538827	5.9085	6.58773	-0.679231	0.00168488	8.23544	9.12453	-0.889087	2.46315e-11	7.71718	9.25445	-1.53727	2.67178e-18	7.7479	8.67956	-0.931665	8.59066e-11	8.10738	8.45165	-0.344271	0.127536	7.61517
ENSG00000035928	RFC1	Cellular_organisms	UC	Broadly transcribed	5.59344	5.7512	-0.157764	0.292527	6.12166	6.40747	-0.285809	4.23366e-09	5.62519	5.32416	0.301023	1.25034e-05	5.65435	5.4101	0.244248	0.00489651	5.9543	6.21239	-0.258095	9.70154e-07	5.64417	6.02438	-0.380212	6.58551e-06	5.62592	5.20327	0.422651	8.67628e-07	5.83737	6.04809	-0.210717	0.00136383	5.76999	5.95994	-0.189951	0.00943288	5.98041	6.03738	-0.0569685	0.494944	5.51247	5.47471	0.0377632	0.699857	5.94321
ENSG00000036054	TBC1D23	Eukaryota	UC	Broadly transcribed	5.06749	4.99402	0.0734699	0.623838	5.41483	5.4705	-0.0556727	0.263072	5.15306	5.31622	-0.163156	0.00754013	5.4515	5.25856	0.192935	0.0617571	5.17369	5.34825	-0.17456	0.000410134	4.98338	5.05338	-0.0700058	0.445301	4.40442	4.84211	-0.437693	1.27327e-08	5.24809	5.21864	0.0294508	0.683043	5.51354	5.15204	0.361502	2.2546e-05	4.83412	4.97631	-0.142191	0.00702674	5.34808	5.28909	0.0589818	0.547863	5.097
ENSG00000036257	CUL3	Eukaryota	UC	Broadly transcribed	5.92333	6.44568	-0.522346	6.143e-06	6.61926	6.58409	0.0351732	0.407873	6.36349	6.54851	-0.185022	0.00038458	6.0005	6.82003	-0.819527	7.55576e-27	6.16908	6.74122	-0.572137	1.95484e-34	6.08897	6.49744	-0.40847	6.04064e-07	5.41719	5.66536	-0.248176	1.14189e-05	6.2705	6.20782	0.0626867	0.228215	6.16365	6.20927	-0.0456162	0.490315	6.31786	6.29967	0.018197	0.663734	6.26754	6.35708	-0.0895447	0.231201	6.47891
ENSG00000036448	MYOM2	Chordata	EM	Tissue-biased	-0.364133	2.88012	-3.24425	2.76506e-24	0.10852	2.30722	-2.1987	4.73081e-56	0.582967	1.21108	-0.62811	0.00489969	1.16658	3.72975	-2.56317	2.21569e-19	3.04102	3.8531	-0.812078	1.09341e-18	2.89147	4.38191	-1.49044	3.12926e-24	-0.263279	2.73484	-2.99812	7.17051e-33	0.432044	2.27503	-1.84299	1.06953e-25	0.867949	2.35308	-1.48514	1.98244e-15	1.83148	2.85514	-1.02366	1.84343e-07	0.289751	1.98129	-1.69154	1.26828e-13	1.34262
ENSG00000036473	OTC	Cellular_organisms	UC	Tissue-biased	-5.73814	-3.28026	-2.45788	1.93195e-08	-5.77429	-3.18398	-2.59032	9.05288e-56	-0.214868	2.72065	-2.93552	7.44031e-14	-6.24525	-3.84071	-2.40454	6.76814e-31	-5.13532	-4.13891	-0.996413	6.63523e-06	-5.88908	-4.15445	-1.73463	2.94467e-11	5.66259	7.76032	-2.09773	1.74328e-06	-4.24239	0.0308425	-4.27323	8.7257e-51	-4.78835	0.264726	-5.05308	1.58277e-85	-5.54445	-4.73186	-0.81259	0.00303718	-0.883141	0.92376	-1.8069	0.00583803	-5.46252
ENSG00000036530	CYP46A1	Mammalia	MM	Tissue-biased	0.00721771	0.696289	-0.689071	0.000237109	0.969032	1.78699	-0.817958	2.15459e-36	-0.459113	-0.454711	-0.00440258	0.97446	-0.249607	-0.481895	0.232289	0.0981147	1.66495	1.07369	0.591262	3.85386e-08	0.989971	1.74119	-0.751222	1.19726e-08	-0.280394	0.0545767	-0.334971	0.0172966	0.860328	0.791561	0.0687666	0.576255	0.738542	0.916653	-0.17811	0.104634	1.32283	1.28153	0.0413034	0.673661	2.26429	1.98734	0.276949	0.198796	1.01606
ENSG00000036549	ZZZ3	Metazoa	EM	Broadly transcribed	5.1353	5.06602	0.0692802	0.656461	5.6764	6.04518	-0.368781	7.93809e-11	5.16148	4.70196	0.459519	3.57201e-11	4.99204	4.858	0.134042	0.0689522	5.32099	5.60055	-0.279558	7.67407e-12	5.28757	5.29367	-0.00609386	0.932588	4.44075	4.49936	-0.0586114	0.481196	5.1423	4.87576	0.266544	3.63449e-05	5.23882	4.82628	0.412538	3.33064e-10	5.45852	5.47828	-0.0197611	0.763838	5.27584	5.08939	0.186447	0.0220228	5.60121
ENSG00000036565	SLC18A1	Tetrapoda	EM	Tissue-biased	-4.20644	-4.37522	0.168772	0.728532	-3.27612	-3.57571	0.299595	0.0827506	-0.468513	1.26376	-1.73228	4.46104e-05	-3.27068	-4.46342	1.19274	1.90962e-08	-2.89602	-3.73545	0.839428	1.34419e-09	-3.26652	-3.53905	0.272529	0.27683	-4.76126	-4.39416	-0.367098	0.127022	-2.97583	-3.00427	0.0284442	0.906425	-3.13752	-3.18258	0.0450534	0.838613	-1.42448	-1.32373	-0.100753	0.730371	-1.9146	-1.31659	-0.598011	0.175819	-3.86798
ENSG00000036672	USP2	Eukaryota	UC	Broadly transcribed	0.703468	3.12959	-2.42612	5.43054e-13	1.48974	2.93514	-1.44539	1.52261e-32	1.12822	5.66351	-4.53529	4.13321e-99	2.57494	4.56769	-1.99275	6.51013e-17	4.33368	6.63071	-2.29703	4.86094e-41	5.03679	7.11578	-2.079	4.06504e-12	2.67784	3.69903	-1.02118	2.23937e-06	1.65279	3.1124	-1.4596	4.91177e-16	1.54263	3.15446	-1.61183	3.67251e-29	0.919354	2.17896	-1.25961	4.01142e-15	1.66462	4.05094	-2.38632	1.22668e-20	2.24732
ENSG00000036828	CASR	Metazoa	EM	Tissue-biased	-4.23607	-2.72378	-1.51229	0.0293809	-5.89491	-5.89675	0.00184455	0.99042	-4.71616	-0.730019	-3.98614	6.35342e-34	-4.89902	-4.90614	0.00712692	0.983787	0.00927497	7.82087	-7.81159	6.20969e-190	0.888903	7.49195	-6.60305	8.07704e-82	-3.32759	-0.28721	-3.04038	7.84507e-12	-3.05799	-2.60598	-0.45201	0.311975	-3.9154	-3.47827	-0.437129	0.169415	-4.31949	-3.30613	-1.01335	2.77897e-05	-3.70167	-2.085	-1.61667	0.000777291	-5.685
ENSG00000037042	TUBG2	Amniota	EM	Broadly transcribed	4.49475	4.97009	-0.475345	0.0561282	4.00808	4.76422	-0.756133	1.82792e-23	2.90577	2.62281	0.282956	0.0245793	3.42834	2.78051	0.647833	1.81375e-07	4.45738	4.32572	0.131661	0.0543116	4.92987	4.82038	0.109493	0.28128	2.98834	2.12807	0.860261	9.7212e-11	4.09176	4.15598	-0.0642196	0.539275	4.21431	4.16405	0.0502579	0.624039	3.95547	4.69317	-0.737698	7.73675e-18	3.35847	4.4425	-1.08402	1.85636e-12	4.67317
ENSG00000037241	RPL26L1	Tetrapoda	EM	Broadly transcribed	4.45094	3.77154	0.6794	0.000226847	4.50966	3.60469	0.904966	2.90642e-44	4.47844	3.82043	0.658008	1.05092e-11	4.40612	4.09451	0.311611	0.00229066	4.3964	4.14473	0.251672	9.48262e-05	4.70237	4.1633	0.539075	9.58171e-07	4.44637	4.13316	0.313212	0.00304735	4.27744	3.7382	0.539244	2.50426e-07	4.42089	3.77271	0.648186	9.9476e-14	4.22517	3.89655	0.328624	2.91883e-06	3.8245	3.69385	0.13065	0.381232	4.21626
ENSG00000037280	FLT4	Bilateria	EM	Broadly transcribed	2.99906	3.35895	-0.359893	0.19781	3.74103	4.97963	-1.23859	2.38027e-59	2.73183	3.12238	-0.390548	0.0162963	2.67905	2.09928	0.57977	0.00391764	6.08406	5.01277	1.0713	7.32642e-16	3.179	5.67828	-2.49928	1.04797e-48	3.4471	3.69858	-0.251479	0.111192	4.23661	5.67716	-1.44055	1.58792e-34	3.51833	5.93651	-2.41819	8.10313e-90	2.93704	3.38543	-0.448386	0.000287694	3.80763	3.55815	0.249483	0.233631	4.80799
ENSG00000037474	NSUN2	Eukaryota	UC	Broadly transcribed	6.62972	6.0656	0.564121	0.000533233	6.40006	6.03316	0.366901	1.67072e-12	6.53434	5.97439	0.559954	1.62146e-18	6.55015	5.99007	0.560083	3.16992e-09	5.73064	5.3873	0.343336	2.46059e-16	5.65444	5.4053	0.249141	0.000268612	5.6744	5.76624	-0.091834	0.198473	6.48291	5.56274	0.920172	3.23785e-23	6.80768	5.56253	1.24515	3.0117e-38	6.06162	5.6751	0.386524	1.25823e-15	6.09429	5.39122	0.70307	8.6882e-11	5.54572
ENSG00000037637	FBXO42	Metazoa	EM	Broadly transcribed	4.94119	4.98106	-0.0398726	0.708058	4.99433	5.2372	-0.242867	2.16089e-14	4.61671	4.80311	-0.186403	0.00264969	4.95812	5.17665	-0.218527	0.00125883	4.99379	4.78791	0.205882	1.50254e-08	4.65827	4.85672	-0.198456	0.00118186	3.88857	3.89004	-0.00146677	0.987151	4.90893	5.10605	-0.197121	3.68813e-05	4.97788	5.05093	-0.0730479	0.245573	5.62121	5.54358	0.0776378	0.0873734	5.10048	5.30915	-0.20867	0.00655928	5.08184
ENSG00000037749	MFAP3	NA	NA	Broadly transcribed	4.85479	4.99517	-0.140384	0.328651	5.65149	5.75439	-0.102904	0.102817	4.95506	5.23692	-0.281854	1.04651e-05	5.14541	5.28714	-0.141723	0.11308	5.99501	5.60872	0.386291	1.21967e-10	5.17028	5.25135	-0.0810704	0.4194	4.26322	4.30964	-0.0464202	0.593412	5.14321	5.31545	-0.172243	0.00797491	5.04982	5.44407	-0.39425	2.10795e-09	4.96742	5.05402	-0.0866028	0.206267	5.11975	4.94065	0.179107	0.0564934	4.98542
ENSG00000037757	MRI1	Cellular_organisms	UC	Broadly transcribed	4.71155	4.2152	0.496343	0.0110661	4.57465	4.61239	-0.0377394	0.614083	4.45356	3.84712	0.606435	2.93077e-07	4.29938	4.12118	0.178205	0.140061	4.77226	4.29183	0.480429	7.43343e-09	5.19439	4.99779	0.196599	0.091642	3.87259	3.86404	0.00854352	0.937967	4.18212	3.94028	0.241842	0.00952501	4.57736	3.96542	0.611933	9.45377e-09	4.68647	4.40348	0.282988	0.000189698	4.5055	4.65542	-0.149913	0.348345	4.36064
ENSG00000037897	METTL1	NA	NA	Broadly transcribed	4.49768	3.57457	0.923109	1.05121e-06	4.27655	3.602	0.674557	6.86986e-23	4.39103	2.97548	1.41555	4.10375e-32	4.18808	3.82515	0.362931	0.000564946	4.13215	3.80686	0.325289	6.32342e-05	4.40437	4.20131	0.203055	0.11606	3.54799	3.06266	0.485336	0.000103086	4.35717	3.03528	1.32188	1.4585e-21	4.52762	3.25053	1.27708	2.82491e-35	4.10296	3.47422	0.628736	1.42927e-12	3.7305	2.79435	0.936144	1.48168e-08	3.88935
ENSG00000037965	HOXC8	Euteleostomi	EM	Tissue-biased	-1.35243	-2.90239	1.54996	0.0410434	2.19781	2.47326	-0.275449	0.00938506	-2.8249	-4.12318	1.29828	0.00278051	-0.407593	-5.21405	4.80646	3.87708e-42	2.42231	2.20722	0.215091	0.0740677	2.3047	1.98355	0.321152	0.223752	-5.11309	-6.17643	1.06333	0.00176671	-1.58553	-3.41398	1.82846	6.2291e-07	0.770307	-3.38113	4.15144	4.37305e-26	-3.48956	-3.6356	0.146041	0.678316	0.402631	-3.90205	4.30468	6.64597e-16	-4.19117
ENSG00000038002	AGA	Eukaryota	UC	Broadly transcribed	4.23601	3.96504	0.270973	0.215898	4.73983	4.61303	0.126794	0.0620508	3.9193	4.23158	-0.312276	0.00238843	4.27404	4.6536	-0.379559	0.000755736	4.58829	4.75969	-0.171395	0.00123964	4.8102	4.57714	0.233056	0.0203675	4.07727	4.055	0.0222659	0.890393	4.91918	4.33911	0.580069	7.37538e-06	4.40903	4.33179	0.0772378	0.425265	4.6793	4.46157	0.217726	0.0108027	3.70701	4.10798	-0.400969	0.00382193	5.1209
ENSG00000038210	PI4K2B	Opisthokonta	UC	Broadly transcribed	4.99245	4.81131	0.181134	0.296993	5.10341	4.88852	0.21489	0.000139405	5.63506	5.33594	0.299118	0.000181993	5.15306	5.00485	0.148213	0.110539	4.75793	4.84692	-0.0889916	0.0372981	4.59549	4.61603	-0.0205338	0.813012	5.36788	5.94939	-0.581509	9.63635e-08	5.66161	5.4569	0.204717	0.0131142	5.2054	5.34764	-0.142242	0.0369276	5.10662	4.97711	0.129516	0.100362	5.59859	5.32726	0.271337	0.0261007	4.95957
ENSG00000038219	BOD1L1	Metazoa	EM	Broadly transcribed	5.33312	5.82348	-0.490357	0.00269784	6.02951	6.58633	-0.556824	2.75815e-18	5.46127	5.4916	-0.0303295	0.763423	5.41682	5.52717	-0.110354	0.400194	5.89683	6.04292	-0.146083	0.0204743	5.48391	5.87609	-0.392177	0.0031179	4.13088	4.23962	-0.108743	0.410256	5.70709	5.95073	-0.243642	0.0037776	5.51202	5.94837	-0.436347	1.21436e-06	5.58789	5.95	-0.362118	0.000202083	6.24596	6.16636	0.079598	0.53684	5.77531
ENSG00000038274	MAT2B	Tetrapoda	EM	Broadly transcribed	6.00612	6.23745	-0.231337	0.121574	6.0749	6.43253	-0.35763	6.13375e-14	6.44147	6.89377	-0.452308	1.54954e-09	5.90146	6.0068	-0.105338	0.29228	6.90149	7.18311	-0.281627	8.54299e-07	6.6512	6.9273	-0.276107	0.00270779	5.5719	5.8092	-0.237296	0.010482	6.28532	6.60751	-0.322193	7.32189e-05	6.11296	6.57285	-0.45989	5.15558e-09	5.74977	6.42342	-0.673646	2.07256e-27	6.01049	6.23042	-0.219929	0.032496	6.91804
ENSG00000038295	TLL1	Eukaryota	UC	Broadly transcribed	-0.196963	2.12647	-2.32344	8.8326e-06	1.75237	3.6067	-1.85432	5.898e-45	-1.16205	1.85207	-3.01411	7.03765e-25	1.40998	0.598331	0.811647	0.0556138	3.60187	2.29866	1.30321	8.39433e-11	1.74958	2.23108	-0.481496	0.0750456	-2.57876	-1.5365	-1.04226	6.3146e-05	1.12396	3.10298	-1.97903	3.58413e-36	0.931251	3.03338	-2.10213	1.20677e-29	1.1366	1.918	-0.781401	8.56153e-07	0.355954	1.74667	-1.39071	1.38461e-06	0.289725
ENSG00000038358	EDC4	Eukaryota	UC	Broadly transcribed	6.32349	6.16304	0.160453	0.234567	5.86391	5.71826	0.145653	0.00509563	6.28665	6.437	-0.150346	0.0251945	5.88121	5.75963	0.121574	0.0828251	5.69772	5.37722	0.320494	1.00752e-12	6.20612	5.71958	0.486534	3.36325e-13	5.13731	4.87579	0.261522	0.000286582	5.94177	5.7446	0.197173	0.00653167	5.99014	5.81986	0.170275	0.024391	6.02029	5.90414	0.116147	0.0599425	6.13434	5.93746	0.196882	0.0373318	5.85392
ENSG00000038382	TRIO	Metazoa	EM	Broadly transcribed	6.2079	6.27667	-0.0687733	0.780466	6.78068	7.05293	-0.272247	0.000140938	6.64735	6.63085	0.016503	0.883405	6.2746	5.40293	0.871676	1.50942e-09	6.37607	5.80461	0.571465	5.76737e-16	6.00183	5.77582	0.226013	0.0540963	4.75117	4.34839	0.402779	0.000934115	6.86779	6.40883	0.458962	3.18645e-05	6.9198	6.42789	0.491908	2.53687e-05	6.0619	6.02071	0.04119	0.688674	6.50175	6.0136	0.488153	0.000961324	5.14572
ENSG00000038427	VCAN	Euteleostomi	EM	Broadly transcribed	6.03863	5.95705	0.0815749	0.91026	8.15926	6.64686	1.5124	2.06727e-24	6.2032	5.02002	1.18318	2.73166e-05	6.05922	4.1419	1.91732	2.29944e-07	7.70762	5.55888	2.14875	1.32059e-27	8.00268	4.88765	3.11503	3.12999e-16	3.20688	2.80645	0.400432	0.38817	7.2365	6.03501	1.20149	1.62579e-09	7.15321	6.4712	0.682012	0.00109457	4.6721	5.03807	-0.365969	0.117706	7.19942	5.62821	1.57121	6.71525e-09	4.26402
ENSG00000038532	CLEC16A	Eukaryota	UC	Broadly transcribed	5.02394	4.87015	0.153791	0.323411	5.31749	5.12931	0.188181	0.000137633	5.20009	5.50815	-0.308053	7.60066e-06	5.1331	5.3469	-0.213809	0.0130986	4.93559	5.54445	-0.608857	1.30157e-26	5.81114	5.54235	0.268786	0.00638662	4.3167	3.85409	0.462609	6.76238e-06	5.44684	5.64442	-0.197573	0.0108686	5.04495	5.68254	-0.63759	1.22022e-15	4.90774	4.90989	-0.00214909	0.96853	5.40958	5.17211	0.237474	0.022115	5.81864
ENSG00000038945	MSR1	NA	NA	Broadly transcribed	3.13547	3.10514	0.0303253	0.962064	5.13292	4.02082	1.1121	8.80016e-18	3.16637	3.47838	-0.31201	0.298886	2.99525	1.90004	1.09521	0.000423316	5.40683	3.11702	2.28981	2.44987e-34	4.41081	2.96571	1.4451	2.27798e-06	2.89121	4.00338	-1.11217	2.07031e-10	5.66356	8.32185	-2.65829	2.19785e-41	4.81525	8.2584	-3.44315	1.19294e-56	2.84198	2.48294	0.359041	0.0340849	4.20237	2.71005	1.49232	1.75773e-05	3.38801
ENSG00000039068	CDH1	Euteleostomi	EM	Broadly transcribed	8.53652	5.98788	2.54863	4.52748e-08	8.48116	8.39488	0.0862798	0.630925	9.43244	9.89997	-0.467536	1.25385e-06	8.5276	8.57652	-0.0489217	0.775479	6.62872	8.48216	-1.85344	2.36752e-32	6.26106	8.27085	-2.00979	1.03114e-08	6.92921	7.82822	-0.899005	0.000159937	8.59742	7.70797	0.889455	4.12936e-16	8.51837	7.53634	0.982029	3.88691e-16	9.08574	8.94529	0.140441	0.293261	8.36213	7.10635	1.25579	9.67446e-06	9.49329
ENSG00000039123	SKIV2L2	Cellular_organisms	UC	Broadly transcribed	5.76396	6.19333	-0.429367	0.00144394	6.19909	6.34871	-0.149623	0.00337738	6.1944	5.93528	0.25912	9.71342e-05	5.74213	6.06576	-0.323629	5.90865e-05	6.17594	6.25389	-0.0779457	0.102872	5.67803	5.98949	-0.311459	1.425e-05	5.21974	5.11207	0.107666	0.0995854	5.93722	5.83132	0.105897	0.104792	5.69616	5.84246	-0.1463	0.0255172	5.82848	6.17962	-0.351142	1.32726e-07	5.87624	5.81822	0.0580219	0.55086	5.95229
ENSG00000039139	DNAH5	Eukaryota	UC	Broadly transcribed	1.01091	0.862013	0.148897	0.815041	3.38736	3.59219	-0.204833	0.314511	0.11966	-2.26615	2.38581	6.3529e-17	1.17173	0.478822	0.692911	0.0602885	2.73833	3.49396	-0.755635	6.71985e-09	2.87163	3.36489	-0.493262	0.0446556	0.573764	1.47205	-0.898288	0.00949295	4.42924	4.33447	0.0947647	0.696059	2.45704	4.46305	-2.006	3.89345e-24	4.821	2.63443	2.18657	1.70316e-12	1.15866	-0.0935851	1.25225	0.000733514	1.04883
ENSG00000039319	ZFYVE16	Metazoa	EM	Broadly transcribed	5.10992	5.44743	-0.33751	0.0181978	5.78236	5.90908	-0.126726	0.0475893	5.0192	5.01615	0.00304165	0.971637	4.57648	4.83751	-0.261029	0.00347354	5.73194	6.07927	-0.347328	1.10023e-10	5.2637	5.74501	-0.48131	4.64043e-07	4.37259	4.48839	-0.115806	0.18304	5.36695	5.58609	-0.219149	0.000481494	4.88083	5.57978	-0.698957	3.34848e-28	5.74982	5.58233	0.167494	0.0455122	5.29669	5.15814	0.138553	0.191579	5.17136
ENSG00000039523	FAM65A	Bilateria	EM	Broadly transcribed	6.07706	6.56316	-0.486107	0.0111716	5.90603	6.17664	-0.270612	3.07362e-06	5.44072	5.08384	0.356871	0.00274558	5.65084	5.498	0.152842	0.207524	6.87087	6.89381	-0.0229366	0.710559	7.06391	7.30362	-0.239707	0.0114455	4.92708	5.08275	-0.155675	0.120012	5.79687	7.13511	-1.33824	1.39535e-37	5.95491	7.28299	-1.32808	5.76294e-40	6.01531	6.15096	-0.135649	0.0408519	6.10129	6.2257	-0.124412	0.411798	5.90374
ENSG00000039537	C6	Chordata	EM	Tissue-biased	-3.63969	-0.52844	-3.11124	9.01901e-06	-0.916977	2.20756	-3.12454	1.2402e-34	-2.42554	0.222762	-2.6483	4.28781e-13	-4.74836	0.0896189	-4.83798	9.92409e-35	1.93131	1.57104	0.360272	0.267883	2.84495	1.26803	1.57692	0.0581711	7.21191	10.0298	-2.81785	2.75696e-12	0.15371	3.28298	-3.12927	4.5003e-24	-1.60878	3.12803	-4.73681	7.94357e-54	-2.22452	-1.03586	-1.18866	6.92999e-05	-0.402793	1.09728	-1.50007	0.00293195	-3.07966
ENSG00000039560	RAI14	Euteleostomi	EM	Broadly transcribed	6.50312	6.10875	0.394367	0.16371	5.91309	5.37609	0.537	2.4441e-10	4.86743	4.71042	0.157005	0.357882	5.83323	4.68551	1.14772	1.41806e-08	6.23174	6.14206	0.0896728	0.162902	5.76205	6.02807	-0.266023	0.0249886	5.15363	5.09762	0.0560192	0.672259	6.90468	6.5464	0.358274	0.00313878	6.99228	6.51687	0.475413	0.00407658	5.00284	5.42067	-0.417835	3.99422e-05	5.87961	5.21336	0.66625	6.1348e-05	4.9139
ENSG00000039600	SOX30	Tetrapoda	EM	Tissue-biased	-2.51099	-1.13808	-1.37291	0.00675044	-2.48469	-2.20323	-0.281451	0.0724999	0.0960176	0.845016	-0.748999	0.000727886	-1.77736	-2.35821	0.580852	0.163382	-2.21288	-0.0578479	-2.15503	1.58277e-44	-2.463	-0.0727747	-2.39023	9.08497e-15	-4.61029	-4.08222	-0.528066	0.0286927	-1.59935	-2.15569	0.556339	0.0367042	-1.80278	-2.37309	0.570306	0.0331213	-1.87273	-0.367862	-1.50487	3.26065e-14	-0.291286	-0.381093	0.089807	0.839611	-2.054
ENSG00000039650	PNKP	Eukaryota	UC	Broadly transcribed	5.62967	4.50601	1.12365	3.52785e-07	4.77583	4.01435	0.761481	3.4513e-18	5.28106	5.08443	0.196627	0.0243722	4.68819	4.60809	0.0801033	0.471677	4.64841	4.33175	0.316665	1.71823e-05	5.86142	4.96577	0.89565	2.48479e-17	4.42075	4.01076	0.409992	4.61084e-05	4.86139	4.39053	0.470857	6.4875e-08	5.06504	4.31553	0.749507	5.0842e-14	5.50372	4.78264	0.721081	1.00297e-13	4.97227	4.58927	0.383004	0.00164967	5.52091
ENSG00000039987	BEST2	Eukaryota	UC	Tissue-biased	-2.48628	-3.15714	0.670868	0.0554308	-2.83777	-2.33379	-0.503987	9.5143e-08	-0.0384598	5.92944	-5.9679	4.62477e-83	-1.72319	-2.90261	1.17942	0.000890852	-2.96316	-4.0057	1.04254	6.01744e-13	-3.01136	-3.29883	0.28747	0.178362	-3.80196	-4.08018	0.278218	0.174275	-2.79198	-2.95206	0.160074	0.317148	-2.24981	-3.20665	0.956836	1.69356e-06	-2.92131	-3.07174	0.150429	0.349555	-1.39012	-1.59194	0.201815	0.515785	-2.6045
ENSG00000040199	PHLPP2	Eukaryota	UC	Broadly transcribed	3.12792	3.65773	-0.529815	0.00113571	4.12845	4.41987	-0.291417	2.34466e-06	4.49256	7.04354	-2.55098	5.94412e-83	2.78399	2.31967	0.464318	4.17734e-05	3.95407	4.16586	-0.211791	0.000819714	4.33023	4.04147	0.288758	0.0204173	2.8539	2.93	-0.0760963	0.577243	3.40358	3.89679	-0.493216	1.35843e-09	3.27093	3.90945	-0.638519	1.27733e-16	3.54516	3.71419	-0.169028	0.0222429	3.82763	4.06581	-0.238181	0.181637	4.28109
ENSG00000040275	SPDL1	Metazoa	EM	Broadly transcribed	3.70572	2.66845	1.03728	3.75794e-06	3.68562	2.97687	0.70875	2.96913e-21	3.81816	2.63269	1.18546	3.97261e-24	3.6932	3.14621	0.546998	9.80701e-06	3.12167	2.53288	0.588782	6.65175e-20	2.77085	2.2743	0.496551	3.90039e-05	2.22553	0.543941	1.68159	4.31061e-21	3.2991	2.15435	1.14475	7.85729e-19	3.59793	2.05054	1.5474	4.2802e-44	2.61347	2.20445	0.409015	1.52751e-06	3.8645	2.67097	1.19353	2.13707e-12	2.33802
ENSG00000040341	STAU2	NA	NA	Broadly transcribed	5.08623	5.24537	-0.159144	0.371552	5.85988	5.39664	0.463234	2.10175e-10	5.20381	5.05533	0.148481	0.116087	4.87621	5.7798	-0.903592	3.35311e-18	5.40989	5.9426	-0.532709	5.74073e-29	5.64472	5.52188	0.12284	0.154744	4.73812	4.42006	0.318058	0.0010973	5.68889	5.10455	0.584344	5.51368e-10	5.41574	5.06379	0.351956	1.86663e-05	5.3514	5.27638	0.0750172	0.377063	5.32003	5.44288	-0.122851	0.225949	5.00038
ENSG00000040487	PQLC2	Eukaryota	UC	Broadly transcribed	4.46249	3.21856	1.24393	6.11682e-11	3.91181	3.27793	0.633884	1.93362e-21	3.68216	3.66987	0.0122841	0.890026	3.94167	3.27799	0.663684	1.50158e-12	3.72984	3.43348	0.296363	2.44624e-05	4.49404	3.90481	0.58923	1.07715e-07	4.18349	3.78312	0.400367	0.000854113	4.20325	3.79229	0.410958	1.33663e-06	4.06683	3.83723	0.229593	0.00214112	4.07571	3.76278	0.31293	2.37163e-05	4.09463	3.79904	0.29559	0.0224295	4.23397
ENSG00000040531	CTNS	Eukaryota	UC	Broadly transcribed	4.07676	3.64355	0.433209	0.0178927	4.08593	4.22937	-0.14344	0.001546	3.6319	3.89734	-0.265444	0.000423806	3.94613	3.43062	0.515515	1.21986e-06	4.44083	4.92083	-0.479996	3.68627e-27	5.00735	5.07328	-0.0659373	0.482444	3.88621	3.78641	0.0997988	0.29529	4.36191	4.3691	-0.00718765	0.933457	3.97311	4.45374	-0.480631	1.84212e-11	4.32791	4.35953	-0.0316142	0.686492	4.1414	3.93064	0.210763	0.0659929	4.11126
ENSG00000040608	RTN4R	Euteleostomi	EM	Tissue-biased	2.22756	-0.0454236	2.27298	1.33137e-06	1.98023	0.929075	1.05115	5.3226e-17	2.57617	1.48481	1.09136	4.4662e-10	2.88468	1.37307	1.51162	5.26778e-12	1.26973	0.390529	0.879201	2.07317e-10	2.15663	0.990416	1.16622	6.27339e-07	2.53038	2.43133	0.0990432	0.723334	2.55653	2.25399	0.30254	0.0741726	3.36355	1.9016	1.46195	3.29488e-14	1.59895	1.52192	0.0770299	0.598954	3.11072	1.72372	1.387	5.58216e-07	3.53638
ENSG00000040633	PHF23	Euteleostomi	EM	Broadly transcribed	5.31918	5.1906	0.128575	0.411737	5.28268	5.00128	0.281393	8.42886e-09	5.06117	5.37733	-0.31616	7.56882e-05	5.35684	5.26665	0.0901965	0.298097	5.09727	5.33042	-0.233144	6.65916e-07	5.52444	5.37127	0.153165	0.0635355	4.50097	4.59923	-0.0982655	0.342347	5.14239	4.76224	0.380147	4.08412e-08	5.08292	4.72786	0.355051	2.51234e-08	5.67181	5.53599	0.135817	0.0631047	4.79408	5.15585	-0.36177	0.000261367	5.61677
ENSG00000040731	CDH10	Tetrapoda	EM	Tissue-biased	-3.05003	-1.92761	-1.12243	0.0102427	-3.28317	-2.17896	-1.10421	2.4239e-12	-3.53199	-1.45019	-2.0818	1.21733e-19	-4.13679	-2.75901	-1.37778	1.53926e-07	-3.19373	-2.04963	-1.1441	3.11478e-09	-3.31109	-1.60449	-1.7066	3.27827e-11	-4.07587	-4.82799	0.752117	0.00842784	-2.47605	-1.23853	-1.23752	2.83385e-09	-2.68888	-1.04961	-1.63927	2.68535e-14	1.47127	1.93355	-0.462285	0.0484905	-2.63277	-0.977059	-1.65571	6.02082e-08	-3.92826
ENSG00000040933	INPP4A	Metazoa	EM	Broadly transcribed	5.28327	5.63941	-0.356147	0.144421	4.88241	4.95641	-0.0739931	0.114498	4.37243	4.73077	-0.358338	1.21348e-06	4.43896	3.87	0.56896	5.7779e-07	4.77635	4.53235	0.243995	6.84736e-06	4.32555	4.51557	-0.19002	0.0415864	3.23115	3.06516	0.165985	0.138818	5.27463	5.20774	0.0668877	0.377279	5.07575	5.25638	-0.180631	0.0401163	4.39067	4.57756	-0.186895	0.00636646	5.00167	5.05626	-0.0545855	0.714566	5.25851
ENSG00000041353	RAB27B	Bilateria	EM	Broadly transcribed	4.73841	4.05348	0.684929	0.233278	5.70147	5.74622	-0.0447527	0.776383	3.18811	4.50725	-1.31915	2.19407e-07	4.90832	5.82263	-0.914316	1.30881e-06	1.2292	0.954732	0.274472	0.170652	0.585654	0.381967	0.203687	0.632624	0.200381	1.2161	-1.01572	0.00361866	5.10817	4.83789	0.270281	0.260432	4.32498	4.96684	-0.641862	8.76203e-05	6.39681	6.32189	0.074925	0.636361	5.34912	5.42622	-0.0770941	0.84292	0.792046
ENSG00000041357	PSMA4	NA	NA	Broadly transcribed	7.25309	6.58376	0.669324	5.04437e-07	6.86204	6.26269	0.599347	8.68358e-27	7.00152	6.74856	0.252956	0.00385223	7.00584	6.49398	0.511868	9.76997e-08	6.39542	6.09548	0.29994	3.07521e-10	6.35859	6.03709	0.321505	0.000282847	6.46205	6.2128	0.249256	0.000895633	6.74307	6.3735	0.369562	7.63995e-07	7.10454	6.31207	0.792475	1.25078e-23	7.00878	6.66344	0.345344	3.89259e-06	6.78394	6.40047	0.383466	0.000284399	6.32968
ENSG00000041515	MYO16	Euteleostomi	EM	Tissue-biased	-1.83197	-1.20428	-0.627699	0.136466	-0.360898	1.27753	-1.63843	9.51813e-30	-0.102207	0.000477275	-0.102684	0.557249	-1.35705	-1.22634	-0.13071	0.681916	-1.67277	-0.578878	-1.09389	9.33331e-15	-1.55986	-0.317135	-1.24272	1.28481e-07	0.707111	2.31584	-1.60873	4.11123e-13	0.154735	0.0551847	0.0995498	0.678417	-0.253454	0.151773	-0.405227	0.0545634	-0.114215	0.662461	-0.776676	1.04277e-05	-0.229921	-0.209484	-0.0204363	0.951102	-2.67572
ENSG00000041802	LSG1	Eukaryota	UC	Broadly transcribed	5.86127	5.34385	0.51742	6.81572e-05	5.78351	5.35514	0.428371	1.15298e-20	5.68974	5.15075	0.538991	1.54087e-18	5.85233	5.2695	0.582832	1.19054e-08	5.16358	5.36348	-0.199899	7.30963e-07	5.42385	5.29765	0.126196	0.0825603	4.74068	4.57007	0.170611	0.0065332	5.41759	5.00827	0.409327	4.25431e-07	6.5194	5.01962	1.49978	5.83802e-41	5.25688	5.30558	-0.0486983	0.368607	5.54359	4.7456	0.797982	1.82975e-14	5.20032
ENSG00000041880	PARP3	Euteleostomi	EM	Broadly transcribed	4.39919	4.7785	-0.379313	0.129926	4.41064	4.98898	-0.578335	9.43494e-14	4.47665	4.75109	-0.27444	0.0180259	3.88834	4.13376	-0.245415	0.0747426	4.27617	4.98586	-0.709688	2.19678e-25	5.62448	5.16451	0.459975	6.38704e-05	3.87845	3.99078	-0.112331	0.357318	4.72271	4.79877	-0.0760601	0.446976	4.00113	4.87381	-0.872682	1.7333e-24	3.89768	4.80902	-0.911334	2.30802e-24	4.52301	4.91692	-0.39391	0.0150035	5.023
ENSG00000041982	TNC	Eukaryota	UC	Broadly transcribed	5.76785	7.09284	-1.32499	0.0346136	7.48451	8.08731	-0.602806	0.00048472	6.11969	5.65836	0.461336	0.192371	9.0301	7.08021	1.94989	1.2683e-10	6.67003	7.60331	-0.933274	1.61443e-06	7.0222	6.78082	0.241386	0.573946	3.19573	3.90206	-0.706326	0.00871206	7.29535	6.52975	0.765597	0.00415557	8.13288	6.83613	1.29675	4.31851e-06	6.49087	7.388	-0.897127	1.84151e-06	6.86816	7.02473	-0.156574	0.695163	5.86609
ENSG00000041988	THAP3	Bilateria	EM	Broadly transcribed	4.17153	3.37623	0.795302	0.00289841	3.6014	3.56357	0.0378334	0.626375	3.37747	3.23296	0.144517	0.11243	3.31139	2.98073	0.330657	0.0173581	3.73514	3.5826	0.152541	0.0657014	4.17753	3.85921	0.318318	0.0739687	3.46095	2.90183	0.559126	0.0011194	3.67476	3.24521	0.429544	9.00785e-06	3.52809	3.2347	0.293393	0.000346952	4.08864	3.94535	0.143283	0.204158	3.14444	3.42582	-0.281382	0.0250592	4.23833
ENSG00000042062	FAM65C	Tetrapoda	EM	Broadly transcribed	2.03139	2.62348	-0.592091	0.114661	1.97949	2.53187	-0.55238	0.00011819	0.946792	1.86812	-0.92133	1.18005e-06	1.79964	0.218226	1.58141	2.3503e-08	3.95817	4.73254	-0.774368	9.09882e-05	2.87222	5.13486	-2.26264	2.12756e-23	0.381523	3.66918	-3.28766	1.41677e-58	1.13606	1.70515	-0.569088	0.000148315	1.70561	1.90447	-0.198864	0.311017	0.509316	1.12903	-0.619709	2.95039e-06	1.83299	2.41362	-0.580639	0.00873783	0.962872
ENSG00000042088	TDP1	Eukaryota	UC	Broadly transcribed	4.5099	3.72516	0.78474	4.81959e-07	4.55386	4.26844	0.285418	2.38671e-08	4.41513	3.80424	0.610891	5.70456e-12	4.20674	3.96668	0.240055	0.00486552	3.85494	3.67112	0.183827	3.07128e-05	3.79952	3.62932	0.170203	0.0116861	2.94133	2.58128	0.360056	0.000139393	3.72559	3.17476	0.550837	2.40074e-05	4.26646	3.14272	1.12374	2.0796e-34	3.92569	3.58412	0.341571	4.4628e-09	4.14822	3.56428	0.583942	2.86676e-08	2.91555
ENSG00000042286	AIFM2	Cellular_organisms	UC	Broadly transcribed	4.58576	4.55635	0.029417	0.923727	4.32806	5.59402	-1.26596	2.0795e-56	5.26526	5.5436	-0.278344	0.00171304	3.85316	3.97982	-0.126657	0.420018	4.3916	4.21702	0.174579	0.0307776	4.5936	4.42497	0.168628	0.328791	5.19855	4.44539	0.753157	2.93266e-08	4.80169	4.15748	0.644204	2.34189e-07	4.31066	4.21141	0.099251	0.416921	3.47181	4.30868	-0.836861	2.72693e-21	4.68892	4.28055	0.408375	0.0114586	4.79225
ENSG00000042304	C2orf83	Eutheria	MM	Tissue-biased	-1.87576	-2.61002	0.734262	0.000165084	-2.17078	-1.86382	-0.306964	0.000164167	-1.83008	-1.86267	0.0325866	0.817525	-2.77076	-3.06196	0.291203	0.0900342	-2.0809	-3.06386	0.982968	1.6565e-12	-1.70137	-2.38245	0.681078	0.000110606	-3.29593	-4.06957	0.773638	1.48418e-06	-1.73666	-1.68643	-0.0502244	0.702257	-1.92545	-2.09912	0.173672	0.190819	-2.12982	-2.46141	0.331585	0.00709167	-1.54084	-2.17361	0.632773	0.004081	-2.28178
ENSG00000042317	SPATA7	Metazoa	EM	Broadly transcribed	2.74027	2.96869	-0.228418	0.216957	3.06903	3.66843	-0.599402	3.06475e-30	2.56385	2.21872	0.345131	0.00129405	1.74913	1.9982	-0.249063	0.083096	3.61853	3.579	0.0395351	0.522163	3.68974	3.56284	0.126897	0.157881	1.91996	2.26199	-0.342025	0.00133275	3.00286	3.08341	-0.0805466	0.370483	2.303	2.96463	-0.661626	4.7463e-12	3.20598	3.22822	-0.0222424	0.751473	2.75959	2.78595	-0.0263612	0.85575	3.88352
ENSG00000042429	MED17	Metazoa	EM	Broadly transcribed	4.84762	4.99279	-0.145167	0.268421	5.02465	5.16113	-0.136481	0.00501135	4.94221	4.54198	0.40023	1.76388e-12	4.59596	4.53778	0.0581788	0.569194	4.90011	4.56834	0.331773	5.5464e-18	4.85035	4.48123	0.369125	2.49953e-07	3.74484	3.87385	-0.129011	0.0860256	4.90802	4.62383	0.284186	3.07545e-07	4.86882	4.56285	0.305964	1.46079e-06	4.97532	4.85372	0.1216	0.019541	4.92826	4.67818	0.250075	0.00242168	5.2958
ENSG00000042445	RETSAT	Cellular_organisms	UC	Broadly transcribed	6.13445	6.35267	-0.218218	0.229845	6.8328	7.92426	-1.09146	4.11344e-46	7.04503	9.03577	-1.99073	3.06109e-65	5.87747	6.70477	-0.8273	6.3895e-20	6.67115	6.94265	-0.271503	3.55448e-05	7.10017	7.06101	0.0391637	0.777139	7.13875	7.88132	-0.742569	2.2787e-07	6.2574	6.48532	-0.227925	0.00630778	5.89584	6.45682	-0.560979	9.37739e-14	6.72022	6.82557	-0.105352	0.169156	6.40665	6.95253	-0.545875	0.000165622	6.85218
ENSG00000042493	CAPG	Euteleostomi	EM	Broadly transcribed	8.00085	6.67553	1.32532	1.01621e-05	7.30503	6.31884	0.986185	1.62173e-25	7.16139	6.72517	0.436216	0.00205514	7.65097	7.20205	0.448923	0.00027273	6.98972	7.19304	-0.203324	0.106856	8.29644	7.19861	1.09783	4.31183e-08	3.96541	2.90048	1.06493	0.00145114	7.68446	8.03328	-0.348816	0.00389058	7.41799	8.05214	-0.634145	1.14176e-07	5.18543	6.56562	-1.38019	1.5131e-17	6.63896	6.23443	0.404531	0.0408693	7.98259
ENSG00000042753	AP2S1	Eukaryota	UC	Broadly transcribed	6.65884	5.65125	1.00759	2.09146e-08	6.16674	5.24425	0.922491	5.36603e-42	6.30416	6.16282	0.14134	0.0576932	6.60271	6.29643	0.306277	0.00825599	5.71069	5.26335	0.447332	8.02232e-12	5.82323	5.48587	0.337363	0.00489977	6.07441	5.98502	0.0893946	0.418538	5.96223	5.65628	0.305957	0.000129551	6.38798	5.69329	0.694688	1.35766e-15	6.46447	5.89959	0.564878	2.61815e-06	6.06579	6.01321	0.0525797	0.701153	5.44044
ENSG00000042781	USH2A	Eumetazoa	EM	Tissue-biased	-2.89532	-2.44397	-0.451351	0.279403	-2.11796	-1.80773	-0.310224	0.0177713	-2.49509	-3.12767	0.632574	0.00144444	-3.93379	-3.1847	-0.749091	0.00571036	-1.21771	-1.03547	-0.18224	0.247265	-1.95845	-1.0945	-0.86395	0.00109631	1.98517	3.95667	-1.9715	1.35985e-12	-3.017	-3.08306	0.066052	0.765096	-2.50553	-3.08239	0.576858	0.00771802	-2.39469	-2.85288	0.458191	0.00711663	-1.79387	-2.12601	0.332138	0.27858	-3.52079
ENSG00000042813	ZPBP	Amniota	EM	Tissue-biased	-6.11377	-5.49565	-0.618112	0.0347113	-5.39507	-3.79469	-1.60038	1.84361e-23	-5.8354	-6.36882	0.533418	0.0272546	-6.35432	-5.53065	-0.823676	1.04199e-05	-5.54879	-2.38123	-3.16755	1.85257e-62	-3.51798	-2.57693	-0.941054	0.0209234	-6.32364	-4.87623	-1.44741	6.29781e-21	-5.42546	-4.06398	-1.36148	7.80933e-12	-5.38535	-4.73851	-0.646835	0.0039567	-4.49464	-4.33591	-0.158725	0.554815	-5.91804	-5.4724	-0.445637	0.201458	-3.78572
ENSG00000042832	TG	Euteleostomi	EM	Tissue-biased	-0.00900558	0.100763	-0.109769	0.888193	-0.792317	-1.65081	0.85849	3.49179e-11	1.98238	-1.81098	3.79336	4.15366e-14	0.0720614	0.362602	-0.290541	0.383123	0.65218	1.68229	-1.03011	2.52192e-14	1.34672	2.76991	-1.42319	1.6578e-06	-1.45793	-1.54801	0.0900822	0.821764	-0.557469	-0.43677	-0.120699	0.591699	0.962575	-0.82595	1.78852	1.62323e-11	1.54749	3.39106	-1.84357	4.5872e-14	-0.66747	-1.08739	0.419919	0.200247	14.6791
ENSG00000042980	ADAM28	Tetrapoda	EM	Broadly transcribed	2.46204	3.31993	-0.857886	0.0820015	2.9519	3.0645	-0.112606	0.372093	2.60665	4.4587	-1.85205	8.02963e-21	2.20578	2.63251	-0.42673	0.172672	4.06976	2.45284	1.61691	4.91822e-27	3.79155	2.72065	1.0709	0.000117849	0.0359754	0.434286	-0.398311	0.158644	4.43726	2.57292	1.86433	1.05603e-12	3.61283	2.78709	0.825734	0.000138904	2.40166	3.34808	-0.946423	2.30672e-10	4.77153	4.15218	0.619352	0.135263	1.88696
ENSG00000043039	BARX2	Euteleostomi	EM	Broadly transcribed	1.862	-0.0626483	1.92465	0.0289699	3.89241	5.23479	-1.34239	1.27092e-15	2.08992	4.95509	-2.86517	9.15767e-32	4.26767	7.34174	-3.07407	1.92083e-28	5.0317	2.57012	2.46158	9.13623e-24	2.31332	3.03854	-0.725224	0.0199569	-2.47354	-2.24759	-0.225946	0.284305	2.21285	-0.561951	2.77481	1.23834e-13	2.23022	-0.431389	2.66161	1.28864e-09	2.95582	3.21394	-0.258127	0.167525	2.98233	3.51196	-0.529633	0.176591	-1.10249
ENSG00000043093	DCUN1D1	Eukaryota	UC	Broadly transcribed	5.53976	5.43677	0.102991	0.47889	5.53974	5.33603	0.203713	0.000106904	5.17182	5.20073	-0.0289129	0.652642	5.65528	5.3979	0.257375	0.0164308	5.26211	6.07134	-0.809239	2.39672e-53	5.2465	5.62312	-0.376622	2.05828e-06	5.00567	5.32874	-0.323066	3.16907e-05	5.33333	5.15694	0.17639	0.0228712	6.3748	4.91053	1.46427	1.04236e-24	5.27205	5.31315	-0.0411084	0.549994	5.3874	5.23765	0.149751	0.104411	5.08176
ENSG00000043143	PHF15	NA	NA	Broadly transcribed	4.99116	5.69805	-0.706891	0.00552479	5.69223	6.16927	-0.477039	1.94877e-07	5.45273	5.53487	-0.082149	0.503901	5.71188	4.82176	0.890117	9.9933e-05	6.2614	6.25157	0.00983078	0.874852	6.15949	6.2645	-0.105002	0.349487	3.9207	3.3031	0.617597	1.67267e-06	5.79674	6.03831	-0.241576	0.0171814	5.80696	5.9844	-0.177436	0.266423	5.19029	5.8183	-0.62801	4.62263e-12	5.95748	5.95304	0.00443851	0.982097	6.2821
ENSG00000043355	ZIC2	Eumetazoa	EM	Tissue-biased	0.0618908	-2.94363	3.00552	0.000760636	-1.5603	-2.14504	0.584742	0.111454	-0.550912	-3.71297	3.16205	2.67443e-06	1.74848	-3.46036	5.20884	4.13115e-33	-4.57921	-5.74952	1.17031	0.000158008	-5.06055	-5.14032	0.0797689	0.883468	0.152721	-5.26977	5.42249	2.05091e-25	-1.99295	-5.09051	3.09755	3.80354e-12	1.58896	-5.03964	6.6286	2.69883e-44	0.208881	-5.02217	5.23105	1.96855e-22	0.257831	-2.91293	3.17077	8.44901e-05	-6.18735
ENSG00000043462	LCP2	Tetrapoda	EM	Broadly transcribed	3.4155	4.10099	-0.685484	0.0795279	4.47855	4.18851	0.290044	0.00826773	3.86637	4.65794	-0.791569	1.80127e-05	3.86923	3.2957	0.573534	0.0205509	5.37856	2.97183	2.40673	1.36944e-67	3.87549	3.02086	0.854631	0.000442861	3.13661	4.28323	-1.14662	1.59569e-12	5.18114	5.96651	-0.785371	2.7322e-09	4.68574	6.28691	-1.60117	2.40988e-25	3.22045	3.57453	-0.354081	0.0126624	4.8932	4.11356	0.779639	0.00162512	3.8465
ENSG00000043514	TRIT1	Cellular_organisms	UC	Broadly transcribed	5.23819	4.37537	0.862823	0.000373816	4.30297	4.31879	-0.0158167	0.801091	4.48875	3.60987	0.878876	1.00405e-18	4.3623	3.91036	0.451938	1.17018e-05	4.1387	3.89619	0.242513	7.72548e-07	4.0918	3.82481	0.266989	0.00117877	3.19961	3.11028	0.0893294	0.324215	4.37904	3.64286	0.736178	3.31871e-15	4.68893	3.63357	1.05535	1.71322e-19	4.71433	4.55105	0.163283	0.00659473	3.64328	3.45019	0.193088	0.0724208	4.31042
ENSG00000043591	ADRB1	Euteleostomi	EM	Tissue-biased	0.203475	-0.455797	0.659272	0.354764	-1.18837	1.24009	-2.42846	3.19822e-37	-0.657757	1.28239	-1.94015	1.15507e-12	-1.5117	-0.537674	-0.97403	0.000272002	-1.51673	1.28326	-2.79999	4.74368e-81	-2.12253	1.21924	-3.34177	1.6668e-54	-2.08054	-0.0819055	-1.99863	4.98051e-12	1.13137	5.11312	-3.98175	6.51125e-87	0.649111	4.71575	-4.06663	4.53358e-105	4.71172	3.19543	1.51629	1.83504e-14	0.923342	0.87711	0.0462319	0.894321	-1.07367
ENSG00000044012	GUCA2B	Mammalia	MM	Tissue-biased	-5.36318	-5.95457	0.591389	0.301988	-6.81591	-6.78315	-0.0327595	0.627196	-1.81903	7.68445	-9.50348	3.98342e-125	-6.12221	-6.04262	-0.0795837	0.774367	-1.82137	-5.99764	4.17627	7.54774e-28	-4.0075	-4.75662	0.749117	0.0934879	-0.703542	0.490992	-1.19453	0.00490146	-5.11906	-3.12172	-1.99734	8.63487e-10	-5.90815	-3.25767	-2.65048	7.06858e-35	-6.61632	-6.79215	0.175829	0.172631	-3.1481	-0.796233	-2.35187	1.70848e-05	-6.86042
ENSG00000044090	CUL7	Amniota	EM	Broadly transcribed	5.83611	5.39124	0.444869	0.0146732	5.98526	5.78633	0.198933	0.00106595	5.39577	4.88863	0.507133	1.26454e-07	5.13823	4.95328	0.184949	0.0876528	5.94869	5.63372	0.314971	7.26669e-11	6.009	5.95144	0.0575635	0.555814	4.90041	3.82709	1.07332	6.5111e-19	5.98947	5.23537	0.754101	4.19243e-17	5.81557	5.2313	0.584272	2.13115e-08	6.14231	5.79953	0.342772	6.68802e-07	5.48447	5.08646	0.398015	0.00579211	6.2989
ENSG00000044115	CTNNA1	Metazoa	EM	Broadly transcribed	8.46397	8.8349	-0.37093	0.00393499	8.86782	8.83047	0.0373485	0.458257	8.82974	9.27211	-0.442369	2.28795e-08	8.52448	9.11063	-0.586151	5.44619e-13	9.01708	9.11612	-0.0990389	0.0344734	9.12994	8.99624	0.133706	0.112569	7.74955	7.26837	0.481182	6.3653e-13	8.89504	9.0376	-0.142562	0.0498783	8.42427	9.01622	-0.591953	5.57985e-22	8.5076	8.55797	-0.0503764	0.293032	8.59694	8.84776	-0.250821	0.0300463	8.87867
ENSG00000044446	PHKA2	Metazoa	EM	Broadly transcribed	5.06682	4.4921	0.57472	0.00820897	5.12931	5.62646	-0.497147	5.54884e-25	5.05168	5.03373	0.0179496	0.897707	4.28854	4.41335	-0.124806	0.265003	6.88679	4.59379	2.29301	1.37275e-93	5.15067	5.0696	0.0810656	0.448361	5.85137	6.00642	-0.155051	0.112856	4.77128	4.75395	0.0173223	0.841462	5.09163	4.70407	0.387557	3.8241e-05	5.61935	5.23024	0.389107	3.75053e-07	4.70294	4.45558	0.247363	0.0513807	5.19286
ENSG00000044459	CNTLN	Chordata	EM	Broadly transcribed	2.46011	3.44749	-0.987376	0.00348005	3.18497	3.73654	-0.55157	5.85034e-11	2.20891	2.22843	-0.0195198	0.93044	2.80454	2.33905	0.465495	0.0119462	3.82103	3.23037	0.590654	1.13364e-18	3.54748	2.96138	0.586101	1.13635e-06	3.52191	4.10753	-0.585621	1.38053e-05	2.66506	3.49004	-0.824976	7.20194e-12	3.24334	3.3851	-0.141758	0.276619	3.31028	3.33688	-0.026599	0.880326	2.7572	3.248	-0.4908	0.0178953	2.86344
ENSG00000044524	EPHA3	Metazoa	EM	Broadly transcribed	1.89011	5.15833	-3.26821	2.79759e-32	1.76437	2.30781	-0.543438	0.000850565	1.34052	2.33647	-0.99595	3.1831e-05	1.052	0.937201	0.114795	0.736956	3.654	2.05365	1.60035	6.16091e-14	-0.145406	2.08337	-2.22877	5.16214e-10	1.10161	2.87264	-1.77102	6.67377e-11	1.91484	2.34509	-0.43025	0.0693202	1.41652	2.83751	-1.42099	6.12134e-13	4.94744	5.87818	-0.930738	3.99535e-07	3.09683	3.48864	-0.391811	0.279241	3.1444
ENSG00000044574	HSPA5	Eukaryota	UC	Broadly transcribed	9.40028	8.78696	0.613317	0.000114143	9.52621	8.83783	0.688378	3.41851e-32	9.53668	9.05643	0.480251	5.14011e-09	9.5828	9.10489	0.477906	2.86089e-07	9.24495	9.16565	0.0792983	0.241974	8.99367	9.04346	-0.0497943	0.723746	9.58613	9.12563	0.460502	5.66298e-06	9.80226	8.91625	0.886012	2.15994e-34	9.62152	8.97715	0.64437	1.24392e-16	9.64696	9.36727	0.279692	0.00143875	9.3498	8.78371	0.566096	6.19901e-08	10.1089
ENSG00000046604	DSG2	Euteleostomi	EM	Broadly transcribed	7.11212	5.64194	1.47018	0.000165937	7.30351	7.84666	-0.543155	3.26177e-08	8.6956	9.29806	-0.602454	4.27654e-09	6.99827	5.83509	1.16318	2.6188e-09	7.02728	7.47521	-0.447933	0.000142811	7.26914	7.17325	0.0958927	0.692358	4.32149	5.12249	-0.801004	0.00480634	7.22513	6.11008	1.11505	4.57508e-13	8.04234	5.94889	2.09345	1.19437e-51	6.91762	6.90279	0.014834	0.922064	8.15627	6.66826	1.48801	3.6686e-10	7.28635
ENSG00000046647	GEMIN8	Amniota	EM	Broadly transcribed	3.89408	3.73794	0.156136	0.450635	4.215	4.13761	0.0773843	0.223733	3.99445	3.31888	0.675562	9.63132e-08	3.23312	3.55738	-0.32426	0.000927555	4.15398	3.76655	0.387429	2.13753e-12	4.19622	3.99578	0.200444	0.0166387	3.04018	2.88081	0.159371	0.103823	3.73543	3.76688	-0.03145	0.728796	3.45746	3.70495	-0.24749	0.00256921	3.9033	3.59456	0.308739	1.61427e-07	3.49367	3.68713	-0.193455	0.105171	4.22803
ENSG00000046651	OFD1	Eukaryota	UC	Broadly transcribed	5.27156	4.90626	0.365296	0.0856927	5.44873	5.6518	-0.203063	0.000785302	5.20317	4.77672	0.42645	0.000542126	4.39728	4.57099	-0.173702	0.093832	5.09557	4.49379	0.601778	5.72506e-16	5.01306	4.5432	0.469864	0.00130709	3.69789	3.16967	0.528218	8.02518e-07	5.1291	4.84268	0.286421	0.00169565	4.96372	4.68301	0.280705	0.00668931	5.26575	4.99286	0.272896	2.42927e-05	4.71866	4.41297	0.305688	0.0250397	5.59642
ENSG00000046653	GPM6B	Chordata	EM	Broadly transcribed	1.8723	4.0711	-2.1988	4.17774e-22	3.51222	5.84019	-2.32796	6.51352e-94	1.37672	3.51493	-2.13821	4.14888e-33	3.09076	3.45703	-0.36627	0.0301119	1.96296	4.44479	-2.48183	1.01854e-96	2.46171	3.72792	-1.26621	5.32596e-08	-1.32038	-0.429809	-0.890567	1.13794e-07	2.87966	5.24415	-2.36449	4.12985e-71	3.1389	5.06101	-1.92211	5.77475e-50	3.93266	5.21785	-1.28519	9.06948e-25	2.24341	4.85026	-2.60685	4.62929e-33	2.37372
ENSG00000046889	PREX2	Metazoa	EM	Broadly transcribed	1.65981	4.12217	-2.46237	1.96571e-24	2.97642	5.23532	-2.2589	9.76459e-109	1.39389	2.77484	-1.38096	1.13072e-17	1.31977	2.04579	-0.726025	0.000209021	5.18541	3.48423	1.70119	4.70698e-16	1.60973	3.5592	-1.94947	4.2357e-20	1.34192	1.69704	-0.355111	0.10812	2.74739	5.11105	-2.36366	1.09336e-65	1.78496	5.24491	-3.45995	4.33788e-136	2.78939	3.74135	-0.951952	4.60244e-14	3.17844	3.75259	-0.57415	0.0156115	3.48128
ENSG00000047056	WDR37	NA	NA	Broadly transcribed	4.12731	4.20339	-0.0760813	0.665349	4.63029	4.9615	-0.331207	7.97782e-11	4.13729	4.87297	-0.735677	1.24445e-22	4.15247	4.42464	-0.272174	0.00645473	4.62926	4.78055	-0.151288	0.00141182	4.50902	4.86112	-0.352105	9.30493e-06	3.33319	3.2031	0.13009	0.161925	4.36524	4.81898	-0.453737	2.50216e-10	4.3336	4.79625	-0.462655	1.85832e-08	4.59433	4.32883	0.265504	0.000358049	4.15327	4.40244	-0.249173	0.0231305	4.65975
ENSG00000047188	YTHDC2	Eukaryota	UC	Broadly transcribed	4.86312	5.11014	-0.247021	0.158382	5.43845	5.45878	-0.0203268	0.773515	4.92968	5.03208	-0.102391	0.252626	4.74262	5.21817	-0.475546	8.57606e-07	5.47783	5.04041	0.437418	7.9488e-15	4.9028	4.9851	-0.0823016	0.437056	4.33734	4.5747	-0.237358	0.0117598	4.79933	4.86292	-0.0635865	0.422955	4.69139	4.87808	-0.186685	0.00891335	5.08232	4.89535	0.186971	0.0394606	4.99847	4.99246	0.00600592	0.969987	4.84607
ENSG00000047230	CTPS2	Amniota	EM	Broadly transcribed	4.71302	4.5201	0.192916	0.271744	5.54919	4.94229	0.606904	8.00996e-15	5.32293	4.61344	0.70949	3.33558e-09	3.46618	3.52733	-0.0611501	0.65437	4.36079	4.43953	-0.0787427	0.0811193	4.52334	4.21334	0.309999	0.000175804	3.87298	3.58545	0.287525	0.00370668	4.85353	4.32428	0.529243	3.40174e-09	4.53843	4.22457	0.313868	0.000889488	5.13996	4.91177	0.228197	3.16327e-05	4.77685	4.38592	0.390929	0.00265361	4.37646
ENSG00000047249	ATP6V1H	Eukaryota	UC	Broadly transcribed	5.8628	5.87851	-0.0157121	0.930022	6.09308	5.72373	0.369355	1.74651e-08	5.57995	5.33075	0.249199	0.00324586	5.75803	5.72974	0.0282867	0.796099	5.62766	6.98278	-1.35511	1.4445e-91	6.15836	6.87371	-0.715346	5.92563e-12	4.83242	4.33676	0.495658	8.17085e-06	5.73545	5.7909	-0.0554512	0.456289	5.62609	5.70146	-0.0753692	0.305151	5.98536	6.02611	-0.0407513	0.588859	5.33649	5.48021	-0.143715	0.161326	6.08195
ENSG00000047315	POLR2B	Cellular_organisms	UC	Broadly transcribed	6.42339	6.55967	-0.136275	0.345061	6.87457	6.78236	0.0922142	0.0886658	6.64569	6.47231	0.173377	0.00534359	6.44142	6.49076	-0.0493426	0.568571	6.25949	6.5524	-0.292912	1.91015e-12	6.07424	6.28383	-0.209585	0.00801429	5.18827	5.19167	-0.00339414	0.975309	6.55296	6.16944	0.383516	2.15338e-10	6.75791	6.17709	0.580818	8.05155e-12	6.38304	6.49689	-0.113856	0.0823959	6.4202	6.26158	0.158618	0.0857856	6.27611
ENSG00000047346	FAM214A	Metazoa	EM	Broadly transcribed	4.77199	5.12214	-0.350149	0.158681	6.13066	6.30085	-0.170192	0.155867	4.02758	5.27506	-1.24748	1.49717e-37	4.49131	5.5682	-1.07689	5.59531e-23	5.13403	4.82481	0.309225	1.05027e-08	4.58106	4.73911	-0.158047	0.0936713	4.41674	4.92783	-0.511084	7.90617e-06	5.29549	5.24056	0.0549263	0.567444	4.69165	5.21825	-0.5266	1.07566e-10	5.55829	5.38696	0.171333	0.052903	4.79919	5.79169	-0.992499	2.24875e-15	5.62023
ENSG00000047365	ARAP2	Tetrapoda	EM	Broadly transcribed	4.67567	4.12393	0.551745	0.0757449	3.88918	4.23121	-0.342035	0.000665206	4.23811	4.23452	0.00359705	0.975275	5.2393	5.35877	-0.119477	0.493052	4.50009	4.31341	0.186686	0.0150958	4.29668	3.97246	0.324219	0.0018678	2.76705	3.86252	-1.09547	4.24316e-13	4.76149	6.14005	-1.37856	1.76989e-33	4.86781	5.93002	-1.06221	4.3044e-22	3.43015	3.50117	-0.0710275	0.545909	4.63771	4.25901	0.378692	0.0507434	5.74463
ENSG00000047410	TPR	Eukaryota	UC	Broadly transcribed	7.15107	7.10634	0.0447302	0.799787	7.53595	7.39144	0.144507	0.0132168	6.87249	6.37972	0.492778	2.25496e-10	6.8891	6.73973	0.149374	0.0796603	6.86511	6.83075	0.0343658	0.52904	6.58807	6.66405	-0.0759833	0.536474	6.06986	5.48764	0.582222	9.39566e-10	7.10348	6.7612	0.342289	6.34305e-06	7.03502	6.82416	0.210855	0.00724283	6.80319	6.93005	-0.126853	0.0781064	7.11012	6.57748	0.53264	1.4574e-08	7.02762
ENSG00000047457	CP	Eukaryota	UC	Broadly transcribed	2.8563	3.93958	-1.08328	0.196714	3.87185	5.63864	-1.76679	5.64009e-11	0.683312	4.21778	-3.53447	7.60728e-39	2.26185	4.6664	-2.40456	6.77954e-12	7.4741	3.11054	4.36356	6.19925e-29	1.73509	2.90043	-1.16534	0.00246399	9.84702	11.837	-1.98998	2.30767e-10	7.66044	4.53707	3.12337	8.02319e-21	5.72523	4.99667	0.728561	0.0474509	4.07404	4.2173	-0.143257	0.708127	2.79453	2.59534	0.199196	0.733664	1.66691
ENSG00000047578	KIAA0556	Eukaryota	UC	Broadly transcribed	4.63868	4.49733	0.14135	0.41426	5.30953	4.83539	0.474146	7.74136e-12	4.83299	5.01583	-0.182838	0.0143045	4.44408	4.93939	-0.495308	1.89086e-08	4.50485	4.69734	-0.192491	0.000257576	5.55263	4.88451	0.668125	5.90771e-10	3.25062	2.46089	0.789734	8.47852e-10	4.82	4.8241	-0.00410073	0.966359	4.53109	4.84687	-0.315779	0.000341282	5.47969	5.16678	0.312916	1.79475e-05	4.93837	4.85066	0.0877139	0.483203	5.54188
ENSG00000047579	DTNBP1	Metazoa	EM	Broadly transcribed	4.38861	4.26266	0.125955	0.528551	4.32914	4.03966	0.289479	6.28192e-08	4.48071	4.39469	0.0860196	0.277686	3.61586	3.59257	0.0232901	0.856477	4.52225	4.11394	0.408312	1.25888e-14	4.33174	4.4549	-0.123158	0.14236	3.0643	2.59665	0.467643	0.00187155	4.26577	4.22744	0.0383293	0.585909	4.0166	4.29407	-0.277464	0.000108144	4.26429	4.1621	0.102195	0.0983163	4.0006	4.1347	-0.134105	0.175954	4.60918
ENSG00000047597	XK	Euteleostomi	EM	Broadly transcribed	1.55126	2.76627	-1.21501	0.0129721	0.361621	0.933542	-0.571921	0.00506251	4.95011	6.11783	-1.16773	6.07359e-15	0.943642	2.228	-1.28436	1.10968e-05	-0.553931	2.66576	-3.21969	1.74893e-59	-1.17595	2.18545	-3.36139	3.60905e-25	0.483576	0.504572	-0.0209961	0.967264	2.06072	2.2309	-0.170179	0.575841	1.22524	1.94757	-0.722329	0.00311171	1.39334	2.49636	-1.10302	4.55907e-08	4.02714	5.11323	-1.0861	0.00031158	1.08254
ENSG00000047617	ANO2	Tetrapoda	EM	Tissue-biased	-0.869668	0.593096	-1.46276	3.38571e-06	0.586547	1.95006	-1.36352	1.66522e-19	-1.16713	-0.184131	-0.982995	4.22157e-08	-0.844364	-0.274516	-0.569848	0.00324466	1.34627	0.686511	0.659758	2.22015e-06	-1.48703	0.651484	-2.13852	1.90916e-22	-1.71463	-3.29397	1.57934	1.04925e-07	-0.775875	1.76907	-2.54494	1.27827e-54	-0.32612	1.84908	-2.1752	2.0346e-41	0.0685019	0.249018	-0.180516	0.19719	-0.551932	0.0662373	-0.618169	0.00406676	-0.303039
ENSG00000047621	C12orf4	Metazoa	EM	Broadly transcribed	4.10135	4.0788	0.0225407	0.895178	4.37025	4.25747	0.112779	0.0338346	3.85664	3.86214	-0.00550959	0.950543	4.12601	3.92898	0.197028	0.0299826	4.24087	3.92435	0.316522	5.52266e-12	3.93595	3.69777	0.238182	0.00545988	2.85884	2.52423	0.334613	7.34787e-05	4.12358	4.04618	0.0773935	0.327561	4.49445	4.06141	0.433043	9.87406e-09	3.89543	4.18831	-0.292875	7.48845e-07	3.94719	3.91648	0.0307111	0.780087	3.83336
ENSG00000047634	SCML1	Theria	MM	Broadly transcribed	2.94268	3.24436	-0.301682	0.368028	2.69563	3.76264	-1.06702	4.91993e-20	4.62728	3.1223	1.50498	6.39638e-12	2.54669	2.16565	0.381036	0.0357213	3.38046	2.96432	0.416138	5.37816e-05	2.6264	3.13325	-0.506852	0.000763325	4.39451	4.29232	0.102187	0.527311	2.92474	3.494	-0.569266	1.30696e-05	3.2091	3.40263	-0.193531	0.162275	3.10159	3.169	-0.067407	0.605777	4.47337	3.4769	0.996465	0.000103328	2.48973
ENSG00000047644	WWC3	Eumetazoa	EM	Broadly transcribed	5.4116	5.7994	-0.3878	0.127807	6.11036	6.06912	0.041235	0.586552	5.27515	4.75956	0.515593	6.09302e-05	5.42575	5.42462	0.00112814	0.993363	6.2359	5.32128	0.914613	4.58877e-55	5.56587	5.35227	0.213602	0.0775551	3.83192	3.46635	0.365573	0.00772551	6.23826	7.26841	-1.03015	6.15409e-20	5.82479	7.21308	-1.3883	6.92335e-41	5.47231	6.27883	-0.806525	4.02369e-25	5.38132	5.92316	-0.541835	0.00477179	6.26044
ENSG00000047648	ARHGAP6	Metazoa	EM	Broadly transcribed	1.62602	4.88085	-3.25482	2.51047e-25	1.73749	3.27788	-1.54039	4.9733e-58	2.03284	2.95795	-0.925112	0.000357263	0.0695566	1.33463	-1.26507	5.18175e-12	4.21379	4.97559	-0.761802	1.29063e-23	3.98349	4.91774	-0.934243	1.8663e-20	0.239089	0.121328	0.117761	0.572995	2.00241	4.67231	-2.6699	4.32618e-104	1.07746	4.72826	-3.6508	6.97643e-139	6.5355	6.61785	-0.0823502	0.480506	3.09721	4.03983	-0.942624	0.000502573	5.06374
ENSG00000047662	FAM184B	Tetrapoda	EM	Broadly transcribed	2.8651	3.57938	-0.714277	2.79322e-05	3.67639	4.26157	-0.585179	2.5381e-13	3.03015	3.26507	-0.234919	0.0270451	2.09632	2.56623	-0.46991	0.000483568	3.41596	3.55845	-0.142488	0.0531945	3.26086	3.50435	-0.2435	0.04213	1.77807	1.52227	0.255807	0.0208367	3.25392	3.49011	-0.236193	0.0241137	2.86195	3.40383	-0.541881	1.73818e-08	3.42497	3.48277	-0.0577931	0.395984	3.30708	3.48483	-0.177753	0.290766	3.67396
ENSG00000047849	MAP4	Bilateria	EM	Broadly transcribed	8.03203	8.82283	-0.790795	2.28923e-07	8.1888	8.55919	-0.370387	1.39648e-16	8.01245	7.91449	0.0979653	0.163556	8.31598	8.69458	-0.378601	0.00275733	8.19772	8.54467	-0.346948	2.3107e-14	8.64602	8.48216	0.163865	0.051688	7.08641	6.70819	0.37822	1.06198e-07	7.87418	8.59326	-0.719079	5.65632e-24	7.74497	8.62086	-0.875893	1.50161e-26	7.9951	8.35513	-0.360025	1.41446e-07	7.99516	8.37245	-0.377294	0.000629504	7.93465
ENSG00000047932	GOPC	Metazoa	EM	Broadly transcribed	5.23023	5.29326	-0.0630315	0.712463	5.66044	5.94888	-0.288435	4.29106e-08	5.5216	5.73789	-0.216296	0.000699211	5.33673	5.06031	0.276425	0.00439454	5.32768	5.399	-0.0713129	0.109436	5.13747	5.14422	-0.00675214	0.929239	4.23143	4.53789	-0.306452	0.000380227	5.24666	5.21868	0.0279812	0.675355	5.42215	5.15291	0.269242	0.000148332	5.14758	5.48077	-0.333181	1.32127e-06	5.3322	5.12342	0.208785	0.0196488	5.72741
ENSG00000047936	ROS1	Tetrapoda	EM	Tissue-biased	-3.14876	-5.29385	2.1451	0.00474654	-3.8204	-5.03189	1.21149	9.13043e-07	-2.41867	0.800855	-3.21953	1.60784e-16	-0.973365	-3.40768	2.43431	3.14091e-06	-4.23022	1.38479	-5.61501	1.84982e-84	-4.85267	0.649623	-5.50229	3.82066e-49	-3.46366	-4.20291	0.739246	0.0663967	5.38831	7.22932	-1.84101	8.7788e-10	3.2301	7.36077	-4.13068	1.50182e-46	-3.4127	-2.9869	-0.425792	0.242535	-1.75068	-4.20204	2.45136	7.43802e-06	-4.78763
ENSG00000048028	USP28	Eukaryota	UC	Broadly transcribed	4.42707	4.67272	-0.24565	0.138851	4.65578	4.81692	-0.16114	0.0095779	4.6577	4.45582	0.201879	0.00376126	4.62805	4.7583	-0.130247	0.232051	4.39938	4.62334	-0.223955	1.46784e-07	4.21981	4.43726	-0.217456	0.0072897	3.55939	3.66161	-0.102216	0.302261	4.79328	4.14452	0.648758	8.48096e-11	5.16579	4.15393	1.01185	1.52724e-23	4.52897	4.82931	-0.300346	9.41332e-05	4.90473	4.91875	-0.0140135	0.918113	4.50378
ENSG00000048052	HDAC9	Cellular_organisms	UC	Broadly transcribed	1.36645	2.84578	-1.47934	0.000687801	2.52331	3.07203	-0.54872	5.47079e-05	1.68359	3.96983	-2.28624	8.76609e-30	2.50619	1.82493	0.681263	0.0177012	2.92891	2.84227	0.0866381	0.398598	2.87076	2.46698	0.403778	0.0747993	-0.130292	1.17445	-1.30474	3.77464e-11	2.87224	2.99505	-0.122807	0.593697	2.95978	2.97185	-0.0120713	0.958799	3.60218	4.38877	-0.786583	0.000253193	3.45609	4.31311	-0.857017	0.00251257	3.45513
ENSG00000048140	TSPAN17	NA	NA	Broadly transcribed	5.69761	4.95289	0.744719	2.8729e-06	5.4494	4.61368	0.835724	1.60653e-40	5.72771	5.7819	-0.0541866	0.502446	5.73416	5.36596	0.368205	0.000131771	5.30689	5.12107	0.185816	0.00359955	5.92899	5.25398	0.675006	3.69327e-16	4.91124	4.06971	0.841526	2.33975e-15	5.79564	5.21012	0.585522	1.13608e-12	5.64788	5.21603	0.431845	1.66905e-07	5.28269	4.91077	0.371914	5.95186e-08	5.13751	4.70881	0.428707	0.000244352	5.02302
ENSG00000048162	NOP16	NA	NA	Broadly transcribed	4.98404	4.38892	0.595121	0.0044008	4.28035	3.63009	0.650267	2.22024e-15	5.30588	4.17094	1.13494	5.6437e-22	4.9368	5.02768	-0.090882	0.510412	4.15342	3.03716	1.11626	4.72248e-34	4.13236	3.4507	0.681663	3.10593e-07	4.26168	3.96311	0.298567	0.0387415	4.14487	3.2287	0.916167	5.8316e-15	4.53169	3.35411	1.17758	1.09015e-27	4.2401	3.33806	0.902037	2.71849e-15	4.48403	3.91034	0.573684	0.00035141	3.43551
ENSG00000048342	CC2D2A	Eukaryota	UC	Broadly transcribed	3.25158	4.84639	-1.59481	1.5957e-18	3.72072	4.74326	-1.02254	8.32952e-57	2.72539	3.18265	-0.457262	0.0106924	2.57583	3.17878	-0.602956	0.000217784	4.9786	5.60953	-0.630933	5.1231e-20	5.30581	5.5124	-0.206592	0.065159	1.63347	1.66167	-0.0281955	0.863101	3.95349	4.91688	-0.963388	3.24102e-23	3.61093	4.87895	-1.26802	2.87126e-46	4.13465	4.58172	-0.44707	4.31827e-07	3.31327	4.67387	-1.3606	5.34188e-12	3.93532
ENSG00000048392	RRM2B	Tetrapoda	EM	Broadly transcribed	5.1342	5.10397	0.0302305	0.917977	5.58995	5.37331	0.216643	0.0119845	4.97328	5.05861	-0.0853237	0.446808	4.87775	4.96448	-0.0867303	0.458048	6.26923	6.523	-0.253771	0.000766711	5.96035	5.99508	-0.0347303	0.801762	4.72066	4.74966	-0.0290028	0.819044	5.71272	6.19292	-0.480204	2.1746e-06	5.3597	6.18173	-0.822023	1.0461e-27	5.49642	5.57379	-0.0773696	0.362707	5.12915	4.72442	0.404727	0.00312578	6.71087
ENSG00000048405	ZNF800	Bilateria	EM	Broadly transcribed	4.18216	4.58156	-0.399402	0.000869061	4.69402	4.8606	-0.166577	0.00235485	4.81789	4.52751	0.290383	0.000288343	4.0789	4.55715	-0.478253	1.89521e-08	4.64673	4.52611	0.12062	0.0106475	4.32759	4.20506	0.122535	0.200526	3.41526	3.98944	-0.574175	2.91607e-12	4.42436	4.68077	-0.25641	1.85904e-05	4.36604	4.64138	-0.275347	2.60371e-05	4.47586	4.52628	-0.050426	0.523088	5.05786	5.06737	-0.00950673	0.929922	4.19993
ENSG00000048462	TNFRSF17	Mammalia	MM	Broadly transcribed	-2.01131	-1.84158	-0.169732	0.840221	-0.723655	0.852698	-1.57635	1.471e-12	-0.560056	4.18259	-4.74265	5.69569e-53	-1.32868	-2.17826	0.849587	0.0599168	-1.99337	-3.55939	1.56601	8.75525e-10	-2.55674	-2.71107	0.154336	0.758043	-3.55219	-1.45417	-2.09802	9.46812e-08	0.923334	-0.744558	1.66789	2.93256e-08	0.447224	0.00346854	0.443755	0.167629	-2.87316	-3.00716	0.133993	0.69021	0.204065	1.27092	-1.06685	0.0109567	-1.99784
ENSG00000048471	SNX29	Metazoa	EM	Broadly transcribed	4.4497	5.15978	-0.710074	1.28688e-05	5.19392	5.69985	-0.505928	1.84513e-18	3.98597	4.49736	-0.511399	2.3888e-07	5.16953	5.37687	-0.207341	0.116033	6.56162	6.98334	-0.421723	2.2445e-06	6.97569	6.96657	0.00912738	0.951145	3.18062	2.91543	0.265191	0.0388267	5.01367	5.54239	-0.528719	1.45833e-10	4.76914	5.57861	-0.809475	3.3299e-18	4.38709	4.75431	-0.367224	8.42576e-08	4.79055	5.40393	-0.613382	3.88023e-05	5.06231
ENSG00000048540	LMO3	NA	NA	Broadly transcribed	1.37505	5.34105	-3.966	4.8982e-33	1.55305	3.49459	-1.94154	3.01318e-34	0.624603	3.42692	-2.80232	2.46177e-25	-1.41546	0.274352	-1.68981	2.11016e-10	0.333515	3.95916	-3.62565	2.31409e-118	-0.851301	3.44255	-4.29385	2.75649e-76	-1.70659	-1.93757	0.230982	0.25581	6.07051	7.04734	-0.976832	0.000824851	2.69195	7.09319	-4.40124	1.45406e-75	2.49231	4.34007	-1.84777	1.44114e-28	2.0147	3.60074	-1.58604	8.86737e-08	8.05629
ENSG00000048544	MRPS10	Metazoa	EM	Broadly transcribed	5.51413	5.21585	0.298277	0.0625312	5.62038	5.27648	0.343901	3.07286e-12	5.61709	5.16906	0.448032	3.01566e-09	5.73961	5.98677	-0.247155	0.00970222	5.07391	5.58475	-0.510844	1.19332e-29	5.34879	5.33357	0.0152199	0.890036	5.26845	5.06957	0.198878	0.00640397	5.60895	4.91632	0.692625	4.55043e-16	5.66139	4.87129	0.790105	2.65044e-20	5.08642	5.21742	-0.131001	0.000976875	5.60912	5.56778	0.0413464	0.753631	5.06493
ENSG00000048545	GUCA1A	NA	NA	Tissue-biased	-3.27845	-4.19169	0.91324	0.18359	-4.24256	-5.1691	0.926537	2.64586e-07	-3.82431	-4.82196	0.997646	0.00222741	-3.01638	-5.15271	2.13633	9.1398e-13	-5.77829	-6.18243	0.404141	0.0300503	-5.73046	-6.24572	0.515259	0.0881575	-6.08444	-6.21661	0.132164	0.459396	-3.32829	-5.88096	2.55267	8.70078e-19	-1.9839	-5.83421	3.85031	1.71466e-40	-5.4458	-4.72068	-0.72512	0.00114914	-2.67071	-3.3235	0.652792	0.132768	-5.88189
ENSG00000048649	RSF1	Metazoa	EM	Broadly transcribed	5.5378	5.94658	-0.408773	0.00386617	6.24547	6.29941	-0.053934	0.535281	5.47438	5.41961	0.0547704	0.42594	5.32344	5.209	0.114444	0.318751	5.84474	6.12835	-0.283608	1.3687e-08	5.41643	5.71973	-0.303303	0.00121456	4.18252	4.53203	-0.349516	5.09511e-06	5.77318	5.77246	0.000720039	0.993127	5.66405	5.69791	-0.0338641	0.685463	5.8178	6.07879	-0.26099	0.000271678	6.18311	5.99902	0.184096	0.0855025	6.0093
ENSG00000048707	VPS13D	Metazoa	EM	Broadly transcribed	5.81412	6.76357	-0.949458	4.77215e-13	6.50521	7.23327	-0.72806	1.40191e-30	5.82285	6.66154	-0.838693	3.04666e-18	6.37804	7.28095	-0.902909	1.91314e-16	6.08721	7.20899	-1.12177	3.81391e-47	6.16117	6.93839	-0.777219	2.90047e-12	5.03167	5.40081	-0.36914	5.76418e-05	6.07345	6.81194	-0.738487	2.85995e-16	5.9279	6.76941	-0.841512	3.79476e-19	6.66174	6.96123	-0.29949	4.15316e-05	6.36456	6.88681	-0.522251	1.08182e-05	7.2195
ENSG00000048740	CELF2	Eukaryota	UC	Broadly transcribed	2.94707	6.049	-3.10194	5.46805e-27	4.73439	6.63815	-1.90376	6.39242e-69	5.43735	5.8655	-0.428152	0.0114434	3.6493	4.58502	-0.935718	1.32245e-06	4.92352	3.99304	0.930482	4.21144e-16	4.41436	3.77761	0.636743	0.00309829	2.00427	2.91745	-0.913183	5.51804e-07	6.06759	7.56127	-1.49368	5.82234e-23	4.63797	7.59827	-2.9603	2.33592e-65	4.58219	5.81397	-1.23177	6.17817e-18	4.82161	6.32977	-1.50817	4.06179e-09	4.89082
ENSG00000048828	FAM120A	Tetrapoda	EM	Broadly transcribed	7.62325	7.72237	-0.0991225	0.472007	8.05764	7.65167	0.405967	9.54067e-18	8.34737	8.60293	-0.255559	2.16248e-05	7.75027	7.56751	0.182755	0.0207429	7.67209	7.90931	-0.237217	4.48422e-06	7.72746	7.82751	-0.100056	0.176054	7.02599	7.21255	-0.186561	0.00340917	7.82066	7.54699	0.273677	1.50458e-05	7.74128	7.54759	0.193697	0.0047901	7.8554	7.72966	0.125735	0.0258251	8.64669	8.24114	0.405553	2.0647e-05	7.60493
ENSG00000048991	R3HDM1	NA	NA	Broadly transcribed	4.98269	4.61681	0.365882	0.0171258	5.28359	4.85749	0.426096	8.42947e-14	5.37183	4.61568	0.756146	1.27436e-21	5.09752	4.58616	0.511356	6.69116e-10	4.7233	4.6323	0.0909942	0.0203121	4.53701	4.54224	-0.00522964	0.946319	3.9608	3.43493	0.52587	7.09131e-10	4.92767	4.17947	0.748198	5.04804e-21	5.40356	4.24939	1.15416	2.99051e-46	4.80781	4.62856	0.179247	0.00559614	5.53867	5.07498	0.463693	1.03395e-07	4.60142
ENSG00000049089	COL9A2	Bilateria	EM	Broadly transcribed	3.91853	3.9273	-0.00877519	0.988821	3.96041	3.91705	0.0433613	0.825162	3.44084	3.16226	0.278587	0.382284	2.85856	1.72199	1.13656	0.00161468	2.25826	5.08609	-2.82783	2.19584e-93	2.9523	5.43405	-2.48175	2.04151e-27	0.474634	-0.128561	0.603194	0.0728106	3.96215	2.76459	1.19756	9.14803e-05	3.61688	2.65222	0.964667	0.000569641	6.744	5.22245	1.52155	7.74985e-07	3.1276	2.73193	0.395671	0.340183	3.61416
ENSG00000049130	KITLG	Amniota	EM	Broadly transcribed	3.74785	5.35073	-1.60288	1.24917e-06	5.6862	5.66151	0.0246831	0.881444	4.72918	5.83306	-1.10388	2.3956e-15	4.90586	4.88784	0.0180223	0.93788	5.15458	7.00795	-1.85338	1.21461e-43	6.04579	6.39816	-0.352379	0.337683	2.19453	1.40149	0.793036	0.000872798	6.26266	6.64992	-0.387261	0.0108628	5.80725	6.54572	-0.738471	5.63429e-07	4.31491	5.6886	-1.37368	3.63571e-27	5.67812	5.89599	-0.217873	0.330449	3.09329
ENSG00000049167	ERCC8	Eukaryota	UC	Broadly transcribed	2.64809	2.4299	0.218197	0.11985	2.98019	3.16916	-0.188979	8.00769e-06	3.00843	2.49318	0.515246	1.68809e-09	2.58115	2.45521	0.125947	0.160277	2.9797	3.16993	-0.190225	4.34362e-06	2.97663	2.92796	0.0486677	0.470654	1.97955	1.69293	0.286617	0.000417192	2.94764	2.63885	0.308792	1.78144e-05	2.87197	2.62638	0.245587	0.000331624	2.6431	2.64579	-0.00269362	0.967511	2.74633	2.58323	0.163097	0.0971329	2.77325
ENSG00000049192	ADAMTS6	Eumetazoa	EM	Broadly transcribed	0.592215	1.41524	-0.823027	0.0413158	1.42037	0.335366	1.085	1.04626e-16	0.76359	-1.43434	2.19793	1.12525e-18	0.323037	-2.20353	2.52657	3.09482e-22	0.0266289	0.866915	-0.840286	4.37035e-10	-1.77241	0.709678	-2.48209	6.51747e-24	-1.28126	-2.00505	0.723783	0.0110652	0.584383	0.364679	0.219704	0.233699	0.262096	0.584389	-0.322294	0.0536794	-0.732561	-0.537937	-0.194624	0.335467	1.63269	0.648467	0.984221	0.00016464	-0.568046
ENSG00000049239	H6PD	Metazoa	EM	Broadly transcribed	6.31562	6.72993	-0.414307	0.0278499	6.65645	7.50652	-0.850071	3.77777e-40	6.55461	6.81941	-0.264802	0.0104574	6.29299	6.75771	-0.464724	0.00021919	7.0581	6.29759	0.760516	4.50578e-26	6.7738	6.47575	0.298051	0.00970486	7.38754	7.50123	-0.113686	0.474408	6.94176	7.27706	-0.335307	0.000373259	6.74712	7.2966	-0.549476	1.51553e-08	6.70044	7.04402	-0.343582	9.64457e-06	7.03234	6.94326	0.0890799	0.559404	6.77606
ENSG00000049245	VAMP3	Tetrapoda	EM	Broadly transcribed	6.72973	6.9879	-0.258176	0.0365827	6.53662	7.20141	-0.664787	5.16402e-54	6.68275	7.00292	-0.32017	3.07107e-05	6.76233	6.88412	-0.121794	0.170079	6.95674	6.79999	0.156747	0.000603459	6.62724	6.65837	-0.0311334	0.696406	5.38305	5.54749	-0.164436	0.0772418	6.78051	7.38359	-0.60308	1.56821e-21	6.62319	7.37298	-0.74979	1.61353e-22	6.28066	6.76936	-0.488705	1.61694e-22	6.70733	7.04421	-0.336878	0.000119008	6.79139
ENSG00000049246	PER3	Tetrapoda	EM	Broadly transcribed	3.85278	5.75424	-1.90146	2.91115e-13	5.01769	6.05069	-1.033	3.93803e-28	3.16795	4.5761	-1.40815	4.69819e-17	4.53423	5.52504	-0.990807	2.7925e-07	5.2587	5.29014	-0.031434	0.79923	4.68076	5.47311	-0.792351	2.78864e-07	4.07462	4.86018	-0.785553	6.70758e-06	4.63036	5.4657	-0.83534	4.62874e-07	4.36891	5.38697	-1.01806	1.51277e-10	5.07097	5.82014	-0.749165	5.67184e-09	4.74549	6.25745	-1.51196	3.22675e-12	5.92553
ENSG00000049247	UTS2	Tetrapoda	EM	Tissue-biased	-3.09473	-3.29097	0.196232	0.791468	-3.08946	-4.55775	1.46829	1.87716e-11	-1.2762	-1.8575	0.581304	0.203865	-3.10782	-4.31908	1.21126	0.000135286	-2.46062	-4.93994	2.47932	1.16275e-23	-3.78437	-5.03886	1.2545	0.00268104	-3.47208	-4.08178	0.609695	0.118469	-2.11436	-2.56355	0.449182	0.10953	-2.8222	-2.4079	-0.414292	0.172741	-3.51479	-2.76357	-0.751211	0.0277368	-1.44033	-2.86236	1.42203	0.00641436	-3.38531
ENSG00000049249	TNFRSF9	Mammalia	MM	Tissue-biased	-0.626866	-1.25143	0.624563	0.174556	-0.221551	-1.99548	1.77392	1.94496e-25	-0.1078	-0.688218	0.580418	0.0172423	0.546004	-1.34173	1.88773	4.0356e-12	0.827984	-2.12021	2.94819	2.23326e-27	-0.779116	-1.88524	1.10612	0.000225537	-1.84293	-2.34888	0.505949	0.0954657	1.01988	-0.0395419	1.05942	1.09998e-06	0.813908	0.500003	0.313905	0.12553	-1.49443	-2.21137	0.716941	3.4039e-05	1.43264	0.0274702	1.40517	6.54176e-08	-1.12152
ENSG00000049283	EPN3	NA	NA	Broadly transcribed	5.68765	2.68917	2.99848	0.000466102	5.00264	3.16832	1.83432	3.18744e-26	4.46567	5.30957	-0.8439	1.75144e-06	5.11098	5.88838	-0.777405	4.49101e-06	-1.33259	5.19569	-6.52828	4.79584e-189	0.972131	4.98075	-4.00862	8.72236e-52	-2.80643	-2.14888	-0.657548	0.0674676	3.64467	0.487705	3.15697	1.50652e-23	4.2288	0.373226	3.85558	1.39161e-40	6.05302	5.59236	0.460655	1.72773e-08	4.88243	4.64052	0.241909	0.573775	2.25618
ENSG00000049323	LTBP1	Euteleostomi	EM	Broadly transcribed	6.28094	7.49824	-1.2173	0.000196546	5.92386	6.03022	-0.10636	0.389467	5.73667	5.62919	0.107482	0.655405	6.8442	5.07095	1.77325	8.96872e-12	5.95861	6.81864	-0.860024	1.01511e-07	3.50819	6.19165	-2.68346	2.12536e-28	3.80178	5.03768	-1.23591	6.14873e-09	6.03849	6.18417	-0.145673	0.353155	6.70816	6.44884	0.259318	0.144988	6.62035	7.28728	-0.666926	1.40513e-05	6.28832	6.7753	-0.486986	0.0720516	4.31799
ENSG00000049449	RCN1	Euteleostomi	EM	Broadly transcribed	7.76999	7.25067	0.519312	0.0164402	7.11792	7.28312	-0.165202	0.0545948	7.58406	6.25812	1.32594	1.32665e-27	6.42005	5.81278	0.60727	1.67285e-07	7.26728	6.32014	0.947144	9.70823e-38	7.31862	5.98891	1.32971	1.24981e-27	6.33626	6.64991	-0.313648	0.0851864	7.22454	6.47372	0.750824	1.9926e-13	7.10919	6.66978	0.439412	2.86578e-05	7.74026	7.51288	0.227382	0.00224113	6.98803	6.06133	0.926693	1.02102e-08	6.58366
ENSG00000049540	ELN	Mammalia	MM	Broadly transcribed	4.27661	7.12584	-2.84924	2.88188e-11	6.00382	6.36387	-0.360055	0.0678134	5.15311	4.75235	0.400766	0.180808	3.72469	5.0197	-1.29501	1.52879e-05	5.01351	4.74917	0.264333	0.177731	3.3832	5.34329	-1.96009	5.10624e-18	3.55651	4.48325	-0.926742	0.00201493	6.21164	7.33169	-1.12005	4.58259e-07	5.14135	7.60685	-2.4655	4.72412e-23	6.19453	6.20508	-0.01055	0.960641	5.73167	5.6906	0.0410708	0.921907	4.54969
ENSG00000049541	RFC2	Cellular_organisms	UC	Broadly transcribed	5.37611	4.28732	1.08879	7.70508e-09	5.11978	4.24133	0.878456	6.27815e-38	5.12492	4.38943	0.735492	1.5655e-15	5.1746	4.59874	0.575858	9.43403e-09	4.72631	3.62361	1.10269	3.81427e-61	4.76618	3.71759	1.04859	3.75283e-23	4.45456	4.03351	0.421041	4.24872e-05	4.89779	4.15807	0.739718	2.63721e-13	5.44202	4.16237	1.27965	1.54082e-42	4.4626	4.1873	0.275293	0.000196364	4.68982	4.19415	0.495671	0.000234719	4.30848
ENSG00000049618	ARID1B	Metazoa	EM	Broadly transcribed	6.15943	6.71373	-0.554307	5.52907e-05	6.54193	6.90803	-0.366101	2.69208e-13	6.3082	6.24475	0.0634539	0.374671	6.13948	6.52309	-0.383611	3.88681e-05	6.04503	6.56436	-0.519335	3.88739e-23	5.9463	6.54431	-0.598008	5.99753e-12	4.6452	4.93588	-0.29068	0.0021839	6.1344	6.42878	-0.294385	1.51871e-05	6.29029	6.39873	-0.10844	0.195599	6.40434	6.66039	-0.256051	0.000337549	6.83791	6.93171	-0.0938014	0.350257	6.7526
ENSG00000049656	CLPTM1L	Eukaryota	UC	Broadly transcribed	7.18922	6.44262	0.746607	2.64842e-05	6.97397	6.4721	0.501868	2.05063e-23	7.105	7.09145	0.0135522	0.841785	6.93235	6.15366	0.77869	8.51728e-15	7.50241	6.74663	0.755779	6.60224e-26	7.08256	7.15925	-0.0766914	0.541969	6.82711	6.65226	0.17485	0.0690776	7.93745	7.09927	0.838181	4.0785e-17	7.64606	7.1145	0.531559	7.39699e-09	6.9703	6.53851	0.431791	2.12523e-14	6.87917	6.61939	0.259776	0.03521	7.35679
ENSG00000049759	NEDD4L	Opisthokonta	UC	Broadly transcribed	5.9962	6.11721	-0.121008	0.725198	6.20029	6.81285	-0.61256	3.27258e-11	6.01847	7.44629	-1.42782	1.38217e-35	5.3655	5.33831	0.02719	0.881498	6.40123	7.96556	-1.56433	2.92294e-55	6.46552	7.86583	-1.40031	9.40551e-29	5.35381	4.59808	0.755729	1.06198e-07	6.66474	7.93206	-1.26732	2.74108e-21	6.38705	7.57573	-1.18868	3.92938e-24	8.52056	7.60701	0.913546	2.01861e-11	6.42264	6.5168	-0.0941631	0.550688	6.13539
ENSG00000049768	FOXP3	Tetrapoda	EM	Broadly transcribed	1.60807	0.484572	1.1235	0.00925226	2.01171	0.238963	1.77274	3.04237e-30	1.42373	0.376627	1.0471	2.04075e-05	2.46832	0.765358	1.70296	5.7322e-09	0.899913	-0.430565	1.33048	3.81409e-11	-0.0691313	-0.0202742	-0.0488571	0.841505	1.09426	1.36084	-0.266581	0.407029	2.09474	0.162556	1.93218	3.50301e-22	1.98612	0.356985	1.62914	6.06029e-16	0.975729	0.62645	0.349279	0.0139922	2.51969	0.609301	1.91039	3.66776e-10	0.945793
ENSG00000049769	PPP1R3F	NA	NA	Broadly transcribed	2.09443	2.74223	-0.647802	0.00843249	2.00024	1.82822	0.17202	0.0913983	0.94194	1.11762	-0.175683	0.295441	1.69986	2.65818	-0.958324	1.72371e-09	2.20328	2.44657	-0.243291	0.000140141	2.69947	2.73464	-0.0351689	0.79781	1.69476	1.49998	0.194784	0.34038	2.10134	2.14934	-0.0479919	0.750453	1.81534	1.98683	-0.171493	0.193788	2.39371	2.65549	-0.26178	0.0100235	1.52883	2.57205	-1.04322	1.37117e-09	3.19578
ENSG00000049860	HEXB	Cellular_organisms	UC	Broadly transcribed	6.5704	6.51706	0.0533457	0.79892	6.85623	6.8463	0.00992436	0.861557	7.35434	7.24427	0.110077	0.156306	6.20164	5.68322	0.518422	2.02433e-08	6.9291	6.46018	0.468927	6.05047e-13	7.03163	6.32416	0.707471	3.47356e-09	7.02236	6.62007	0.402285	4.2891e-05	7.09524	7.48373	-0.388497	5.11768e-06	6.6742	7.49324	-0.819038	1.01183e-22	7.14836	6.93345	0.214903	0.0660002	6.88592	6.43245	0.453467	3.61297e-05	7.17243
ENSG00000049883	PTCD2	Tetrapoda	EM	Broadly transcribed	2.3096	2.39484	-0.0852408	0.629596	2.88495	3.09207	-0.207123	0.000129908	2.61144	1.85908	0.752364	4.75847e-19	2.36387	2.55899	-0.195119	0.0258558	2.68448	3.13815	-0.453674	5.39837e-20	2.81891	2.84616	-0.0272456	0.789922	1.91678	2.22251	-0.30573	0.00139413	2.27767	1.84121	0.436457	1.22979e-08	2.44661	1.8729	0.573713	4.75852e-14	2.47019	2.68752	-0.21733	0.00111873	2.45258	2.29605	0.156531	0.150269	2.69441
ENSG00000050030	KIAA2022	NA	NA	Tissue-biased	-2.93873	1.00175	-3.94048	4.4398e-13	1.32212	1.60411	-0.281995	0.153019	-2.78279	1.50183	-4.28463	2.56281e-36	-2.28555	0.50677	-2.79232	6.44482e-12	-1.04349	3.82197	-4.86546	5.34101e-117	-1.48378	3.31559	-4.79936	1.69397e-46	-4.70153	-4.00666	-0.694874	0.0345157	0.0820561	1.01958	-0.937521	0.00228189	0.188086	0.790126	-0.602039	0.05149	2.92349	3.07785	-0.154361	0.23318	-0.822455	2.16534	-2.9878	4.96172e-18	-0.30194
ENSG00000050130	JKAMP	NA	NA	Broadly transcribed	4.96077	4.73841	0.22236	0.118122	5.4847	5.39021	0.0944876	0.101408	4.91411	5.17732	-0.263207	0.000269179	4.97368	4.62564	0.348033	0.000170306	5.42409	5.57658	-0.152485	0.000707777	5.46181	5.48312	-0.0213119	0.782056	4.44039	4.34939	0.0909949	0.256174	5.40622	5.39063	0.0155933	0.820268	5.19021	5.33241	-0.1422	0.0447833	5.52064	5.34376	0.176883	0.00190494	5.17312	5.13512	0.0379978	0.701837	5.26364
ENSG00000050165	DKK3	Eumetazoa	EM	Broadly transcribed	5.07841	6.42206	-1.34365	4.19577e-05	5.62764	7.24025	-1.61261	9.82935e-44	5.49372	5.37743	0.116289	0.594505	6.41578	5.75363	0.662143	0.00327618	6.2158	5.84366	0.372138	0.00553342	4.52101	5.64682	-1.12581	2.30404e-05	3.61823	3.40339	0.214835	0.497269	6.072	7.41083	-1.33883	6.76646e-18	6.53045	7.52434	-0.993885	1.93409e-09	5.98809	7.39199	-1.40389	1.26447e-16	6.12825	6.51657	-0.388326	0.0589113	4.92989
ENSG00000050327	ARHGEF5	Tetrapoda	EM	Broadly transcribed	5.31463	4.43316	0.881472	0.0201393	5.4315	5.85111	-0.419613	4.0103e-10	6.18968	6.60953	-0.419848	1.84932e-05	6.18571	6.32708	-0.141366	0.369376	4.97853	5.93546	-0.956939	3.52408e-31	5.84861	5.9846	-0.135993	0.309163	4.13634	4.36555	-0.229202	0.341933	5.51953	5.43278	0.0867548	0.413451	6.05016	5.20467	0.845495	6.83317e-11	5.64192	5.59242	0.0494974	0.552663	5.65328	5.05467	0.598607	0.00164459	5.89079
ENSG00000050344	NFE2L3	Tetrapoda	EM	Broadly transcribed	4.94007	3.25739	1.68268	0.000272195	4.51907	3.81266	0.706414	3.18009e-08	6.82243	4.27403	2.5484	2.16408e-54	4.33571	3.09458	1.24113	1.16526e-05	5.01695	3.75876	1.25819	3.81947e-22	4.5886	3.54479	1.04382	1.32182e-07	2.30224	1.61543	0.686806	0.00307648	5.12221	4.04277	1.07944	2.16206e-09	5.19967	4.11082	1.08885	3.11537e-10	3.39725	2.39456	1.00269	3.01515e-09	5.91599	3.3914	2.52459	1.46505e-23	4.46026
ENSG00000050393	MCUR1	Eukaryota	UC	Broadly transcribed	5.26572	4.59385	0.671868	0.00019319	5.52914	5.3646	0.164534	0.00631325	5.54411	5.53011	0.0139982	0.883405	5.11469	5.13156	-0.0168623	0.867599	5.24647	6.13726	-0.89079	2.04999e-75	5.45853	6.12325	-0.66472	1.16359e-15	4.9575	4.69796	0.25954	0.013703	5.47559	5.36011	0.115478	0.106456	5.49019	5.28329	0.206893	0.00616358	5.15719	5.07443	0.0827595	0.186651	5.64104	5.17497	0.466067	0.00163719	5.71558
ENSG00000050405	LIMA1	Eukaryota	UC	Broadly transcribed	6.99954	7.10308	-0.103541	0.752191	6.99652	7.76289	-0.76637	2.16682e-19	7.43558	8.93938	-1.5038	9.00014e-26	7.66176	6.9344	0.72736	4.25038e-07	6.68023	7.03413	-0.353892	2.05389e-07	6.16406	6.79995	-0.635892	1.95245e-06	4.34399	4.40323	-0.0592372	0.681716	6.45225	6.68716	-0.234908	0.0126424	7.23901	6.62924	0.609766	1.138e-07	6.69211	7.02991	-0.337805	5.39079e-06	7.33312	7.03393	0.299185	0.0711345	6.26841
ENSG00000050426	LETMD1	Tetrapoda	EM	Broadly transcribed	5.52118	5.37198	0.149195	0.416048	5.39886	6.27823	-0.879371	2.90773e-61	5.81758	5.54732	0.270261	0.00112355	4.61837	4.68245	-0.0640831	0.559154	5.99743	5.7939	0.203525	0.00100405	5.88827	5.92107	-0.0328061	0.761582	5.19304	5.08811	0.104924	0.227105	5.51797	5.35199	0.165976	0.046844	5.29246	5.29053	0.00193088	0.97933	5.99458	5.67253	0.322054	2.25189e-07	5.29884	5.36875	-0.0699081	0.534647	6.15565
ENSG00000050438	SLC4A8	Eukaryota	UC	Broadly transcribed	0.0955044	-0.0863893	0.181894	0.551622	3.2465	2.29686	0.949633	5.3109e-06	1.18102	0.180333	1.00069	2.21876e-07	0.133295	-0.731251	0.864546	2.54588e-05	1.06143	3.05817	-1.99675	3.0368e-79	0.823508	2.91685	-2.09334	6.12628e-43	-0.827059	-1.14874	0.321685	0.00434422	2.01709	2.60833	-0.591239	0.00123912	1.12152	2.42805	-1.30653	6.04615e-22	0.313039	0.62377	-0.310731	0.00389513	1.55628	1.06976	0.486512	0.0751987	0.0139127
ENSG00000050555	LAMC3	NA	NA	Broadly transcribed	3.18784	6.23748	-3.04964	2.504e-29	1.4	3.103	-1.703	1.365e-36	1.40827	3.20926	-1.80099	1.99528e-17	2.00438	1.71257	0.291805	0.330071	4.13737	5.2471	-1.10973	7.20097e-09	2.76976	5.28813	-2.51836	4.14038e-25	3.08052	4.07266	-0.992134	0.000380619	3.83646	5.77203	-1.93558	5.53172e-35	3.65947	5.9562	-2.29673	2.22803e-48	3.38859	3.12322	0.265368	0.192499	1.9735	1.6249	0.3486	0.361265	0.544466
ENSG00000050628	PTGER3	NA	NA	Broadly transcribed	1.57133	3.40268	-1.83135	1.51655e-10	4.5009	6.21122	-1.71032	1.27617e-25	1.84526	2.52396	-0.678696	0.000526513	1.402	2.6975	-1.2955	2.24854e-10	5.44639	8.7265	-3.28011	1.77521e-32	1.08314	8.85002	-7.76688	1.55459e-130	-0.173811	-0.541398	0.367587	0.0295144	1.21139	2.14952	-0.93813	1.98345e-08	1.0265	1.84444	-0.817941	9.69549e-09	1.99012	3.04295	-1.05283	7.08388e-16	2.59917	4.30345	-1.70429	7.30391e-11	1.21605
ENSG00000050730	TNIP3	Tetrapoda	EM	Tissue-biased	-0.637588	-0.763387	0.125799	0.800924	-1.03986	-1.6979	0.658038	7.56587e-06	-0.107814	0.013655	-0.121469	0.64297	0.713215	-0.707014	1.42023	1.37997e-05	-0.267869	-2.75081	2.48294	1.18269e-32	-0.984571	-2.34016	1.35559	1.18123e-05	-2.57297	-2.3415	-0.231471	0.266908	1.22376	1.9813	-0.757542	0.000239069	1.44842	2.72473	-1.2763	1.26607e-09	-1.44226	-1.87784	0.435584	0.0203706	0.529637	-0.24743	0.777067	0.00192227	-1.67087
ENSG00000050748	MAPK9	Metazoa	EM	Broadly transcribed	5.22074	5.49018	-0.26944	0.0222841	5.93718	5.59467	0.342515	4.75369e-09	5.67238	5.79703	-0.124642	0.0434866	4.87255	4.97481	-0.102255	0.198203	5.76756	5.57859	0.188973	1.28196e-05	5.47498	5.46519	0.00979579	0.896971	4.79336	4.52869	0.264674	0.000733931	5.7558	5.75486	0.000946511	0.991524	5.19328	5.7496	-0.556314	4.16767e-15	5.86645	5.72613	0.140314	0.00716329	5.57335	5.60869	-0.0353326	0.752661	5.71075
ENSG00000050767	COL23A1	Amniota	EM	Broadly transcribed	-0.101847	0.52143	-0.623277	0.169401	0.166337	1.58966	-1.42332	4.66817e-28	-0.333815	1.14131	-1.47513	9.45548e-13	1.1699	0.502389	0.667511	0.00752604	6.72118	0.850185	5.871	3.52277e-61	4.52324	1.87732	2.64592	5.53429e-07	-0.676788	-0.333021	-0.343767	0.209775	0.417687	1.1947	-0.777015	5.48359e-06	0.860952	1.13282	-0.271868	0.227536	1.51728	3.0508	-1.53352	8.57294e-19	0.806749	2.44141	-1.63466	2.56849e-13	5.02303
ENSG00000050820	BCAR1	Metazoa	EM	Broadly transcribed	6.50375	6.48746	0.0162835	0.947853	5.70734	5.41362	0.293715	9.40391e-05	6.66604	7.25879	-0.592748	4.16564e-15	6.45914	6.07237	0.386778	0.00115389	6.51693	6.53238	-0.0154488	0.839095	7.50699	7.06305	0.443939	7.37816e-05	5.46917	5.59233	-0.123152	0.272398	6.16149	6.17338	-0.0118916	0.918498	6.2018	6.18422	0.017578	0.88039	5.86973	5.90851	-0.0387806	0.657101	6.93113	6.89112	0.0400121	0.775493	6.15055
ENSG00000051009	FAM160A2	Eumetazoa	EM	Broadly transcribed	4.97908	5.36015	-0.381076	0.00119101	5.10378	5.4295	-0.325726	6.91672e-11	6.04614	6.54305	-0.496914	4.46041e-09	4.66334	4.76837	-0.105039	0.17154	5.28451	4.69758	0.586935	1.20989e-20	5.33069	5.13756	0.193133	0.00936662	4.86177	5.04297	-0.181208	0.0353664	5.15738	5.18351	-0.0261313	0.749056	4.92856	5.23032	-0.301756	3.27921e-05	5.44293	5.29755	0.145381	0.0161869	5.73488	5.52108	0.213802	0.0767801	5.44094
ENSG00000051108	HERPUD1	Bilateria	EM	Broadly transcribed	6.3309	6.57491	-0.244018	0.232251	6.88412	7.18185	-0.297731	2.42087e-06	6.7501	7.73986	-0.98976	2.48509e-26	6.14344	6.54453	-0.401097	0.000487362	7.87248	7.79158	0.0809022	0.217142	7.81292	7.84517	-0.0322479	0.794918	6.69804	7.32297	-0.624931	8.25296e-08	7.22256	7.18515	0.0374025	0.717163	6.80271	7.29185	-0.489142	3.54597e-05	8.55786	8.82564	-0.267779	0.0416528	6.95686	7.60631	-0.649449	1.55985e-06	7.32039
ENSG00000051128	HOMER3	Euteleostomi	EM	Broadly transcribed	5.73888	4.54531	1.19357	3.56717e-05	4.73455	3.75473	0.979819	2.89918e-16	3.24854	3.02655	0.221982	0.263885	5.66812	3.8795	1.78862	2.88671e-20	5.02405	4.49891	0.525146	2.92448e-09	6.01778	4.94768	1.0701	5.09453e-13	2.99117	2.18413	0.807042	0.000525914	4.47684	3.62915	0.84769	8.44099e-09	5.16954	3.68096	1.48858	2.47326e-24	4.23206	3.60865	0.623413	2.85851e-07	3.49913	3.60086	-0.101732	0.668469	5.4103
ENSG00000051180	RAD51	Cellular_organisms	UC	Broadly transcribed	3.70973	1.18735	2.52238	1.35143e-12	2.84785	0.610516	2.23734	3.8299e-52	3.93341	3.40736	0.526047	7.14166e-05	3.69041	2.14152	1.54889	1.9845e-19	1.0791	-0.496676	1.57577	1.14907e-47	0.837028	-0.477615	1.31464	8.46797e-13	0.967611	-0.999667	1.96728	9.3767e-17	2.30544	0.43925	1.86619	3.32029e-22	3.63329	0.305481	3.32781	2.24649e-72	1.04279	0.288439	0.754346	2.0466e-07	3.31442	1.53647	1.77795	1.5546e-16	0.65023
ENSG00000051341	POLQ	NA	NA	Broadly transcribed	3.51439	0.602725	2.91167	6.6796e-13	2.58495	0.477479	2.10747	1.43014e-43	3.50276	2.16553	1.33723	7.36803e-17	3.45642	1.80753	1.64889	7.40892e-15	0.777709	-1.17808	1.95579	2.30818e-44	0.489356	-0.88853	1.37789	1.28547e-10	0.772869	-1.52518	2.29805	2.00537e-19	2.02041	-0.273218	2.29363	3.47921e-23	3.66298	-0.405613	4.0686	6.75407e-63	0.389779	-0.445806	0.835585	3.85252e-08	3.57056	1.04285	2.52771	6.21406e-16	-0.143426
ENSG00000051382	PIK3CB	Eukaryota	UC	Broadly transcribed	5.07155	5.05751	0.0140356	0.951354	5.74074	5.73203	0.00870607	0.888196	5.74088	6.01702	-0.276139	7.35765e-06	5.23475	5.27707	-0.0423209	0.726536	6.10611	6.36892	-0.262806	0.00020387	5.86855	6.15054	-0.28199	0.0195727	4.47703	4.39208	0.0849443	0.322282	5.39939	5.35387	0.0455155	0.623489	5.60818	5.23299	0.375194	6.80188e-05	5.84355	5.71646	0.127084	0.152756	5.84614	5.29703	0.549114	1.59543e-06	6.36598
ENSG00000051523	CYBA	Metazoa	EM	Broadly transcribed	6.93279	5.89184	1.04096	0.00143555	5.48732	4.84101	0.64631	1.43493e-06	7.32042	7.723	-0.402586	0.00353808	6.08279	5.62315	0.459635	0.00455601	6.7719	5.44974	1.32215	1.8826e-31	7.87432	6.01826	1.85606	3.5867e-24	4.78577	5.10585	-0.320075	0.253344	7.04492	7.04502	-9.66917e-05	0.999509	6.51176	7.1087	-0.596937	4.46192e-05	4.3182	5.18903	-0.870833	2.6205e-09	7.77795	7.00552	0.772429	7.50409e-05	7.0136
ENSG00000051596	THOC3	Amniota	EM	Broadly transcribed	5.33112	4.43998	0.891135	0.000136459	4.85848	4.09438	0.764094	3.58947e-24	5.51458	4.64951	0.86507	8.27662e-13	5.74421	5.53566	0.208551	0.163605	4.34709	4.1253	0.221789	0.00205117	4.37879	4.25101	0.127784	0.294358	4.15515	3.64276	0.512394	2.29305e-06	4.56761	3.69427	0.873337	4.4561e-14	5.72142	3.49475	2.22667	1.46721e-40	4.36907	4.33939	0.0296768	0.74855	4.92506	4.52358	0.401471	0.0116158	5.00431
ENSG00000051620	HEBP2	Mammalia	MM	Broadly transcribed	6.74028	6.33185	0.408425	0.0596132	6.43533	6.95768	-0.522348	5.66385e-13	6.35292	6.25889	0.0940321	0.291942	5.97663	6.90974	-0.933107	2.83577e-17	5.80617	5.79005	0.0161269	0.838423	5.72221	5.71013	0.0120737	0.923198	5.66303	6.0671	-0.40407	0.0011464	5.74914	5.25127	0.497869	7.27529e-08	6.09121	5.16837	0.922838	1.41258e-21	7.52488	6.80068	0.724199	1.49314e-14	6.43782	6.76841	-0.330595	0.00506248	5.66355
ENSG00000051825	MPHOSPH9	Tetrapoda	EM	Broadly transcribed	3.7094	3.26358	0.445819	0.0366119	4.06933	3.51843	0.550902	4.36065e-14	3.87133	3.46516	0.406168	1.03152e-05	3.59341	3.00467	0.58874	1.00602e-06	4.0501	3.85244	0.197666	0.00332404	4.15026	3.80584	0.344427	0.000975779	3.48668	3.21401	0.272671	0.00817288	3.89312	3.14369	0.74943	1.25011e-11	4.18712	3.14193	1.04519	3.28176e-28	3.60581	3.53306	0.0727472	0.478921	4.34876	3.71224	0.636519	2.38247e-06	3.18006
ENSG00000052126	PLEKHA5	Euteleostomi	EM	Broadly transcribed	5.29193	5.85748	-0.565541	0.00280756	5.06265	5.58329	-0.520644	3.67015e-17	5.12786	4.95616	0.171697	0.0497023	5.00624	5.31546	-0.309217	0.0107659	6.05451	6.08376	-0.0292533	0.752792	5.69791	6.01329	-0.315387	0.012778	4.27203	4.12388	0.14815	0.224426	5.31318	4.9891	0.324077	0.00323539	5.55604	4.93978	0.616259	1.06758e-08	5.17638	5.54344	-0.367059	8.57727e-07	5.77908	5.94468	-0.165595	0.255641	5.48504
ENSG00000052344	PRSS8	Tetrapoda	EM	Broadly transcribed	5.79685	2.22799	3.56885	0.000241049	7.4493	6.02935	1.41995	1.25838e-33	8.13539	9.22978	-1.09439	3.27515e-14	6.50344	6.96416	-0.460718	0.00706034	5.11345	7.31321	-2.19976	2.48952e-35	6.64357	7.59372	-0.95015	6.406e-05	1.82419	5.09115	-3.26696	4.334e-16	7.7617	7.33691	0.42479	0.00323075	6.38682	7.14175	-0.754923	3.5007e-06	8.0502	7.02825	1.02195	4.05919e-15	7.30398	6.58751	0.716475	0.0242465	7.0664
ENSG00000052723	SIKE1	Euteleostomi	EM	Broadly transcribed	5.15957	4.73337	0.426198	0.000991382	5.24161	5.26078	-0.0191678	0.732763	4.98782	4.98436	0.00345234	0.959853	4.89322	4.77281	0.120411	0.147664	5.05353	5.21675	-0.163223	3.11351e-06	4.77317	5.00143	-0.228262	0.00178508	4.27707	4.51941	-0.242339	0.00133179	5.05838	4.72012	0.338268	2.02103e-06	5.13725	4.6386	0.498647	5.59075e-11	4.79279	4.8339	-0.0411109	0.484823	5.27036	5.10698	0.163386	0.0659966	4.56057
ENSG00000052749	RRP12	Eukaryota	UC	Tissue-biased	5.66548	5.29182	0.373662	0.0438757	5.58188	4.8245	0.757379	2.74673e-35	5.90535	4.39975	1.50561	1.14735e-43	5.81981	5.74433	0.0754734	0.54219	4.67442	4.49598	0.178442	0.0130264	5.28331	4.68302	0.600294	3.21844e-09	4.60473	3.94842	0.656311	6.85934e-07	5.52486	4.92183	0.603028	1.03213e-09	5.5231	5.05639	0.466708	5.61143e-07	5.38604	4.63865	0.747395	1.78333e-18	5.38806	4.25699	1.13107	5.38463e-15	4.93296
ENSG00000052795	FNIP2	Tetrapoda	EM	Broadly transcribed	4.32507	4.99867	-0.673606	0.000686107	4.92021	5.8225	-0.902283	5.47631e-31	5.43589	6.52837	-1.09248	4.37431e-29	4.52173	4.55776	-0.0360317	0.835426	6.30409	6.88333	-0.579239	5.93135e-11	6.47441	6.74902	-0.274612	0.123699	4.92806	6.48869	-1.56063	1.20649e-16	5.95065	6.75246	-0.801808	8.40111e-09	4.75956	6.70781	-1.94825	1.29336e-65	5.91288	5.30367	0.609207	0.00015866	5.69228	5.61355	0.0787231	0.546519	5.14461
ENSG00000052802	MSMO1	Eukaryota	UC	Broadly transcribed	5.90678	5.20476	0.702022	0.00828763	5.68956	5.19996	0.48961	7.17307e-09	6.39389	5.67398	0.719911	1.80531e-07	6.15477	6.52607	-0.371303	0.0245265	5.44536	6.08093	-0.635571	7.25555e-21	5.40063	5.92558	-0.52495	1.3293e-11	7.62062	8.4609	-0.840284	9.68065e-06	6.25768	7.41772	-1.16004	4.66971e-26	6.2908	7.25926	-0.968459	1.18429e-16	5.8602	6.68938	-0.829183	5.46747e-13	5.54617	5.90492	-0.358754	0.0609664	5.55185
ENSG00000052841	TTC17	Metazoa	EM	Broadly transcribed	5.85166	5.87501	-0.0233523	0.884138	6.53899	6.78343	-0.244434	1.03764e-06	6.20378	5.91812	0.285663	0.000103669	5.56712	5.54402	0.0231069	0.799001	6.3018	5.8652	0.436598	7.78382e-32	6.06647	5.8729	0.193567	0.00934298	5.79148	5.9978	-0.206327	0.0101026	6.29119	6.19226	0.0989318	0.13088	6.0344	6.20275	-0.168355	0.00654382	6.45018	6.26956	0.180626	0.00186921	6.14397	5.91169	0.232286	0.0079175	6.53679
ENSG00000052850	ALX4	Eumetazoa	EM	Tissue-biased	-4.41174	-3.40115	-1.01059	0.086166	0.0772688	3.92403	-3.84676	6.60643e-107	-4.81562	-4.61568	-0.199947	0.449473	-2.10886	-2.53892	0.430056	0.364715	-2.06994	-1.53328	-0.53666	0.0055936	-4.03365	-1.60876	-2.42489	2.19011e-10	-5.4235	-5.92549	0.50199	0.0238972	-3.8947	-3.72136	-0.173346	0.58043	-3.04418	-4.40982	1.36564	0.000423913	-0.875937	-2.50045	1.62451	3.78184e-05	-3.28293	-3.13965	-0.143279	0.723026	-3.33082
ENSG00000053108	FSTL4	Eumetazoa	EM	Broadly transcribed	2.42326	2.65303	-0.229766	0.808606	1.28541	0.32132	0.96409	3.6343e-06	-1.04025	-0.929134	-0.111117	0.775865	2.19574	2.01448	0.181262	0.648522	-0.190971	2.99134	-3.18231	7.77316e-86	-0.927792	3.60189	-4.52968	2.22173e-56	-0.876823	-4.1015	3.22468	2.45241e-17	2.41247	1.55846	0.854007	0.0381348	2.83322	1.31546	1.51776	2.75147e-06	1.33832	1.69753	-0.359203	0.122	-0.910558	-0.160515	-0.750043	0.0985197	0.492969
ENSG00000053254	FOXN3	Metazoa	EM	Broadly transcribed	5.89508	7.47762	-1.58254	1.21832e-17	5.92356	7.40037	-1.47681	3.59044e-80	5.84739	6.94791	-1.10051	3.67476e-22	6.14001	6.70649	-0.566482	2.1227e-07	6.53606	6.40571	0.130357	0.0847611	5.4485	6.17264	-0.724139	1.67881e-10	5.92792	6.34493	-0.417012	0.000164593	6.10771	7.07172	-0.964018	3.52242e-25	6.39024	6.95412	-0.563879	4.4147e-09	6.38098	6.97038	-0.589405	1.59735e-11	6.6783	7.67513	-0.996828	6.65921e-13	5.45253
ENSG00000053328	METTL24	Chordata	EM	Broadly transcribed	-2.81815	1.02657	-3.84473	8.25204e-16	-1.83999	-0.209664	-1.63033	1.28421e-26	-2.46167	0.361568	-2.82324	7.0209e-18	-3.22041	-0.996287	-2.22412	5.38604e-10	0.65143	1.0325	-0.381075	0.0123322	-0.254212	0.962432	-1.21664	6.8576e-05	-2.57311	-1.74881	-0.824299	0.0167014	-1.42608	-0.303734	-1.12235	9.86972e-10	-0.560575	-0.138256	-0.422319	0.161373	-0.474893	1.30978	-1.78467	2.03868e-21	-0.436695	2.54325	-2.97994	2.29949e-16	-2.44699
ENSG00000053371	AKR7A2	NA	NA	Broadly transcribed	5.66355	5.50078	0.16277	0.354553	5.76666	5.50856	0.258098	0.000173152	5.66964	6.33833	-0.668692	1.48939e-11	5.12212	5.41163	-0.289503	0.000235057	6.07871	6.45175	-0.373043	5.55131e-05	6.18502	6.81819	-0.63317	6.20558e-05	5.58568	5.81115	-0.225465	0.0498769	5.43556	5.25767	0.177885	0.0213104	5.34467	5.23175	0.112921	0.158373	5.79764	5.75023	0.0474146	0.513578	5.74586	6.40778	-0.661926	9.60702e-08	5.46022
ENSG00000053372	MRTO4	Eukaryota	UC	Broadly transcribed	5.99478	5.1325	0.862285	1.82615e-08	5.40069	5.07291	0.32778	1.87189e-08	5.82477	4.78226	1.04251	2.32738e-22	5.82281	5.49734	0.325465	0.00139076	4.92368	4.37396	0.549724	2.58313e-23	4.86571	4.46422	0.401483	3.08794e-06	4.68564	4.35864	0.327003	0.00127346	5.36541	4.47291	0.8925	7.44491e-23	5.67186	4.54321	1.12866	1.21873e-36	5.38302	4.89738	0.485643	1.25347e-12	5.23791	4.49227	0.745638	6.26173e-09	4.88444
ENSG00000053438	NNAT	Theria	MM	Tissue-biased	0.704124	3.33344	-2.62931	1.91372e-08	0.00381973	3.325	-3.32118	4.19275e-113	0.25155	1.21832	-0.966767	0.00041576	-0.463657	1.14189	-1.60555	6.69729e-14	-1.39762	-1.33449	-0.0631309	0.718808	-1.11215	-1.17063	0.0584791	0.861124	-3.02464	-3.50955	0.484912	0.0592345	-0.660529	0.268938	-0.929467	9.6658e-08	-0.16602	-0.112346	-0.0536736	0.772784	-0.249001	0.368382	-0.617383	0.00244791	0.980802	2.98363	-2.00283	3.9124e-13	-1.88542
ENSG00000053501	USE1	Eukaryota	UC	Broadly transcribed	4.41697	4.3655	0.0514626	0.801895	4.08242	4.04872	0.0336929	0.656645	4.2525	4.03519	0.217306	0.0146592	3.93896	4.0834	-0.144442	0.166732	4.60879	3.86435	0.744444	5.4376e-24	4.47022	4.31023	0.159995	0.152436	4.49603	4.29604	0.199986	0.122874	4.02871	3.92118	0.107535	0.197989	4.30722	3.88359	0.423633	1.7852e-07	4.69797	4.18927	0.508702	3.56273e-08	3.79864	4.30715	-0.508509	2.08646e-05	4.51145
ENSG00000053524	MCF2L2	Metazoa	EM	Broadly transcribed	1.37948	1.19376	0.185714	0.403804	0.887511	1.45242	-0.564906	4.73815e-22	0.897945	1.21009	-0.312148	0.000203581	1.34661	1.14951	0.197096	0.137282	1.35974	1.06585	0.293891	0.0050369	1.30408	0.969236	0.33484	0.0152362	0.33781	-0.296195	0.634004	0.00023477	1.47082	1.2021	0.268719	0.0123146	2.04457	1.13176	0.912805	2.21166e-09	1.3249	1.28402	0.0408891	0.714412	1.81818	1.54627	0.271913	0.145938	1.14725
ENSG00000053702	NRIP2	Euteleostomi	EM	Broadly transcribed	1.51889	2.70877	-1.18988	1.24744e-09	2.04674	3.35761	-1.31087	1.47199e-67	1.89575	2.4426	-0.546843	1.96237e-06	0.202618	0.787902	-0.585284	0.00026556	4.73099	4.18378	0.547208	3.81337e-05	2.56844	4.46709	-1.89865	1.28163e-55	0.957122	-0.173913	1.13103	1.72914e-09	1.42434	2.02809	-0.603752	4.87721e-10	1.33858	2.15288	-0.814301	3.84969e-15	2.08395	2.47058	-0.386631	2.46243e-05	2.06205	2.48305	-0.420997	0.0253676	2.96932
ENSG00000053747	LAMA3	NA	NA	Broadly transcribed	4.85762	5.54833	-0.69071	0.372377	5.0124	7.75213	-2.73974	4.48923e-58	6.23173	6.95835	-0.726622	0.00118235	8.12346	5.7812	2.34226	5.56714e-19	4.20664	3.65246	0.554181	0.000101207	5.58314	3.39842	2.18472	3.90996e-09	3.34227	2.05759	1.28467	0.00144816	5.6672	7.68433	-2.01713	1.20355e-13	6.96133	7.22235	-0.261022	0.291021	4.91054	5.87821	-0.967668	1.23654e-07	6.54331	5.53102	1.01229	0.00171389	1.41102
ENSG00000053770	AP5M1	Eukaryota	UC	Broadly transcribed	4.69616	4.94797	-0.251805	0.0957403	5.19797	5.2165	-0.0185282	0.739321	5.33886	6.21014	-0.871278	4.73058e-24	4.81025	5.20855	-0.398297	4.69387e-07	4.97092	6.18149	-1.21057	8.52118e-81	5.11136	5.78286	-0.671502	2.83633e-13	4.05151	4.474	-0.422489	1.61765e-05	4.8828	4.85614	0.0266628	0.700766	4.89628	4.77183	0.124446	0.0906775	4.90285	5.05934	-0.156487	0.00476687	5.26003	5.32751	-0.0674762	0.537386	5.03715
ENSG00000053900	ANAPC4	Eukaryota	UC	Broadly transcribed	4.90583	4.9116	-0.00576594	0.977733	4.59672	5.0554	-0.458684	1.74025e-32	4.56164	4.28497	0.276665	1.86594e-05	4.24466	4.12381	0.12085	0.216917	4.51547	4.12974	0.38573	1.93757e-13	4.63413	4.06332	0.570805	2.22799e-07	3.74941	3.25997	0.489444	2.89873e-08	4.72782	4.55685	0.170976	0.0132923	4.45231	4.50705	-0.0547377	0.401934	4.27995	4.51585	-0.235905	0.000188451	4.34615	4.26753	0.0786177	0.444956	4.57017
ENSG00000053918	KCNQ1	Cellular_organisms	UC	Broadly transcribed	3.89669	4.59617	-0.699483	0.13021	3.20797	3.58174	-0.373765	0.000176778	6.97765	6.28655	0.691102	0.000323478	2.45058	2.83904	-0.388463	0.0721081	4.48461	6.6912	-2.20659	4.08236e-99	3.59692	7.09295	-3.49604	1.51346e-57	1.89395	1.93724	-0.0432868	0.870577	4.97061	6.02798	-1.05737	2.51121e-08	3.7675	6.11754	-2.35004	1.26699e-52	4.59345	5.06621	-0.472765	0.000251839	5.72574	4.77845	0.94729	0.008387	6.95224
ENSG00000054116	TRAPPC3	Eukaryota	UC	Broadly transcribed	5.95309	5.63155	0.321545	0.0018331	5.84765	5.71748	0.130167	0.00330139	5.53888	5.61146	-0.0725759	0.265386	5.86948	5.87857	-0.00909241	0.926728	5.59394	5.59331	0.000627914	0.989211	5.73511	5.59911	0.136006	0.0704559	5.17274	4.99747	0.17527	0.0210162	5.85321	5.5811	0.272112	5.18682e-05	5.71671	5.53024	0.186463	0.00451587	5.85346	5.73151	0.121951	0.0291329	5.34838	5.56415	-0.215775	0.00953444	6.42955
ENSG00000054118	THRAP3	Euteleostomi	EM	Broadly transcribed	7.09173	7.32137	-0.229645	0.0121972	7.5364	7.55552	-0.0191207	0.586955	7.13231	7.03349	0.0988171	0.0937056	7.0742	7.18161	-0.107406	0.0735971	7.05467	7.28648	-0.231812	3.32482e-10	6.82104	7.14479	-0.323748	6.70207e-07	6.25584	6.52371	-0.267868	5.93321e-06	7.20292	7.21867	-0.0157447	0.768379	7.13125	7.16569	-0.0344368	0.528515	7.72407	7.60982	0.114256	0.0452338	7.07706	7.08679	-0.00972903	0.907382	7.45804
ENSG00000054148	PHPT1	Tetrapoda	EM	Broadly transcribed	5.78596	5.61023	0.175724	0.466117	5.62065	4.8769	0.743753	8.25032e-17	5.90943	6.0254	-0.115974	0.270861	5.44314	5.7133	-0.270153	0.0630187	6.22666	5.44174	0.784917	4.10562e-18	6.79784	5.94912	0.848722	5.28212e-10	5.77634	4.7155	1.06084	1.30035e-13	5.99162	5.38926	0.602363	2.49418e-07	5.44939	5.50255	-0.0531584	0.598696	6.63161	6.33061	0.301002	0.00369344	5.75421	5.98735	-0.233142	0.0926837	6.51652
ENSG00000054179	ENTPD2	Bilateria	EM	Broadly transcribed	1.45852	1.17493	0.283592	0.682253	3.48541	3.55252	-0.0671158	0.654718	4.78295	4.39253	0.390412	0.0729428	1.87939	2.12074	-0.241349	0.337364	3.19704	1.82699	1.37005	1.03023e-10	4.07803	2.72084	1.35719	0.00201998	1.14048	-0.0297877	1.17026	0.00014674	1.03983	-0.412451	1.45228	2.77617e-07	1.23155	-0.42746	1.65901	7.83326e-09	4.22134	3.77489	0.446453	0.00288995	4.25446	3.74763	0.506831	0.192383	1.30817
ENSG00000054219	LY75	Tetrapoda	EM	Broadly transcribed	4.63033	4.00015	0.630176	0.236148	4.42132	6.06454	-1.64322	6.98681e-40	6.35927	6.27083	0.0884475	0.619166	4.27177	4.7469	-0.475122	0.0657537	4.66963	4.85648	-0.186853	0.126183	3.22479	4.42279	-1.19799	1.12033e-06	1.20896	1.68191	-0.472955	0.0220284	4.88699	5.14084	-0.253854	0.125271	4.39157	5.16739	-0.775824	1.34562e-05	2.28114	3.68554	-1.4044	1.69604e-21	5.64984	4.05693	1.59291	1.19116e-09	6.10857
ENSG00000054267	ARID4B	Metazoa	EM	Broadly transcribed	5.33653	5.55957	-0.223042	0.0993631	6.28298	6.09083	0.192147	0.00130637	5.14317	4.97203	0.171146	0.0307126	5.12749	5.11289	0.0145936	0.883156	5.54806	5.53531	0.012751	0.802993	4.97608	5.28439	-0.308307	0.00264783	4.63437	4.43072	0.203646	0.0419103	5.76773	5.63207	0.135662	0.048895	5.53942	5.66919	-0.129763	0.0429566	5.74453	5.82519	-0.0806593	0.247482	5.9452	5.63055	0.314659	0.00674395	6.00763
ENSG00000054277	OPN3	Euteleostomi	EM	Broadly transcribed	4.20055	3.12795	1.07261	0.00597387	4.50698	3.98437	0.522615	1.08278e-05	4.19806	5.95818	-1.76012	1.08431e-38	4.25271	3.62136	0.631348	0.000402816	4.466	4.28598	0.180027	0.110589	4.32203	4.0888	0.233229	0.107375	4.66304	4.22494	0.4381	0.0101333	5.38955	5.44712	-0.057575	0.780176	4.41657	5.36373	-0.947161	3.67182e-12	2.70924	2.56848	0.140765	0.169826	3.83485	3.40656	0.428285	0.0428067	4.49009
ENSG00000054282	SDCCAG8	Metazoa	EM	Broadly transcribed	4.51894	4.79533	-0.276383	0.05111	5.04271	5.05791	-0.0152019	0.763116	4.25044	3.86759	0.382858	2.20906e-07	4.45738	4.13525	0.322129	0.00394182	4.8529	4.9056	-0.0527059	0.17546	4.73611	4.8326	-0.0964864	0.121107	3.74056	3.56632	0.174241	0.0469456	5.00736	5.29348	-0.28612	2.56816e-05	4.86643	5.21155	-0.345121	3.20053e-05	4.81804	4.82707	-0.00902554	0.854583	4.56059	4.46827	0.0923176	0.44122	5.71197
ENSG00000054356	PTPRN	Metazoa	EM	Tissue-biased	-1.35498	-2.92979	1.57481	0.0127557	-0.896311	-3.38751	2.4912	1.46574e-27	-0.305177	1.95084	-2.25602	5.5417e-13	-0.919636	-3.53039	2.61075	1.33943e-11	0.490718	-4.24117	4.73189	4.29662e-41	-2.49946	-3.73664	1.23719	0.000290036	-4.4462	-5.42119	0.974994	8.11131e-05	-0.872269	-2.76993	1.89766	6.12943e-07	-0.0211526	-3.11321	3.09206	2.0548e-22	-1.56095	-0.974712	-0.586233	0.0221734	-0.348034	1.67492	-2.02296	2.40154e-06	-3.06497
ENSG00000054392	HHAT	Eukaryota	UC	Broadly transcribed	2.93598	3.28532	-0.349341	0.218713	4.28044	3.89832	0.382122	0.000635026	2.22964	3.10761	-0.877967	1.18753e-09	2.51006	2.86817	-0.358112	0.0385429	3.72903	4.24293	-0.513899	1.50164e-11	4.6005	3.95101	0.649495	2.29872e-06	2.72913	2.06492	0.664205	0.000274372	3.54266	3.2383	0.304361	0.0556961	3.58403	3.23268	0.351348	0.00309472	3.39388	4.17837	-0.784488	1.03847e-11	1.89652	2.31594	-0.419423	0.0653069	4.38561
ENSG00000054523	KIF1B	NA	NA	Broadly transcribed	5.57238	6.35708	-0.784701	8.36199e-07	6.13738	6.76778	-0.630399	1.27327e-20	6.04441	6.53424	-0.489832	2.00419e-07	6.25846	6.93216	-0.673698	5.17521e-09	6.34644	6.80949	-0.463052	1.57664e-15	6.28545	6.65971	-0.374259	0.000147752	5.1693	5.19483	-0.025524	0.82726	6.1092	6.22966	-0.120464	0.13295	6.09852	6.17062	-0.0720966	0.403326	6.24707	6.23171	0.0153616	0.871705	6.28417	6.56159	-0.277424	0.0184611	6.32338
ENSG00000054598	FOXC1	Metazoa	EM	Broadly transcribed	4.34581	4.56861	-0.222796	0.621287	3.27914	5.0458	-1.76666	2.59065e-29	1.70739	1.00122	0.706174	0.0176123	3.79613	4.39872	-0.60259	0.00103278	4.23239	6.49341	-2.26102	1.20849e-93	5.77954	5.9265	-0.146956	0.59168	0.935877	0.799128	0.13675	0.659673	3.12601	3.17687	-0.0508552	0.832678	3.64546	3.34384	0.301625	0.178643	3.68556	4.4784	-0.792837	5.92092e-10	4.34734	3.35247	0.994868	0.00688489	2.89215
ENSG00000054611	TBC1D22A	Eukaryota	UC	Broadly transcribed	5.10546	5.05979	0.0456662	0.770001	4.91564	5.06165	-0.146015	0.00331847	5.35875	5.97309	-0.614338	2.37709e-23	5.37652	5.44421	-0.0676885	0.427871	5.36194	5.01009	0.351857	9.34142e-15	5.54081	5.37801	0.162798	0.0493524	4.82866	4.42852	0.400143	8.09145e-06	5.29654	5.54077	-0.244224	0.00017122	5.47438	5.47089	0.00349565	0.964594	4.64046	4.78988	-0.14942	0.00722155	5.31121	5.68421	-0.373	1.81192e-05	5.3298
ENSG00000054654	SYNE2	Eumetazoa	EM	Broadly transcribed	6.56253	6.9144	-0.351868	0.1164	7.13022	8.11664	-0.98642	1.23629e-41	6.87159	7.53144	-0.659853	1.05648e-07	7.36359	7.60156	-0.237966	0.0689691	7.70256	8.83065	-1.1281	1.05407e-34	8.06466	8.51749	-0.452829	0.012153	5.38366	5.90688	-0.523224	3.16749e-05	6.98067	7.4429	-0.462231	9.37958e-05	7.04339	7.28578	-0.24239	0.042247	6.55192	6.77989	-0.227973	0.0235058	7.47178	6.86012	0.611653	0.000249547	7.93185
ENSG00000054690	PLEKHH1	Metazoa	EM	Broadly transcribed	3.9966	3.53026	0.46634	0.368456	3.74773	4.1662	-0.418467	6.65324e-05	5.3355	5.81723	-0.481737	0.000147901	2.61129	3.15438	-0.543086	0.0019278	3.93159	4.45419	-0.522599	1.38304e-06	5.27259	4.49495	0.777643	0.000115567	1.66531	0.58563	1.07968	1.82147e-07	2.39939	2.27411	0.125286	0.618584	2.92064	1.9203	1.00033	3.39774e-07	6.60277	5.68336	0.919407	1.72522e-09	4.99866	4.30405	0.694608	0.00122264	6.52275
ENSG00000054793	ATP9A	Eukaryota	UC	Broadly transcribed	6.13917	6.63649	-0.497323	0.0483246	7.05835	7.47453	-0.416177	2.22323e-06	7.57229	7.60686	-0.034566	0.870254	5.66868	6.3162	-0.647519	0.000236397	5.73991	6.98023	-1.24031	4.32318e-21	6.43266	6.48657	-0.0539131	0.724508	5.09494	4.76027	0.334665	0.0726412	6.50605	6.32635	0.179704	0.117329	6.14878	6.22203	-0.0732539	0.570643	7.02086	7.2089	-0.188039	0.0267465	7.18198	6.93603	0.245953	0.14561	7.15406
ENSG00000054803	CBLN4	Euteleostomi	EM	Tissue-biased	-4.63157	-3.01775	-1.61381	0.00492435	-0.672312	1.16378	-1.8361	6.08389e-25	-4.3197	-3.54233	-0.777368	0.0400607	-5.06723	-4.00374	-1.06349	0.00140228	1.05641	-0.519856	1.57627	4.17422e-08	-1.80333	-0.325433	-1.4779	0.00357085	-2.2813	-0.694238	-1.58706	0.000882333	-1.38116	-0.180289	-1.20087	9.44776e-06	-2.44789	0.389221	-2.83711	5.62402e-20	-3.75454	-1.42991	-2.32462	8.66105e-15	-3.39176	-3.24363	-0.148126	0.78349	0.39009
ENSG00000054938	CHRDL2	Metazoa	EM	Broadly transcribed	0.89493	3.27283	-2.3779	0.000821384	-0.797087	-0.28244	-0.514647	0.0224305	1.16215	1.21256	-0.0504153	0.936693	-0.606753	-0.241645	-0.365108	0.371192	-0.52046	-0.0117213	-0.508739	0.0572192	-2.71611	0.107854	-2.82396	4.9706e-12	1.69328	1.80663	-0.113348	0.79222	0.957322	0.306012	0.65131	0.0242298	-0.0536408	0.525252	-0.578893	0.0284873	2.24436	3.21314	-0.968784	1.87796e-05	3.56312	3.86002	-0.296902	0.647746	-2.52189
ENSG00000054965	FAM168A	Euteleostomi	EM	Broadly transcribed	5.46671	6.07838	-0.611673	6.02344e-05	6.54396	6.83085	-0.286889	3.59767e-06	5.47036	5.62272	-0.152357	0.088296	5.44046	5.19191	0.24855	0.0453409	6.44345	6.55194	-0.108493	0.0215033	6.16236	6.4321	-0.269739	0.000845666	5.09109	4.75196	0.33913	0.000223513	5.89296	5.97503	-0.0820734	0.339179	5.78909	5.92763	-0.138541	0.117881	6.13115	6.23856	-0.107409	0.15307	5.98679	6.13547	-0.14868	0.206639	6.5647
ENSG00000054967	RELT	Euteleostomi	EM	Broadly transcribed	3.58303	2.88412	0.698917	0.016546	2.98475	1.49759	1.48716	1.35968e-41	3.35236	2.3959	0.956458	4.97686e-12	3.92091	2.85811	1.06281	8.14442e-12	2.98235	0.770175	2.21218	3.83801e-54	2.55815	1.45259	1.10556	5.16688e-08	1.36629	1.35032	0.015963	0.936798	3.71239	3.71522	-0.00282453	0.984113	3.99191	3.95166	0.0402507	0.69864	1.21829	1.13115	0.0871365	0.584392	3.3753	2.09673	1.27857	4.57156e-12	2.60333
ENSG00000054983	GALC	Metazoa	EM	Broadly transcribed	4.40068	4.5656	-0.164927	0.568376	5.22876	5.4492	-0.220441	0.00149531	4.47931	5.2907	-0.811392	0.000131177	3.59908	3.72043	-0.121347	0.558565	5.80311	5.87472	-0.0716124	0.351014	4.98598	5.69504	-0.709055	1.40179e-08	3.11736	4.09442	-0.977064	3.46818e-08	5.37852	6.27256	-0.894042	1.47177e-22	4.7747	6.18042	-1.40572	1.01164e-30	5.28156	5.33366	-0.0521009	0.686916	5.70874	5.21571	0.493031	0.0284503	5.28572
ENSG00000055044	NOP58	Cellular_organisms	UC	Broadly transcribed	6.31567	5.96673	0.348939	0.0179053	6.27966	5.80402	0.475642	2.77932e-18	6.6442	5.13332	1.51088	9.34415e-50	6.13422	5.80743	0.326785	0.00056336	5.31255	5.00051	0.312037	6.6456e-10	5.28128	5.05087	0.230408	0.0385015	5.51687	5.07844	0.438429	6.00405e-07	6.04243	5.25086	0.791575	8.27674e-27	6.32781	5.25102	1.07679	3.85536e-35	5.97217	5.49718	0.474996	6.99325e-15	6.4682	5.57313	0.895073	5.10831e-12	5.67332
ENSG00000055070	SZRD1	NA	NA	Broadly transcribed	7.32765	7.42862	-0.10097	0.342432	7.14447	7.09937	0.0451003	0.234357	7.24858	7.43663	-0.188054	0.00379101	7.35264	7.25349	0.0991525	0.122714	7.24171	7.22194	0.0197724	0.641587	7.02238	7.25899	-0.236604	0.00179767	6.23449	6.18165	0.0528457	0.495934	7.22662	7.18134	0.045276	0.417256	7.28275	7.24488	0.0378679	0.589198	7.08554	7.13632	-0.0507802	0.174579	7.29884	7.56691	-0.268075	0.000543075	7.3271
ENSG00000055118	KCNH2	Eukaryota	UC	Broadly transcribed	0.746335	4.6033	-3.85697	5.86643e-26	0.734341	0.0205335	0.713807	0.00165227	3.56498	3.65208	-0.0871046	0.753144	-0.937376	-0.789517	-0.147859	0.673062	0.493867	0.959398	-0.465531	0.0270226	2.90136	1.23461	1.66675	0.00158288	-1.95103	-2.29514	0.344111	0.452783	2.13162	1.92082	0.210798	0.520159	1.71448	1.86864	-0.154161	0.592553	3.97208	5.08654	-1.11446	8.03949e-16	3.39346	5.24608	-1.85263	4.97109e-08	-2.36944
ENSG00000055130	CUL1	Eukaryota	UC	Broadly transcribed	6.29552	6.44828	-0.152752	0.201692	6.31028	6.31184	-0.00156133	0.973375	6.2759	5.86904	0.406855	1.03075e-11	6.128	6.20912	-0.0811135	0.304349	6.01118	5.73608	0.275108	1.25677e-12	5.91994	5.65507	0.264876	0.000218066	5.94248	6.0608	-0.118322	0.13134	6.11234	6.10168	0.0106513	0.85376	6.38063	6.07247	0.308159	1.35685e-06	6.00496	6.2518	-0.246834	1.86949e-10	6.02465	6.07914	-0.0544922	0.542921	6.1253
ENSG00000055147	FAM114A2	NA	NA	Broadly transcribed	3.87007	4.39161	-0.521543	9.52761e-07	4.66868	4.72416	-0.0554774	0.362924	3.79611	3.95598	-0.159866	0.0180041	3.85337	4.26344	-0.410073	4.64896e-07	4.92504	4.82348	0.101554	0.016725	4.28687	4.61619	-0.32932	8.72781e-07	3.90345	3.89628	0.00717308	0.937666	4.32469	4.53281	-0.208127	0.00314534	3.88031	4.598	-0.717689	4.37235e-29	4.60163	4.5947	0.00693353	0.908804	4.07473	4.59958	-0.524848	6.91422e-10	4.19587
ENSG00000055163	CYFIP2	Eukaryota	UC	Broadly transcribed	4.48543	5.78941	-1.30398	3.90274e-05	4.99635	4.14645	0.849908	1.88503e-08	5.36115	5.66366	-0.30251	0.051148	3.2725	3.42622	-0.153719	0.545499	7.66334	9.92791	-2.26457	1.06781e-69	7.30606	9.86849	-2.56243	1.97296e-38	4.73528	5.71151	-0.976231	0.000115463	5.39462	5.95156	-0.556943	0.000234277	4.31094	6.15791	-1.84697	1.39979e-33	5.50584	4.96001	0.545832	1.2707e-08	4.93115	5.7173	-0.786144	0.000713478	5.93289
ENSG00000055208	TAB2	Eumetazoa	EM	Broadly transcribed	6.14748	6.74734	-0.59986	2.69379e-06	6.70014	7.09588	-0.395742	9.42276e-11	6.1923	6.92199	-0.729682	4.56049e-28	6.32561	6.41047	-0.0848626	0.338001	6.27271	6.85082	-0.578116	2.656e-21	5.94635	6.59437	-0.648021	2.25347e-10	5.40344	6.27938	-0.875939	6.45692e-15	6.37992	6.68913	-0.309211	2.69782e-06	6.45378	6.66494	-0.211166	0.00284234	6.72988	6.92769	-0.197813	0.00443466	6.52019	7.10142	-0.581224	8.40568e-11	6.51099
ENSG00000055211	GINM1	Amniota	EM	Broadly transcribed	5.48571	6.15422	-0.668506	1.41337e-07	5.78272	6.27694	-0.494218	7.37221e-25	5.05687	5.93043	-0.873564	4.08246e-32	5.41354	5.38045	0.0330933	0.702405	6.30599	6.94087	-0.634882	4.28125e-28	6.319	6.90496	-0.585958	2.03675e-07	4.76982	5.40297	-0.633145	1.00415e-14	5.50417	6.06257	-0.558398	2.40965e-16	5.67903	6.00128	-0.322253	4.96788e-06	5.78281	6.07549	-0.292672	4.27243e-09	5.18462	5.85294	-0.668321	1.57591e-12	6.71862
ENSG00000055332	EIF2AK2	Tetrapoda	EM	Broadly transcribed	6.2985	5.94097	0.357525	0.0432516	6.67572	6.52502	0.150698	0.0387969	6.30614	5.88983	0.416318	4.89916e-08	6.47975	5.30876	1.17099	6.31884e-24	6.16861	6.21508	-0.0464668	0.350953	5.81989	5.98382	-0.163934	0.0642174	4.98061	5.08534	-0.104728	0.265841	6.36659	6.25098	0.115605	0.127154	6.52498	6.30964	0.21534	0.00894306	6.26778	6.35231	-0.0845207	0.324365	6.91828	6.45908	0.459197	6.16192e-05	5.87069
ENSG00000055483	USP36	Eukaryota	UC	Broadly transcribed	5.7867	5.96604	-0.179341	0.148712	5.99571	5.93285	0.0628572	0.262559	6.02481	5.15174	0.873068	9.24388e-21	5.47436	5.32927	0.145091	0.0989193	5.6901	5.43785	0.252254	1.26025e-06	5.92692	5.80759	0.119334	0.166647	4.92949	4.53371	0.395789	4.24827e-06	5.85467	5.67743	0.177247	0.0100306	5.88226	5.75669	0.125571	0.148206	5.5784	5.51434	0.0640607	0.345993	5.76688	5.42932	0.33756	0.000104284	5.64937
ENSG00000055609	KMT2C	Eukaryota	UC	Broadly transcribed	5.87846	6.53718	-0.658721	8.42634e-05	6.84033	7.29082	-0.450491	1.26921e-10	6.23897	6.37807	-0.139092	0.161831	5.84487	6.42844	-0.583575	1.06508e-06	6.38424	6.5301	-0.145856	0.0191267	6.31671	6.33433	-0.0176171	0.896668	4.9707	5.19747	-0.226769	0.0407349	6.46191	6.5526	-0.0906881	0.334508	6.18532	6.58421	-0.398882	4.02289e-06	6.5104	6.66264	-0.152236	0.137164	6.76777	6.87648	-0.108707	0.391419	6.75325
ENSG00000055732	MCOLN3	Eukaryota	UC	Broadly transcribed	0.509231	0.0466458	0.462585	0.449927	1.57428	2.61822	-1.04394	3.64837e-14	0.639568	0.568627	0.0709414	0.832749	0.889778	-0.174331	1.06411	0.00159728	0.617881	3.34942	-2.73154	1.66693e-67	1.0198	3.07083	-2.05103	8.19905e-15	-1.26429	-1.45604	0.191744	0.653033	1.78132	3.12063	-1.33931	8.27265e-12	2.51265	2.88111	-0.368457	0.0922747	0.356993	-0.143281	0.500274	0.00756186	1.73995	2.0338	-0.293842	0.346339	2.27247
ENSG00000055813	CCDC85A	Eumetazoa	EM	Tissue-biased	-2.15085	0.267149	-2.418	3.3476e-06	0.056243	2.44278	-2.38654	8.25703e-58	-1.89523	0.151083	-2.04632	5.53649e-10	-2.36552	-0.340206	-2.02531	1.48349e-09	1.90117	1.18894	0.712229	9.59352e-05	-0.213175	1.4337	-1.64688	3.49825e-09	-2.77001	-3.14847	0.378463	0.226665	0.679549	4.13964	-3.46009	8.41605e-83	-0.0303374	4.10348	-4.13382	3.46787e-107	-0.0615129	1.99064	-2.05216	1.21787e-27	-0.217454	0.93699	-1.15444	0.00012009	2.61572
ENSG00000055917	PUM2	Eukaryota	UC	Broadly transcribed	7.18175	7.27158	-0.0898297	0.490532	7.45486	7.53797	-0.0831083	0.0552733	7.21904	7.16944	0.049606	0.388829	6.89545	6.89976	-0.00431278	0.960047	7.04472	7.25942	-0.214702	1.14539e-08	6.81322	7.01322	-0.200004	0.00242631	6.29943	6.42788	-0.128453	0.0440307	7.13254	7.08684	0.0457022	0.369156	7.3388	6.98885	0.349957	7.35891e-09	7.30307	7.4208	-0.117737	0.0247885	7.14309	7.14073	0.0023557	0.979572	7.39405
ENSG00000055950	MRPL43	Eukaryota	UC	Broadly transcribed	5.80105	5.69039	0.110666	0.466188	5.60023	5.43018	0.170049	0.00205322	5.71544	5.71177	0.00366699	0.968292	5.38723	5.58915	-0.201913	0.00985819	5.75615	5.76735	-0.0112059	0.851047	6.20004	6.08452	0.115516	0.175992	5.61456	5.47581	0.138755	0.113143	5.64877	5.55013	0.0986352	0.217706	5.52432	5.56951	-0.0451901	0.584739	6.04796	6.0088	0.0391686	0.600122	5.54092	5.98259	-0.441665	1.36278e-05	6.16328
ENSG00000055955	ITIH4	Bilateria	EM	Tissue-biased	1.39743	1.71029	-0.312857	0.474132	0.90339	1.67706	-0.77367	1.02656e-09	-0.738444	-0.29674	-0.441705	0.0752192	0.892445	0.985022	-0.092577	0.832442	1.30704	-0.358234	1.66528	5.43964e-08	0.613538	0.963318	-0.34978	0.165727	10.6379	12.5024	-1.86455	3.17418e-12	1.77976	1.60979	0.169964	0.530037	0.772969	2.00229	-1.22932	2.87133e-13	1.23587	0.599905	0.63597	0.00230048	0.88311	0.88394	-0.000830692	0.998395	1.14154
ENSG00000055957	ITIH1	Bilateria	EM	Tissue-biased	-3.35009	-2.72546	-0.624634	0.273936	-3.15478	-3.01997	-0.134805	0.364861	-3.77413	-3.2376	-0.536539	0.0206449	-3.78909	-4.1413	0.35221	0.204434	-2.37264	-4.27864	1.906	1.77666e-12	-3.62282	-3.82519	0.202374	0.591177	10.212	11.6122	-1.4002	1.89025e-07	-2.88275	-3.11122	0.228476	0.261402	-3.34863	-2.61138	-0.737258	0.00038724	-2.85663	-3.24764	0.39101	0.0406319	-2.06599	-2.80084	0.734846	0.0212454	-3.97246
ENSG00000056050	C4orf27	Metazoa	EM	Broadly transcribed	4.24716	4.14996	0.0971951	0.586885	4.19234	4.28337	-0.0910373	0.0600245	3.71903	3.59172	0.127307	0.199062	3.77772	3.72318	0.0545442	0.649317	3.92959	3.91888	0.010708	0.813031	3.83469	3.69996	0.134728	0.102318	3.51563	3.37456	0.14107	0.152866	3.90076	3.86123	0.0395262	0.640563	3.92333	3.82817	0.0951594	0.244193	4.13766	4.01546	0.122203	0.046337	3.41794	3.83904	-0.421098	0.000268922	4.03227
ENSG00000056097	ZFR	Eukaryota	UC	Broadly transcribed	6.30173	6.63012	-0.328387	0.00521948	6.80601	6.97511	-0.169101	0.000487747	6.58866	6.33572	0.25294	2.21805e-05	6.21727	6.25683	-0.039557	0.653921	6.7545	7.18635	-0.431857	2.84286e-24	6.29534	6.80972	-0.514376	1.00438e-07	5.58102	5.44436	0.136659	0.0562481	6.49779	6.30006	0.197726	0.000402635	6.80435	6.29645	0.507905	3.84653e-16	6.50768	6.77672	-0.269037	9.61934e-06	6.81516	6.73849	0.0766661	0.349917	6.56571
ENSG00000056277	ZNF280C	Eutheria	MM	Broadly transcribed	2.35414	2.11697	0.237173	0.275194	2.42738	2.41686	0.0105204	0.883917	2.56303	1.1933	1.36973	3.73207e-28	2.21034	1.58857	0.62177	3.26689e-05	1.97386	1.71965	0.254213	6.46194e-06	1.7325	1.48712	0.24537	0.04774	0.950289	0.401342	0.548946	9.6598e-06	2.70497	2.10023	0.604749	1.09742e-10	3.1663	2.00756	1.15874	8.50129e-19	2.04343	2.12824	-0.0848046	0.317229	2.89798	2.1569	0.741076	3.87487e-07	2.08341
ENSG00000056291	NPFFR2	Metazoa	EM	Tissue-biased	-2.07	-0.818293	-1.25171	0.0497927	-2.13616	-2.33458	0.198416	0.351902	-3.29269	-2.93519	-0.357492	0.123473	-3.75467	-4.49458	0.739913	0.0264754	-3.15032	-2.54328	-0.607039	0.000258369	-2.15253	-2.76638	0.613852	0.128613	-2.45999	-4.03184	1.57185	5.87461e-05	-2.26149	-3.00035	0.738857	0.0104553	-2.57289	-2.92408	0.351188	0.286408	-3.06557	-1.9761	-1.08948	2.63293e-07	-3.07763	-3.57861	0.500978	0.214393	-1.25183
ENSG00000056487	PHF21B	Euteleostomi	EM	Tissue-biased	-4.10671	-2.10754	-1.99917	0.00071098	-1.98921	-1.01829	-0.970916	0.000836916	-5.1467	-3.7971	-1.34959	4.44747e-07	-3.05301	-3.05213	-0.000883884	0.998186	-3.48856	0.67827	-4.16683	5.5409e-64	-1.50335	1.18792	-2.69127	1.21065e-12	-5.92489	-5.81222	-0.112668	0.659673	-3.79001	-3.98803	0.198023	0.478217	-2.62007	-3.62035	1.00028	0.00418607	2.50167	1.30726	1.19441	1.3987e-07	-3.33941	-1.26084	-2.07857	1.71001e-06	-0.13484
ENSG00000056558	TRAF1	Tetrapoda	EM	Broadly transcribed	3.55776	4.28995	-0.732188	0.00809431	3.69806	3.60723	0.0908343	0.42879	3.44323	3.04494	0.39829	0.00784424	3.56315	2.58021	0.982944	1.98111e-05	4.36224	3.37779	0.98445	2.93588e-15	4.36247	3.92585	0.436618	0.0156951	2.83898	2.19034	0.64864	2.69411e-05	4.24109	3.57913	0.661962	1.07897e-05	3.99534	4.03467	-0.0393311	0.792171	3.27606	3.4687	-0.192644	0.0999499	3.86416	3.789	0.0751623	0.752661	4.01368
ENSG00000056586	RC3H2	Metazoa	EM	Broadly transcribed	5.54099	5.87719	-0.336198	0.0406515	5.9329	6.14418	-0.211278	0.0006086	5.54528	5.36982	0.175457	0.0068271	6.05811	5.65225	0.405867	1.17422e-06	5.80749	6.08901	-0.281515	1.33222e-05	5.16789	5.82882	-0.660927	2.72323e-14	4.66029	4.87936	-0.219063	0.00464979	5.57381	5.86925	-0.295441	2.94531e-05	5.79959	5.81539	-0.0158036	0.815879	5.56908	5.53715	0.0319282	0.665132	5.90998	5.71951	0.19047	0.0840607	5.53774
ENSG00000056661	PCGF2	Bilateria	EM	Broadly transcribed	6.07184	5.13119	0.940652	3.25378e-05	5.92559	5.30651	0.619083	3.30678e-11	5.01386	4.75005	0.263807	0.029359	4.76531	4.21812	0.547188	2.58603e-06	5.64645	6.08248	-0.436031	2.67786e-07	6.39911	6.24284	0.156274	0.22025	3.63933	2.86128	0.778049	2.52899e-06	5.68737	5.38205	0.30532	0.00283302	5.32271	5.3678	-0.0450908	0.640944	5.86246	5.39858	0.463884	1.58533e-09	5.20257	4.67855	0.524017	0.00419299	6.35434
ENSG00000056736	IL17RB	Mammalia	MM	Broadly transcribed	1.86356	1.21413	0.649426	0.111271	4.00676	3.97327	0.0334863	0.809768	4.42667	3.97218	0.454492	0.0190658	0.648305	0.990792	-0.342487	0.154563	4.50752	5.29222	-0.784695	1.29069e-05	5.74729	5.63125	0.116045	0.758408	5.29144	5.03996	0.251484	0.21415	2.91389	2.83362	0.0802722	0.665619	1.60381	2.82451	-1.2207	1.59983e-20	3.17019	2.54858	0.621611	3.07149e-09	4.18119	2.10905	2.07215	3.603e-10	2.14838
ENSG00000056972	TRAF3IP2	Tetrapoda	EM	Broadly transcribed	5.07287	5.15738	-0.0845078	0.724447	5.23212	5.60698	-0.374869	8.02956e-09	5.35207	6.37615	-1.02407	1.93212e-28	5.94873	5.91647	0.0322547	0.788826	5.4149	4.34231	1.07259	8.60488e-44	4.84038	4.32997	0.510415	1.24099e-05	3.33458	3.74148	-0.406893	0.00236039	4.59127	5.13186	-0.540582	5.6387e-14	5.35086	5.13194	0.218921	0.0310518	4.75627	5.61696	-0.860692	1.69641e-17	5.53963	5.67594	-0.136311	0.300111	5.07984
ENSG00000056998	GYG2	Amniota	EM	Broadly transcribed	1.65375	2.64911	-0.995357	0.0389224	3.61294	6.84862	-3.23568	1.65326e-122	3.74154	3.13293	0.608605	0.0516342	0.499518	1.12736	-0.627839	0.0199794	-0.197527	2.4	-2.59752	2.70781e-37	1.34263	2.26121	-0.918587	0.000156534	4.00077	4.99866	-0.997889	6.238e-05	3.06873	1.13187	1.93686	7.21674e-14	2.22695	0.979745	1.24721	3.49985e-09	3.41993	3.51187	-0.0919382	0.460859	2.77458	2.27955	0.495028	0.181156	1.07404
ENSG00000057019	DCBLD2	Euteleostomi	EM	Broadly transcribed	5.10695	5.23552	-0.128561	0.791529	5.13183	5.96654	-0.83471	7.31781e-27	4.5167	4.04393	0.472767	0.0226773	5.64937	4.39434	1.25502	7.23348e-10	5.70753	6.05152	-0.343987	0.00246253	6.89945	5.56997	1.32947	1.16313e-08	4.28689	4.75473	-0.467846	1.2444e-06	6.38479	5.98456	0.400229	0.0306783	6.0295	5.90212	0.127376	0.387143	4.93369	5.67797	-0.744281	1.78644e-18	4.45547	4.94429	-0.488821	0.0588762	6.80515
ENSG00000057149	SERPINB3	Eutheria	MM	Tissue-biased	2.09851	0.935408	1.1631	0.521477	-5.37955	-4.5326	-0.84695	0.00548498	-5.08495	-6.43169	1.34674	0.0049475	6.47788	7.17883	-0.700948	0.161404	-5.85618	-4.7322	-1.12398	1.12644e-06	-5.27088	-3.71643	-1.55445	0.00154163	-5.67606	-5.76344	0.0873827	0.830971	-0.853149	-1.07233	0.219181	0.744583	4.44319	-0.0395801	4.48277	1.40895e-06	-0.722946	0.883158	-1.6061	0.000124202	-2.05965	-2.87434	0.814686	0.382426	-5.7657
ENSG00000057252	SOAT1	Eukaryota	UC	Broadly transcribed	5.33275	5.14507	0.187681	0.482191	5.36104	5.12541	0.235626	0.00733819	4.79427	5.5369	-0.742629	7.37308e-07	5.11473	4.25237	0.862363	1.39523e-11	6.10778	5.8659	0.241878	0.000948886	6.43406	5.62052	0.81354	3.39042e-14	4.82406	4.85061	-0.026544	0.822385	6.53249	6.34582	0.186676	0.0206068	5.70751	6.40249	-0.694979	6.59452e-16	7.16618	6.7655	0.400686	6.94083e-05	5.20333	4.90904	0.294287	0.109445	5.05613
ENSG00000057294	PKP2	Amniota	EM	Broadly transcribed	4.10877	2.83431	1.27446	0.0173827	4.38716	4.96889	-0.581736	2.20259e-07	7.05869	7.99385	-0.935162	1.56319e-15	4.51059	5.26924	-0.758651	0.0012065	4.03108	4.01627	0.0148108	0.907017	3.31845	4.07781	-0.759365	3.90989e-08	4.23691	5.09745	-0.860535	1.52781e-05	3.05348	2.26731	0.786164	0.0248569	4.15585	2.18676	1.9691	8.30073e-15	4.56616	5.0332	-0.467046	5.6573e-07	6.35186	5.49522	0.856634	2.13969e-05	1.47909
ENSG00000057468	MSH4	Eukaryota	UC	Tissue-biased	-3.72155	-2.85526	-0.866299	0.057257	-2.8751	-2.25313	-0.621965	0.000136181	-3.04796	-3.66306	0.615106	0.0752398	-4.84644	-4.66689	-0.179552	0.566849	-2.13178	-4.65111	2.51933	7.74005e-37	-3.96983	-3.89057	-0.0792525	0.812841	-4.02144	-5.18024	1.15881	7.10875e-06	-3.3321	-3.25876	-0.0733406	0.758891	-3.32936	-3.24964	-0.0797219	0.75126	-3.55001	-3.84371	0.293699	0.237806	-2.6064	-3.88006	1.27366	0.000377461	-3.46501
ENSG00000057593	F7	Euteleostomi	EM	Tissue-biased	-3.92399	-2.72583	-1.19817	0.037685	1.17782	-0.294188	1.47201	4.27884e-06	-1.43453	-2.90353	1.469	0.00180261	-3.33544	-2.86648	-0.468958	0.169739	-3.08869	-0.540997	-2.54769	5.16084e-30	-1.47528	-0.400293	-1.07499	0.00627381	6.96054	7.93646	-0.975919	1.15316e-05	-2.16944	-2.94342	0.773976	0.0197654	-2.91108	-2.85086	-0.0602165	0.840039	-1.99973	-0.298688	-1.70104	9.83581e-16	-1.646	-2.34196	0.695963	0.207044	-2.29151
ENSG00000057608	GDI2	NA	NA	Broadly transcribed	8.19047	7.90882	0.281656	0.0698431	8.36899	8.11204	0.25695	1.00003e-06	8.42565	8.40891	0.0167338	0.826264	7.88666	8.04217	-0.155502	0.0403916	8.0426	7.80714	0.235462	9.8681e-06	7.5969	7.68202	-0.0851171	0.370001	7.5756	7.86494	-0.28934	1.08077e-05	7.99028	7.71467	0.275611	4.51411e-05	7.92437	7.75879	0.165582	0.0511051	7.88785	7.6584	0.22945	1.57021e-05	8.05508	7.95991	0.0951752	0.336708	7.71007
ENSG00000057657	PRDM1	Bilateria	EM	Broadly transcribed	4.12005	5.01973	-0.899682	0.00892673	4.0645	3.95276	0.111743	0.296823	4.40978	5.32256	-0.912774	2.15789e-09	5.61274	6.40409	-0.79135	8.10844e-06	4.85524	2.36858	2.48666	1.32284e-57	2.35324	2.40173	-0.0484943	0.856214	1.71203	2.18521	-0.47318	0.00943704	4.66904	4.70653	-0.0374961	0.816993	5.09205	5.03	0.0620494	0.669977	2.90516	3.43922	-0.534056	0.000841357	5.55511	5.84656	-0.291455	0.185755	6.31638
ENSG00000057663	ATG5	Eukaryota	UC	Broadly transcribed	5.20222	5.24506	-0.0428389	0.792204	5.28994	5.3257	-0.0357568	0.59506	5.63345	5.86074	-0.227289	0.000279647	5.17424	4.95221	0.222031	0.00332012	4.85526	5.3881	-0.532836	4.32128e-33	4.91503	5.08143	-0.166393	0.0152863	4.34993	4.77764	-0.427706	2.24683e-08	5.16847	5.20074	-0.0322709	0.686776	5.54004	5.13087	0.409175	3.52059e-07	5.14715	5.63268	-0.48553	2.24255e-13	5.30559	5.24627	0.0593215	0.622161	5.33504
ENSG00000057704	TMCC3	Euteleostomi	EM	Broadly transcribed	3.37869	4.7166	-1.33791	1.09073e-05	3.45513	4.66963	-1.2145	3.34886e-39	4.56535	7.20601	-2.64066	7.48793e-49	4.71625	4.54185	0.174407	0.418327	5.62231	5.1838	0.438519	7.30706e-05	4.325	4.99963	-0.674635	4.5029e-06	2.82975	2.7416	0.0881472	0.648742	3.72021	4.91209	-1.19188	3.31072e-22	4.10904	4.79297	-0.68393	3.1468e-08	5.40716	5.26758	0.139579	0.285105	4.45252	4.91639	-0.463873	0.0480445	6.00073
ENSG00000057757	PITHD1	Eukaryota	UC	Broadly transcribed	5.66907	5.50687	0.162198	0.250934	5.4922	5.54875	-0.0565527	0.241466	5.45484	5.28132	0.173523	0.039561	5.61955	5.8889	-0.269353	0.00277933	5.12884	5.14401	-0.0151653	0.71518	5.04203	5.20722	-0.165185	0.0524291	4.79455	5.0704	-0.275856	0.00141637	5.41116	5.40396	0.00719802	0.915044	5.58121	5.35561	0.2256	0.000712749	6.20249	6.00193	0.200557	0.00172504	4.85704	5.22993	-0.372893	7.62896e-05	5.53407
ENSG00000057935	MTA3	Amniota	EM	Broadly transcribed	5.38028	5.30718	0.0731056	0.650275	5.9261	5.49542	0.430687	1.08433e-16	5.11673	5.25836	-0.141638	0.0391555	4.87563	4.95766	-0.0820287	0.312628	5.1052	5.18698	-0.0817843	0.0638367	5.19016	5.05752	0.132647	0.0967783	3.99021	3.26089	0.72932	2.65259e-11	5.36551	4.73507	0.630435	2.85255e-15	5.35328	4.67035	0.682931	1.07264e-18	5.54735	5.54813	-0.00077817	0.989195	5.26775	5.43772	-0.169966	0.0721737	4.97033
ENSG00000058056	USP13	Eukaryota	UC	Broadly transcribed	3.55261	4.17125	-0.618644	0.00922807	4.91667	5.13631	-0.219643	0.00645109	3.58489	3.03997	0.544924	0.000351173	3.85493	4.64978	-0.794855	8.99379e-06	4.1401	4.72588	-0.585783	8.63337e-17	3.66166	4.54554	-0.883882	9.78784e-18	3.8279	3.9776	-0.149705	0.173974	4.84017	5.33655	-0.496389	1.0252e-05	4.70368	5.17371	-0.470028	8.38736e-05	4.72926	4.5622	0.167057	0.0322178	3.95949	3.7143	0.245189	0.245529	5.60126
ENSG00000058063	ATP11B	Eukaryota	UC	Broadly transcribed	6.27724	6.35463	-0.077382	0.744573	5.46158	6.31564	-0.854062	2.41046e-15	6.31164	6.62749	-0.315848	1.41453e-05	6.86068	6.69528	0.165407	0.258148	6.00274	6.1175	-0.114758	0.0495465	5.62757	5.73052	-0.102943	0.391199	4.57152	4.92299	-0.351471	0.00152382	5.88177	5.95759	-0.0758131	0.380465	7.14661	5.79674	1.34987	3.42651e-22	7.06064	6.59559	0.465056	1.54297e-05	6.59703	6.88026	-0.283239	0.0295972	5.62604
ENSG00000058085	LAMC2	Cellular_organisms	UC	Broadly transcribed	6.56285	4.50128	2.06157	0.0091654	5.3362	7.66716	-2.33096	2.09342e-33	7.42779	6.51312	0.914665	3.24238e-08	9.4831	6.02005	3.46305	1.41915e-34	3.32735	5.73818	-2.41084	6.37394e-36	6.0118	5.18192	0.829878	0.0205455	0.2302	1.78429	-1.55409	2.77006e-06	7.38557	7.38418	0.00139736	0.995778	8.37986	7.14786	1.23201	8.36275e-07	4.99128	5.12022	-0.12894	0.593811	7.07602	4.77935	2.29668	5.1273e-12	7.57065
ENSG00000058091	CDK14	Metazoa	EM	Broadly transcribed	3.47678	4.12281	-0.646029	0.122224	4.93777	5.37861	-0.440841	2.3354e-06	2.4145	3.07625	-0.661749	0.00253221	3.49429	2.14645	1.34784	1.24452e-05	5.57663	5.74008	-0.16345	0.0593056	5.35601	5.60701	-0.251004	0.116937	4.24132	4.25911	-0.0177834	0.920985	4.22434	5.39985	-1.17551	3.94402e-20	4.3501	5.25176	-0.901663	1.19545e-09	4.95317	5.23109	-0.277917	0.00363478	3.75967	4.32529	-0.565619	0.0344678	5.3034
ENSG00000058262	SEC61A1	Cellular_organisms	UC	Broadly transcribed	8.78243	7.95926	0.82317	1.70464e-14	8.67204	8.14638	0.525657	2.62008e-29	8.57043	8.27818	0.292253	6.39318e-07	8.62893	8.14704	0.481885	3.18478e-12	8.37737	8.08275	0.294622	8.75404e-07	8.40114	8.12942	0.271724	0.0025568	8.32703	7.89834	0.428696	3.32586e-08	8.78485	8.1025	0.682357	7.30555e-28	8.9127	8.17693	0.73577	1.17545e-26	9.19564	8.70835	0.487292	5.958e-12	8.37703	8.0151	0.361931	0.000258503	8.31943
ENSG00000058272	PPP1R12A	Eumetazoa	EM	Broadly transcribed	5.97592	7.50454	-1.52861	2.76407e-20	6.11313	6.69892	-0.585793	5.978e-26	5.8821	6.03758	-0.155481	0.0349998	5.7656	5.70395	0.0616486	0.483946	6.05029	5.87998	0.170309	0.000727953	5.49159	5.64474	-0.153155	0.148998	4.24638	4.25405	-0.00766885	0.944732	5.91167	6.09974	-0.188069	0.00730996	6.07995	6.14984	-0.0698833	0.205664	6.30582	7.22663	-0.920804	3.80718e-25	6.49686	7.10034	-0.603485	2.70025e-05	5.99478
ENSG00000058335	RASGRF1	Metazoa	EM	Tissue-biased	0.704003	-0.44236	1.14636	0.0359818	0.697132	0.442389	0.254744	0.188347	0.203213	-0.12688	0.330094	0.210784	-0.530908	-1.97364	1.44273	3.47353e-08	-0.329129	-0.0941144	-0.235015	0.130978	0.184263	0.316344	-0.132081	0.602704	-1.50889	-3.01398	1.50509	2.46476e-05	2.98194	6.40337	-3.42144	2.74952e-55	1.50836	6.37275	-4.86438	1.09275e-120	-0.704408	0.925229	-1.62964	2.09676e-19	0.568484	0.0649137	0.50357	0.11975	1.98716
ENSG00000058404	CAMK2B	Eukaryota	UC	Tissue-biased	-0.975033	-1.60112	0.626087	0.24895	1.55046	2.08516	-0.534701	0.010451	-1.91634	-0.122176	-1.79417	1.86779e-11	0.0893003	2.3813	-2.292	7.59351e-14	-0.0538955	1.48066	-1.53456	4.03418e-14	2.63101	1.78809	0.842919	0.088428	0.129078	3.52611	-3.39703	4.02192e-26	-0.656524	-1.61896	0.962431	0.00249632	-0.507183	-2.06933	1.56215	6.36863e-08	4.15473	3.30797	0.846759	5.47972e-05	0.364493	1.36032	-0.995824	3.60636e-05	5.4227
ENSG00000058453	CROCC	Eukaryota	UC	Broadly transcribed	5.19087	5.00181	0.189054	0.390796	4.38755	4.38105	0.00649995	0.955304	4.36937	3.70182	0.667554	7.68157e-07	4.67381	4.17828	0.495527	0.00705521	4.18527	3.58265	0.602617	2.1854e-09	4.57118	4.45306	0.118119	0.371099	3.37087	2.66392	0.706951	6.88533e-08	4.59403	4.80622	-0.21219	0.0862213	4.809	4.56666	0.242338	0.114588	4.84799	4.46298	0.385004	0.000239026	4.27441	4.17094	0.103473	0.502458	4.54124
ENSG00000058600	POLR3E	Eukaryota	UC	Broadly transcribed	5.36394	5.24472	0.11922	0.441457	5.65918	5.36736	0.291818	1.35243e-08	5.61168	4.97125	0.640428	8.94901e-19	5.13076	5.2068	-0.0760423	0.330147	4.82774	4.71986	0.107877	0.01568	5.34589	5.00386	0.34203	3.55849e-07	4.54335	4.38612	0.157231	0.035156	5.29067	4.67795	0.612718	3.41648e-17	5.23949	4.73242	0.507073	1.23424e-13	5.8733	5.40198	0.471323	3.70167e-16	5.37825	5.13431	0.24394	0.00475427	5.40312
ENSG00000058668	ATP2B4	Tetrapoda	EM	Broadly transcribed	6.6542	8.58383	-1.92964	3.83788e-10	7.20651	8.13317	-0.926652	3.73508e-27	5.81307	6.90152	-1.08846	1.41878e-09	7.37876	6.89594	0.48282	4.51182e-05	7.4268	6.6621	0.764696	1.02346e-27	6.66137	6.39223	0.269149	0.0243197	5.4521	5.23465	0.217454	0.202181	7.40156	8.15923	-0.757669	4.81543e-10	7.39107	8.28782	-0.896755	5.48268e-16	6.26265	7.97782	-1.71517	5.39154e-20	7.19892	8.21988	-1.02096	1.34427e-05	6.84217
ENSG00000058673	ZC3H11A	Tetrapoda	EM	Broadly transcribed	7.24919	7.26348	-0.0142807	0.91969	7.88806	7.81594	0.0721186	0.16933	7.07439	6.80589	0.2685	9.66135e-05	7.18196	6.90157	0.280392	4.2816e-05	7.21969	7.1845	0.0351869	0.467975	7.11131	7.12425	-0.0129371	0.891712	6.62144	6.41787	0.203568	0.0181216	7.45938	7.07767	0.38171	5.86578e-08	7.42285	7.05049	0.372364	9.26166e-08	7.36438	7.26986	0.0945161	0.0975531	7.31375	6.9327	0.38105	1.52562e-05	7.38422
ENSG00000058729	RIOK2	Cellular_organisms	UC	Broadly transcribed	4.17048	4.40448	-0.233994	0.0559359	4.7545	4.78721	-0.0327157	0.49836	4.56612	4.38027	0.185855	0.0100699	4.09871	4.22379	-0.125085	0.0948862	4.53764	4.19601	0.341627	1.67876e-13	3.84924	4.00842	-0.159175	0.0268565	3.88831	3.81359	0.0747252	0.332666	4.31453	4.36879	-0.0542615	0.420618	4.06597	4.36501	-0.299041	2.20833e-08	4.34653	4.34153	0.00499593	0.933995	4.12183	4.19657	-0.074741	0.506243	4.43257
ENSG00000058799	YIPF1	Eukaryota	UC	Broadly transcribed	5.1103	4.75768	0.352622	0.0212213	5.64674	5.19975	0.446985	6.12023e-13	4.79213	5.25076	-0.458631	8.88697e-11	4.81582	5.14051	-0.324686	1.15334e-05	4.79666	5.06025	-0.263586	4.42975e-09	5.15376	4.95686	0.196899	0.0107693	5.0556	4.97922	0.0763802	0.391149	5.25665	4.6662	0.590454	6.21663e-16	4.88671	4.78704	0.0996743	0.176915	6.54383	6.15898	0.384851	0.000144857	4.68862	4.86622	-0.177601	0.0814173	5.30579
ENSG00000058804	NDC1	Eumetazoa	EM	Broadly transcribed	5.48646	4.42946	1.057	8.99629e-09	5.52674	5.08217	0.444578	2.09907e-10	5.884	5.27905	0.604946	7.21259e-10	5.33371	4.79691	0.536805	6.56294e-08	4.39224	4.74554	-0.353301	4.81808e-12	4.38589	4.41066	-0.0247782	0.772682	4.01315	3.62426	0.388895	0.000153501	4.9111	4.03113	0.879974	1.60065e-15	5.45069	3.95584	1.49486	1.29522e-49	4.48852	4.18114	0.307377	1.08543e-05	5.66799	4.35637	1.31162	5.01656e-16	4.14562
ENSG00000058866	DGKG	Eukaryota	UC	Broadly transcribed	0.892826	3.34892	-2.45609	6.49236e-13	-0.0112934	0.790407	-0.8017	4.80749e-15	1.09643	0.75612	0.340314	0.22645	1.09817	0.132868	0.965301	0.00438805	2.01628	1.73279	0.28349	0.0492331	1.93479	1.78876	0.146031	0.528985	0.504513	0.874428	-0.369916	0.150092	1.9363	2.69462	-0.758321	4.36093e-06	2.59006	2.82883	-0.238768	0.368122	0.488702	2.28695	-1.79824	6.35896e-25	2.0113	4.09161	-2.08032	3.80211e-18	0.949258
ENSG00000059122	FLYWCH1	Mammalia	MM	Broadly transcribed	5.24541	5.64699	-0.401586	0.0245301	4.9976	5.10357	-0.105975	0.125501	4.85079	4.66536	0.185428	0.027937	5.41862	4.79293	0.625699	2.65891e-10	5.39428	4.95262	0.441661	7.21413e-13	6.24753	5.5841	0.66343	7.02264e-12	4.27837	3.65551	0.622859	1.19436e-09	4.99962	5.00002	-0.000394747	0.996548	5.4835	4.88087	0.602621	2.60181e-08	5.50128	5.61034	-0.109056	0.131701	4.96196	5.30169	-0.339736	0.00210471	5.31906
ENSG00000059145	UNKL	Eukaryota	UC	Broadly transcribed	3.78663	3.70978	0.0768568	0.729661	4.37742	4.66416	-0.28674	4.60241e-05	3.74948	3.33935	0.410137	0.000139294	3.6073	3.40241	0.204887	0.144046	3.67245	3.02795	0.644501	3.37493e-14	4.20193	3.47989	0.722043	4.03303e-09	3.29524	2.30448	0.99076	9.69473e-11	4.22181	3.89761	0.324194	0.00324422	4.2833	3.81654	0.466767	0.000154881	4.79338	4.24705	0.546332	1.25616e-11	3.9108	3.91798	-0.00718158	0.965169	4.28436
ENSG00000059377	TBXAS1	Eukaryota	UC	Broadly transcribed	2.56114	3.28575	-0.724613	0.0704068	3.61056	3.64252	-0.0319566	0.743804	4.62985	4.05993	0.569922	0.0136019	2.74154	3.05902	-0.317482	0.0920666	4.65136	2.71004	1.94132	2.93689e-55	4.21418	2.98694	1.22724	2.19897e-06	2.36173	3.56539	-1.20366	4.2723e-15	4.74618	5.53805	-0.791872	7.04536e-10	3.79399	5.75088	-1.95689	5.39348e-49	4.23583	3.95775	0.278073	0.0585387	3.87431	3.49987	0.374436	0.141389	2.59233
ENSG00000059378	PARP12	Eumetazoa	EM	Broadly transcribed	5.69251	4.3882	1.30431	1.43653e-05	5.42211	4.72864	0.693463	6.25022e-17	5.61007	6.23219	-0.622123	9.84518e-08	5.91496	4.40268	1.51228	4.55824e-23	5.35338	4.67202	0.681362	8.1014e-26	5.40203	4.6035	0.798528	2.50724e-13	5.14584	4.79733	0.348512	0.00503284	5.75643	5.80941	-0.052978	0.5856	5.61649	5.93673	-0.320234	0.0012489	5.16107	4.64622	0.514854	1.93222e-08	5.90949	5.20065	0.708844	2.52391e-06	5.05779
ENSG00000059573	ALDH18A1	Cellular_organisms	UC	Broadly transcribed	6.45612	5.78415	0.671963	9.53682e-08	6.99401	6.10306	0.890956	2.4233e-56	7.45012	7.7932	-0.343082	1.95087e-05	6.15694	6.17311	-0.0161729	0.861578	6.35321	6.02443	0.328776	7.00988e-07	6.40265	5.91414	0.488508	1.05539e-07	5.51302	5.1604	0.352617	0.00345921	6.56046	4.99318	1.56727	7.59262e-60	6.44542	5.14154	1.30388	8.07888e-63	6.83088	6.4035	0.427378	5.27977e-10	6.91655	6.27184	0.644711	4.84843e-08	6.65397
ENSG00000059588	TARBP1	Eukaryota	UC	Broadly transcribed	5.1984	4.17718	1.02122	7.14769e-06	5.77862	5.30533	0.473297	2.31109e-09	5.57342	4.42041	1.15301	5.23446e-17	4.72556	4.50329	0.222267	0.0801264	4.66761	4.31658	0.351037	1.36296e-05	4.83518	4.45136	0.38382	0.00152042	4.48113	2.83516	1.64597	1.05378e-20	5.37303	4.66621	0.706819	2.34845e-09	5.70827	4.51148	1.1968	3.55379e-25	5.38316	4.38522	0.997947	4.64727e-17	5.19624	4.12064	1.0756	4.3748e-11	4.76046
ENSG00000059691	PET112	Cellular_organisms	UC	Broadly transcribed	4.3131	4.2727	0.0403982	0.84672	4.21299	4.35661	-0.143621	0.00859462	4.23967	4.4337	-0.194032	0.0245647	4.24179	4.7195	-0.477702	1.48551e-06	4.76952	5.21503	-0.445507	1.38273e-16	5.59069	5.25222	0.338464	0.00388614	4.38506	4.77974	-0.394677	0.000388673	4.03269	3.73538	0.297304	0.000206041	3.86687	3.7759	0.090967	0.238667	3.91708	4.02902	-0.111937	0.0422816	3.66675	4.04279	-0.376039	0.00042546	3.97543
ENSG00000059728	MXD1	Eumetazoa	EM	Broadly transcribed	5.16464	5.53197	-0.367333	0.265678	4.51964	4.55003	-0.0303859	0.73222	5.91243	7.89921	-1.98678	5.63326e-36	6.42857	7.13533	-0.706765	0.000857808	4.40462	3.91818	0.486443	2.53709e-09	4.06851	3.86092	0.207586	0.115574	3.06532	3.28792	-0.222605	0.113087	4.74068	4.91792	-0.177235	0.1621	5.52273	5.02964	0.493087	0.000185055	3.80949	3.97207	-0.162576	0.0455065	6.23807	7.26616	-1.02809	4.97909e-07	3.97893
ENSG00000059758	CDK17	Opisthokonta	UC	Broadly transcribed	4.60449	5.19081	-0.586324	7.47815e-05	5.34804	5.4195	-0.0714681	0.339061	4.29305	4.38039	-0.0873406	0.265	4.63227	4.25871	0.373556	1.72758e-05	5.32231	4.67416	0.648157	6.95303e-28	4.44486	4.39426	0.0506037	0.58793	3.76367	4.19882	-0.435148	1.85688e-06	4.98263	5.46779	-0.485155	6.0918e-14	4.98714	5.49544	-0.508299	1.65545e-15	5.10862	4.84721	0.261408	0.00948481	4.91436	5.02745	-0.113082	0.337962	4.64278
ENSG00000059769	DNAJC25	Eukaryota	UC	Broadly transcribed	3.76702	4.01752	-0.250503	0.109826	3.99834	4.05345	-0.0551116	0.289565	3.76518	3.88416	-0.118976	0.128219	3.3778	3.28016	0.0976433	0.320854	4.05534	4.27626	-0.220922	1.40866e-05	3.81075	4.07505	-0.264306	0.000774434	4.30027	5.55791	-1.25764	2.31986e-24	3.95027	3.82398	0.12629	0.135159	3.84585	3.71526	0.130592	0.120099	4.39179	4.2595	0.13229	0.091167	3.50643	3.5053	0.00113043	0.992948	3.78611
ENSG00000059804	SLC2A3	Tetrapoda	EM	Broadly transcribed	4.91502	7.01097	-2.09595	2.05856e-08	4.84536	5.55517	-0.709811	2.62853e-11	4.58956	4.21552	0.374044	0.130108	4.64856	3.90464	0.743925	0.00255444	6.70725	4.47265	2.2346	1.64714e-42	4.15698	4.58093	-0.423951	0.0944089	3.23381	4.27454	-1.04073	7.17018e-08	5.83965	7.32157	-1.48192	4.43334e-18	5.99796	7.58554	-1.58757	1.00955e-14	4.63804	5.00099	-0.36295	0.0525457	5.09299	5.11803	-0.0250403	0.929922	5.69307
ENSG00000059915	PSD	Metazoa	EM	Broadly transcribed	2.37017	6.19737	-3.8272	1.08985e-40	1.56635	1.01881	0.547534	1.23826e-05	2.01822	4.06215	-2.04393	8.39154e-23	1.19144	0.802969	0.388474	0.0172387	1.17463	1.19161	-0.0169729	0.849292	1.84279	1.59431	0.248479	0.0567207	1.09978	0.96326	0.136522	0.379745	2.08284	1.62628	0.456562	0.000885699	2.03819	1.51462	0.52357	0.000398199	2.13172	2.28368	-0.15196	0.219335	2.60315	5.18421	-2.58105	1.28767e-17	2.00507
ENSG00000060069	CTDP1	Eukaryota	UC	Broadly transcribed	4.90962	4.86336	0.0462586	0.785726	4.59715	4.28678	0.31037	7.5069e-07	4.97182	5.71058	-0.73876	3.34144e-15	4.73081	4.79167	-0.060857	0.546031	4.39875	4.39975	-0.00100813	0.984846	4.77568	4.77329	0.00239134	0.978369	4.13524	3.93999	0.195246	0.0111869	4.65486	4.82893	-0.174077	0.0146323	4.67412	4.72209	-0.0479689	0.570222	4.71935	4.63618	0.0831755	0.237574	4.89927	4.78382	0.115446	0.274553	4.65439
ENSG00000060138	YBX3	Tetrapoda	EM	Broadly transcribed	7.93863	8.33221	-0.39358	0.0663694	6.62495	7.86682	-1.24187	1.4637e-25	7.2546	6.73497	0.519631	1.60285e-10	8.49743	9.19142	-0.693989	2.23928e-11	8.02148	6.42262	1.59886	8.11199e-75	7.88932	6.52802	1.3613	5.86135e-31	4.22229	4.61706	-0.394772	0.074262	7.31962	7.66314	-0.343523	0.000184057	8.30619	7.6543	0.651882	9.5388e-11	7.32733	7.27251	0.0548196	0.614363	7.49897	7.70716	-0.208187	0.142803	7.10923
ENSG00000060140	STYK1	Tetrapoda	EM	Broadly transcribed	3.211	1.54963	1.66137	0.000222309	1.87874	1.92012	-0.041385	0.821133	3.31171	5.32508	-2.01338	3.0169e-46	2.24773	2.57339	-0.325661	0.0621022	-1.26438	0.240985	-1.50537	1.28724e-22	-1.78074	-0.350106	-1.43063	0.000312481	-3.79891	-2.93514	-0.863772	0.00135862	2.60982	0.465923	2.1439	4.616e-16	2.86297	0.570354	2.29262	8.93574e-30	4.53726	4.22458	0.312686	0.0197948	2.56033	2.54569	0.0146325	0.969987	-1.57842
ENSG00000060237	WNK1	Eukaryota	UC	Broadly transcribed	7.14193	7.76168	-0.619752	0.000310296	8.04379	8.01099	0.0327986	0.652968	7.0006	6.71595	0.284649	0.00326215	7.73079	7.90417	-0.173379	0.225633	7.52947	9.03009	-1.50062	1.96359e-74	7.09913	8.80839	-1.70926	5.01917e-29	6.48529	6.45925	0.0260459	0.8139	7.96788	8.39883	-0.430942	3.75729e-05	7.85529	8.26011	-0.404811	1.34922e-05	7.21184	7.515	-0.303161	0.000830268	8.00731	8.35257	-0.34526	0.00856669	7.08509
ENSG00000060339	CCAR1	Eukaryota	UC	Broadly transcribed	6.26239	5.88638	0.376009	0.00137346	6.43245	5.99137	0.44108	5.21265e-26	6.28908	5.54774	0.741348	2.30817e-28	5.98112	5.87727	0.103855	0.118753	5.72992	5.73125	-0.00132856	0.97961	5.67533	5.67164	0.00369637	0.976769	5.021	4.6494	0.371595	2.41884e-06	6.08026	5.44763	0.632624	5.7796e-24	6.06446	5.4037	0.660767	1.17545e-26	5.99843	5.8535	0.144929	0.0145389	6.3895	5.86081	0.528689	2.95277e-08	5.92019
ENSG00000060491	OGFR	Eukaryota	UC	Broadly transcribed	6.36992	5.65604	0.713882	3.50168e-05	5.70008	4.99122	0.70886	1.03112e-14	6.30989	5.77052	0.539369	4.5877e-07	5.95981	5.34285	0.616965	1.60387e-07	5.96486	4.89189	1.07297	2.37032e-44	6.21715	5.5287	0.688456	3.12908e-08	6.30586	6.34642	-0.0405611	0.711881	5.94063	6.0881	-0.14747	0.108563	5.66949	5.94381	-0.274319	0.0043735	5.99918	5.54423	0.454956	2.44782e-08	6.40469	5.975	0.429685	0.000188472	6.05074
ENSG00000060558	GNA15	Euteleostomi	EM	Broadly transcribed	5.95258	5.15476	0.797818	0.0360969	3.20553	3.0395	0.166025	0.178689	3.17595	2.42184	0.754112	0.0028893	6.67086	6.73052	-0.0596567	0.724447	2.48234	0.434305	2.04803	4.72919e-43	2.03	0.717839	1.31216	8.10363e-07	0.830663	1.24133	-0.410667	0.032629	4.73161	4.62244	0.109176	0.438412	5.45534	4.72548	0.729853	5.7916e-06	3.80392	4.22581	-0.421889	0.0250737	3.19326	3.54334	-0.350081	0.200762	1.62045
ENSG00000060566	CREB3L3	Eumetazoa	EM	Tissue-biased	-3.61872	-4.84504	1.22632	0.0266312	-4.63118	-5.59575	0.964564	3.86765e-08	-0.419149	3.5225	-3.94165	2.03311e-37	-4.27073	-5.49662	1.22589	3.43315e-06	2.96297	-1.14727	4.11024	1.39899e-13	-2.03704	0.629391	-2.66644	2.69913e-07	7.70967	8.81759	-1.10792	7.19697e-06	-3.88761	-3.85272	-0.0348955	0.907432	-4.65487	-3.60202	-1.05285	4.34904e-06	-5.40652	-5.72537	0.318847	0.224904	1.34435	1.29547	0.048888	0.95301	-5.25005
ENSG00000060642	PIGV	Eukaryota	UC	Broadly transcribed	4.13288	4.02763	0.105247	0.555789	4.37945	4.67712	-0.297667	1.04006e-06	4.15524	4.54382	-0.388587	1.08836e-06	3.77726	3.88544	-0.108185	0.266227	4.34409	4.88639	-0.542294	3.04485e-24	4.71306	4.8353	-0.122236	0.172477	4.16249	5.18394	-1.02145	1.0277e-18	4.21025	4.07936	0.130882	0.125232	3.97559	4.05813	-0.082543	0.252398	4.86645	4.81597	0.0504714	0.4314	3.9424	4.12623	-0.183835	0.0977669	4.72803
ENSG00000060656	PTPRU	Opisthokonta	UC	Broadly transcribed	6.33106	5.55649	0.774572	0.0663294	5.08113	5.17831	-0.0971742	0.491874	3.09503	2.14223	0.952801	0.0090236	4.71103	5.19458	-0.483552	0.0202654	5.15623	4.38505	0.771173	5.14688e-07	4.89345	4.5398	0.353643	0.38381	3.84338	3.92973	-0.0863446	0.774946	6.00707	6.32077	-0.313696	0.0887914	5.10178	6.24903	-1.14725	3.78894e-10	5.16598	6.01856	-0.852576	4.09356e-10	5.09973	3.98225	1.11748	0.0044166	5.27371
ENSG00000060688	SNRNP40	Eukaryota	UC	Broadly transcribed	5.41883	5.05119	0.367642	0.00711024	5.40557	5.12251	0.283059	2.78111e-10	5.31701	4.93628	0.38073	5.10091e-06	5.3519	4.91826	0.433643	2.57071e-08	4.55053	4.89601	-0.345478	9.9085e-19	4.41226	4.76795	-0.355692	8.83016e-07	3.9634	3.96462	-0.00122403	0.990384	5.18996	4.8802	0.309753	9.0776e-06	5.5161	4.82693	0.689165	1.55318e-19	5.30001	5.10162	0.198393	0.00515307	4.87642	4.64583	0.230584	0.0141365	4.8788
ENSG00000060709	RIMBP2	Metazoa	EM	Tissue-biased	-2.93953	-0.186548	-2.75299	4.41303e-06	-1.99749	0.654027	-2.65152	2.95335e-44	0.409599	1.5347	-1.1251	0.00122604	0.393899	0.502837	-0.108938	0.77864	-1.44867	3.04253	-4.49121	9.75293e-121	-2.84223	3.17472	-6.01695	2.73668e-49	-4.86349	-2.67147	-2.19202	2.57709e-07	-1.42047	-1.66146	0.240986	0.593693	-0.723695	-1.74383	1.02013	0.00651661	1.07407	1.42754	-0.35347	0.178534	0.199887	2.14148	-1.9416	5.61601e-06	1.47208
ENSG00000060718	COL11A1	Cellular_organisms	UC	Tissue-biased	2.42947	-1.53282	3.96228	0.00100572	5.99813	0.788076	5.21005	2.37853e-28	3.7936	-2.09517	5.88877	3.80789e-13	3.35278	-1.50851	4.86129	3.66523e-08	0.164045	-1.00546	1.1695	0.00290638	-1.69191	-1.0129	-0.679002	0.150456	-2.44626	-3.574	1.12774	0.0197925	3.55535	-1.5924	5.14775	1.33422e-11	4.40968	-1.31109	5.72077	9.64023e-18	-1.29056	-1.90205	0.61149	0.126597	2.60534	-2.74766	5.353	4.27497e-09	-0.311015
ENSG00000060749	QSER1	Euteleostomi	EM	Broadly transcribed	5.22073	4.96362	0.25711	0.211731	5.87927	5.95416	-0.0748914	0.326285	4.83617	4.62042	0.215752	0.0858867	5.73022	5.60399	0.126237	0.27078	5.34095	5.38401	-0.0430614	0.498422	5.07069	4.99148	0.0792091	0.454497	3.85838	3.57305	0.285331	0.00637801	5.1094	4.77096	0.338441	6.81081e-06	5.75977	4.69883	1.06094	6.17614e-27	3.96934	4.78982	-0.820487	8.83571e-11	5.65937	5.0973	0.562071	0.000176242	5.22294
ENSG00000060762	MPC1	Eukaryota	UC	Broadly transcribed	4.30129	5.09561	-0.79432	6.20829e-07	4.5659	4.93959	-0.373689	2.31679e-09	5.03094	6.40462	-1.37368	4.02228e-35	3.92556	5.42344	-1.49788	3.14226e-47	5.34096	7.1944	-1.85344	2.52689e-87	6.11452	7.09818	-0.983663	3.16626e-10	6.00886	7.74542	-1.73656	3.46494e-24	4.8089	5.26609	-0.45719	1.2501e-06	4.26923	5.23335	-0.964114	1.92075e-26	4.85719	5.01619	-0.159004	0.0250666	5.02482	6.12681	-1.10199	2.73335e-15	5.00729
ENSG00000060971	ACAA1	Cellular_organisms	UC	Broadly transcribed	6.55161	6.11574	0.435875	0.0791764	5.91669	5.89758	0.019117	0.799591	6.13416	7.23055	-1.09639	9.25965e-29	5.32022	6.23036	-0.910142	1.76606e-18	6.1169	7.486	-1.36911	5.76284e-58	7.08632	7.8643	-0.777982	3.37774e-06	7.81838	9.45296	-1.63458	4.0448e-20	5.85664	6.18927	-0.332623	7.96336e-05	5.37487	6.18032	-0.805445	1.42987e-30	7.03966	6.80932	0.230345	0.0116217	5.49745	6.07276	-0.575312	4.23144e-07	6.46167
ENSG00000060982	BCAT1	Amniota	EM	Broadly transcribed	4.14762	3.80374	0.343885	0.63868	4.02564	3.5288	0.496839	0.000357268	2.98645	3.20291	-0.216453	0.362392	4.18117	2.71209	1.46909	7.54135e-05	4.1407	2.87503	1.26567	5.26058e-17	2.73275	2.5814	0.151349	0.546521	1.80734	0.670282	1.13706	3.32752e-07	5.72254	5.81075	-0.0882122	0.721272	5.29067	6.01375	-0.723087	0.000149759	1.95165	2.147	-0.195346	0.300713	4.10519	3.23491	0.870283	0.00767218	3.61338
ENSG00000061273	HDAC7	Cellular_organisms	UC	Broadly transcribed	6.86626	6.64587	0.220387	0.174556	6.43556	6.67463	-0.239063	2.44461e-05	5.9654	5.24401	0.721387	6.61819e-16	6.08027	5.93529	0.144978	0.0805219	6.56726	5.99472	0.572537	4.3296e-16	6.56287	6.37398	0.188891	0.0977088	4.41345	3.8963	0.517154	0.000730604	6.66292	7.05675	-0.393836	4.18013e-07	6.32292	7.10353	-0.780609	4.68588e-18	6.17649	6.21702	-0.0405234	0.51474	6.39693	6.17451	0.222427	0.0407794	6.86633
ENSG00000061337	LZTS1	Euteleostomi	EM	Broadly transcribed	2.63334	2.34158	0.291766	0.497492	3.88422	4.6113	-0.727083	1.09919e-18	2.25354	0.96419	1.28935	7.51091e-09	2.82705	3.38284	-0.555785	0.00636409	5.07568	2.69681	2.37887	1.3585e-37	2.23261	3.1529	-0.920295	2.88786e-06	1.94449	1.24866	0.69583	0.000333997	3.28971	3.23148	0.0582267	0.699963	3.46887	3.63437	-0.1655	0.332142	2.52182	2.72854	-0.206726	0.100789	3.4396	2.32819	1.1114	0.000172285	3.04307
ENSG00000061455	PRDM6	Eumetazoa	EM	Broadly transcribed	0.519682	3.76127	-3.24159	2.84663e-24	0.670921	0.816538	-0.145617	0.258745	-0.655692	0.643563	-1.29926	1.044e-07	-0.953843	-0.865165	-0.0886785	0.759287	-0.16404	-0.0778726	-0.0861673	0.511895	-0.0839775	0.121751	-0.205728	0.223219	-1.79923	-1.63172	-0.16751	0.445534	1.35183	2.34712	-0.995289	2.36117e-12	0.959996	2.50268	-1.54268	3.53011e-27	0.593103	1.73268	-1.13957	9.07926e-12	0.374667	0.722148	-0.347481	0.276442	0.424371
ENSG00000061656	SPAG4	Theria	MM	Broadly transcribed	3.84755	1.77437	2.07317	0.000245404	1.857	0.834523	1.02248	3.52904e-15	2.28485	1.90392	0.38093	0.0354485	1.36373	0.101586	1.26214	2.3167e-08	4.88304	0.653151	4.22989	3.1018e-69	3.46582	1.38545	2.08037	2.07651e-12	1.82417	0.974102	0.850068	0.00110819	3.35362	0.709903	2.64372	3.59599e-27	2.74635	1.32122	1.42513	1.00456e-11	0.927609	1.0548	-0.127193	0.385539	2.43007	2.78573	-0.35566	0.149676	1.69697
ENSG00000061676	NCKAP1	Eukaryota	UC	Broadly transcribed	7.34932	7.87994	-0.530616	0.00124888	7.62771	7.75217	-0.124466	0.0317335	7.50706	7.37676	0.130297	0.0251773	7.65101	7.89453	-0.243519	0.0310744	7.63344	8.09982	-0.466374	2.6101e-15	7.3059	7.7357	-0.429799	0.000487623	6.04033	6.03871	0.00162254	0.988315	7.54129	7.2638	0.277495	8.24704e-05	7.81226	7.20311	0.609151	4.33122e-16	7.24166	7.74221	-0.50055	1.60358e-10	7.79787	8.06704	-0.269172	0.00305232	7.73699
ENSG00000061794	MRPS35	Metazoa	EM	Broadly transcribed	5.8759	5.47462	0.40128	0.0058419	6.18012	5.63092	0.549201	5.66698e-23	6.96311	6.45532	0.50779	2.59712e-07	5.63819	5.74719	-0.108999	0.225148	6.00716	6.6597	-0.652539	1.71032e-30	6.31702	6.40284	-0.0858254	0.445149	5.93046	6.06887	-0.138412	0.0512518	5.9185	5.17522	0.743279	1.65924e-12	6.01267	5.12777	0.884898	9.75152e-20	6.06526	5.68261	0.382652	2.074e-08	6.22681	5.70398	0.522834	0.000967107	5.63695
ENSG00000061918	GUCY1B3	Eukaryota	UC	Broadly transcribed	2.56683	2.93666	-0.369832	0.270984	3.86646	4.1644	-0.297937	0.000432529	2.88046	3.08916	-0.208693	0.349003	2.87822	1.585	1.29323	1.15786e-06	6.00557	4.73623	1.26934	1.48976e-51	5.29778	4.52795	0.769832	8.50567e-07	2.31256	2.92738	-0.614816	0.000676443	4.0398	4.56258	-0.522775	8.80923e-06	3.92811	4.76345	-0.835336	1.71812e-11	4.34515	4.34477	0.00037882	0.997974	4.31333	4.86111	-0.547782	0.0376597	3.76844
ENSG00000061936	SFSWAP	Eukaryota	UC	Broadly transcribed	5.73218	5.33564	0.396542	0.00194671	5.46256	5.43355	0.029004	0.542798	5.37158	4.86381	0.507768	2.79228e-13	5.25245	5.01282	0.239626	0.000543622	5.30783	4.49498	0.812848	1.09967e-26	5.48887	4.82812	0.660752	1.39952e-09	4.51946	3.85356	0.665901	4.82891e-17	5.32702	5.1367	0.190318	0.0106089	5.40913	5.08619	0.322937	7.76045e-06	5.15127	5.02092	0.130347	0.0235553	5.36254	5.12131	0.241231	0.00448519	5.27924
ENSG00000061938	TNK2	Eumetazoa	EM	Broadly transcribed	6.52631	5.89375	0.63256	0.00797834	6.0645	5.58389	0.48061	1.71755e-09	5.65422	5.03476	0.619457	1.23357e-06	5.99533	5.38705	0.608281	2.03167e-07	5.06088	3.71776	1.34312	1.71662e-37	4.67992	4.62038	0.0595392	0.738427	4.67867	4.35912	0.319545	0.0129467	5.57962	5.24931	0.330312	0.00309624	6.20116	5.17164	1.02952	7.80593e-13	6.43674	5.57	0.866743	1.90478e-18	5.96272	5.70163	0.261084	0.0961773	5.2623
ENSG00000061987	MON2	Eukaryota	UC	Broadly transcribed	5.13116	5.39133	-0.26017	0.0774584	5.79126	6.23915	-0.447884	7.17529e-15	4.94972	5.49684	-0.547122	2.5192e-18	5.09434	5.36361	-0.269272	0.00135863	5.82131	5.74901	0.0722981	0.169233	5.30346	5.6406	-0.337146	0.000439866	4.69136	5.04173	-0.350362	3.57182e-05	5.41537	5.40862	0.0067532	0.931733	5.31967	5.39297	-0.0733017	0.241994	5.69949	5.71946	-0.0199749	0.795294	5.53408	5.68504	-0.150962	0.198868	5.6292
ENSG00000062038	CDH3	Tetrapoda	EM	Broadly transcribed	6.22984	3.47577	2.75407	0.00343049	5.26087	6.49004	-1.22917	9.62978e-11	5.83786	-0.0874031	5.92526	5.3901e-48	8.68734	7.04585	1.64149	3.99563e-16	1.67423	5.04441	-3.37017	3.34902e-122	1.18142	5.32589	-4.14447	4.75574e-63	-1.56417	-2.07007	0.505904	0.0182076	5.88793	3.57369	2.31424	2.32826e-11	7.2573	3.81336	3.44394	6.80369e-40	5.25496	6.09971	-0.844752	1.1568e-06	4.95208	2.15956	2.79252	6.02923e-08	5.99409
ENSG00000062096	ARSF	Amniota	EM	Tissue-biased	-2.42905	-1.46848	-0.960567	0.019875	-2.88559	-2.59388	-0.291705	0.0399916	-3.17176	-3.32494	0.153178	0.362332	-2.32158	1.30883	-3.63041	5.43177e-44	0.71743	0.952319	-0.234889	0.384308	-0.486278	2.4585	-2.94478	6.68707e-22	-1.17858	1.3761	-2.55468	6.87499e-12	-2.69075	-2.09826	-0.592489	5.13932e-06	-2.3175	-2.19555	-0.121951	0.535545	-2.73472	-1.36436	-1.37036	2.89448e-17	-2.94139	-2.30983	-0.63156	0.0369525	-2.72746
ENSG00000062194	GPBP1	Tetrapoda	EM	Broadly transcribed	6.32711	6.36498	-0.0378701	0.769189	6.86168	6.88693	-0.0252458	0.584438	6.29394	6.206	0.0879443	0.0934117	6.05291	6.21018	-0.15727	0.0338758	6.65977	6.54744	0.112329	0.00171814	6.4008	6.33064	0.0701617	0.330595	5.73082	5.3892	0.341616	3.12271e-09	6.40753	6.40828	-0.000751075	0.990355	6.15761	6.46128	-0.303673	2.3787e-07	6.54351	6.50621	0.0373026	0.520182	6.02871	6.02546	0.00324886	0.975459	6.75764
ENSG00000062282	DGAT2	Eukaryota	UC	Broadly transcribed	5.30349	4.73193	0.571562	0.30472	4.68957	7.53679	-2.84722	9.74498e-71	4.75911	2.76973	1.98938	6.32418e-16	3.76306	5.1975	-1.43444	9.34496e-10	1.22519	2.60264	-1.37745	2.36131e-23	1.29909	2.99164	-1.69255	8.47627e-14	7.04312	8.32688	-1.28376	2.03246e-07	3.66309	3.14983	0.513257	0.00732383	3.36711	3.29004	0.0770686	0.673245	2.81456	2.7022	0.112354	0.493761	4.58464	4.2816	0.303039	0.247245	4.67836
ENSG00000062370	ZNF112	Eutheria	MM	Broadly transcribed	2.26088	1.98219	0.278693	0.213183	2.73231	3.1471	-0.414795	1.33062e-09	1.97189	1.93864	0.033257	0.839154	1.41747	1.41317	0.00429378	0.980996	2.36234	2.74534	-0.383001	5.14972e-10	1.88364	2.53094	-0.647295	5.66704e-09	0.45862	0.154998	0.303622	0.103765	1.88075	2.01314	-0.132389	0.178052	2.03747	1.86803	0.169438	0.160851	2.77917	2.70351	0.075667	0.237042	1.90865	1.8769	0.0317487	0.889077	2.79842
ENSG00000062485	CS	Cellular_organisms	UC	Broadly transcribed	7.42554	7.47203	-0.046483	0.742352	7.65043	7.82291	-0.172487	0.000301116	7.99592	8.32991	-0.333988	1.24576e-06	7.56247	8.19069	-0.628216	3.08739e-19	7.45098	7.88182	-0.430846	2.12047e-17	7.86039	7.7425	0.117894	0.298727	6.27168	5.6811	0.590584	3.76062e-11	7.49335	7.19795	0.295398	9.71884e-06	7.64084	7.19139	0.449455	3.65851e-14	7.39509	7.12826	0.266826	2.72566e-07	7.84631	7.91239	-0.066074	0.518895	6.9131
ENSG00000062524	LTK	Bilateria	EM	Broadly transcribed	-0.745755	-1.6375	0.891745	0.151909	-1.64146	-0.822762	-0.818693	1.84934e-06	1.67849	4.60044	-2.92195	4.05159e-29	-0.764659	0.0576534	-0.822313	0.00336169	-0.729187	0.711937	-1.44112	1.99166e-22	-0.20211	1.36359	-1.5657	3.24376e-07	-0.639893	1.8476	-2.48749	8.74857e-24	2.33444	2.86258	-0.528139	0.0647387	0.669131	2.76239	-2.09326	8.72556e-26	-1.85082	-1.85898	0.00815996	0.97597	1.66497	1.65682	0.0081497	0.987998	-0.331842
ENSG00000062582	MRPS24	Metazoa	EM	Broadly transcribed	6.01406	5.50479	0.509275	0.000705277	5.43783	5.0672	0.370626	1.20097e-08	6.16955	5.74715	0.422397	1.84778e-06	5.89115	5.96018	-0.0690301	0.568965	5.67436	5.75484	-0.0804808	0.257386	6.50034	5.98788	0.512467	3.31167e-05	6.05723	5.95418	0.103047	0.367657	5.82076	4.89136	0.929402	1.7883e-19	5.88031	4.92026	0.96005	2.27172e-23	6.05928	5.51765	0.541635	1.94637e-09	5.72537	5.87614	-0.150773	0.235417	5.47714
ENSG00000062598	ELMO2	Eukaryota	UC	Broadly transcribed	5.31528	5.52787	-0.212591	0.0950189	5.92889	5.5943	0.33459	8.91543e-10	5.26127	4.85802	0.403251	4.98115e-05	5.07798	5.56499	-0.487004	6.94072e-12	5.35851	5.75383	-0.395315	2.77189e-19	5.57481	5.61009	-0.0352809	0.658023	4.10622	4.04001	0.0662086	0.433809	5.56678	5.62785	-0.0610692	0.344734	5.4581	5.69981	-0.241711	0.000135115	6.13261	6.05487	0.0777388	0.27976	5.51859	5.59772	-0.0791363	0.487144	5.93391
ENSG00000062650	WAPAL	NA	NA	Broadly transcribed	5.69526	5.96338	-0.268117	0.0270802	6.39532	6.40371	-0.00838699	0.882273	5.96229	5.86578	0.0965093	0.149256	5.80522	5.97097	-0.165753	0.0234766	6.04959	6.22353	-0.17394	0.00014845	5.69799	5.94016	-0.242174	0.000751261	5.10227	5.44182	-0.339555	1.00837e-06	5.89724	6.25219	-0.354952	4.34628e-10	5.82248	6.16846	-0.34598	5.56275e-10	5.67986	5.83433	-0.15447	0.0291759	6.11323	5.8073	0.305931	0.000887964	5.86628
ENSG00000062716	VMP1	Eukaryota	UC	Broadly transcribed	7.9665	7.84359	0.122909	0.592305	7.71603	7.1952	0.52083	5.75762e-10	7.47865	7.16724	0.311413	0.00267048	6.98589	6.16841	0.817481	9.88594e-11	7.50263	6.35044	1.1522	3.08854e-26	7.94776	6.33285	1.61491	2.40824e-18	6.94692	6.58702	0.359899	0.000181228	7.8567	6.65003	1.20667	1.25101e-31	7.49614	6.73853	0.757612	4.71741e-13	7.59983	7.10759	0.492234	1.39577e-05	7.47233	6.73942	0.732904	4.29397e-09	7.30576
ENSG00000062725	APPBP2	Eumetazoa	EM	Broadly transcribed	5.30566	5.68701	-0.381346	0.00378585	5.98281	6.11787	-0.135064	0.0901293	4.99576	5.35409	-0.358333	1.66337e-08	4.92719	5.13174	-0.204555	0.00324429	5.68596	5.90847	-0.222514	5.66697e-06	5.76991	5.62283	0.147076	0.138727	4.30627	4.54066	-0.234388	0.00308215	5.52949	5.68089	-0.151394	0.00863999	5.35657	5.58685	-0.230277	0.000482329	5.92111	6.04352	-0.122413	0.0591753	5.32901	5.57697	-0.247965	0.00357892	5.46171
ENSG00000062822	POLD1	NA	NA	Broadly transcribed	5.50523	3.96748	1.53775	1.67462e-11	4.55743	3.7229	0.834526	2.011e-19	5.49035	4.77939	0.710962	1.92635e-12	5.39253	4.43286	0.959667	2.19022e-14	3.97218	3.26166	0.710518	9.6681e-25	4.76957	3.73227	1.0373	1.02219e-24	4.19241	2.98052	1.21189	8.80948e-16	4.99054	4.45355	0.536998	9.24125e-08	5.35986	4.31732	1.04254	6.90745e-21	3.95136	3.69394	0.25742	0.00185323	5.0665	3.88567	1.18083	1.70022e-10	4.74974
ENSG00000063015	SEZ6	Bilateria	EM	Tissue-biased	-3.17606	-3.12015	-0.0559044	0.892392	-2.70027	-2.50102	-0.199255	0.367201	-2.7611	-0.543767	-2.21734	2.3402e-18	-3.84659	-4.0295	0.182914	0.536709	-2.82138	-3.52775	0.706374	1.63217e-05	-2.83501	-2.68524	-0.149769	0.584423	-2.10284	-4.01156	1.90871	2.01594e-05	-2.42301	-1.2935	-1.12951	1.92746e-07	-2.88048	-1.72347	-1.15701	9.28346e-07	-1.48733	-1.76535	0.278023	0.2437	0.640135	0.671541	-0.0314056	0.927041	-3.32152
ENSG00000063046	EIF4B	NA	NA	Broadly transcribed	8.47622	9.39437	-0.918143	1.45961e-10	9.09884	9.75198	-0.65314	2.2008e-30	9.23268	8.84741	0.385264	2.51182e-07	8.49187	9.13312	-0.641257	2.02907e-15	9.47108	9.18581	0.285267	6.96444e-05	8.8633	9.12775	-0.264455	0.0168917	8.15128	8.3663	-0.215015	0.0147719	8.77555	8.83732	-0.0617686	0.442428	8.78634	8.85988	-0.0735349	0.331004	9.41275	9.18862	0.224125	0.000422259	8.57395	9.01995	-0.445998	1.14082e-06	9.31684
ENSG00000063127	SLC6A16	Eutheria	MM	Tissue-biased	-0.677238	0.91789	-1.59513	8.27159e-05	0.158562	1.37129	-1.21273	3.99356e-20	-1.67997	-0.40858	-1.27139	2.27318e-10	-1.1006	-1.05063	-0.0499708	0.85745	0.961527	2.37888	-1.41735	2.98534e-20	2.2715	2.29926	-0.0277527	0.905132	1.3735	2.54488	-1.17138	1.10275e-08	0.786088	1.78358	-0.997495	6.46303e-11	0.429639	1.7757	-1.34606	3.44318e-22	0.624392	1.47087	-0.846473	2.90667e-10	0.0275878	1.19597	-1.16839	3.36967e-06	-0.306921
ENSG00000063169	GLTSCR1	Euteleostomi	EM	Broadly transcribed	4.57499	4.16355	0.411437	0.0142311	4.12989	3.68331	0.446578	1.15059e-13	4.13636	4.54233	-0.405973	1.48361e-06	3.88264	3.72157	0.16107	0.0715194	3.5249	2.97925	0.545647	1.24679e-13	3.81524	3.4806	0.334639	0.000610792	3.36973	2.79202	0.577715	2.6668e-10	4.135	3.95041	0.184583	0.0738751	4.02947	3.8245	0.204964	0.0268754	4.46587	4.08313	0.38274	2.83304e-07	5.3449	5.25819	0.0867082	0.449575	3.86544
ENSG00000063176	SPHK2	Eukaryota	UC	Broadly transcribed	4.34024	3.71103	0.629211	0.0322169	3.80472	3.33946	0.465262	4.37685e-10	4.90473	5.38357	-0.478839	3.26476e-06	3.40391	3.33889	0.0650186	0.543045	3.76746	4.92097	-1.15351	3.11993e-80	4.6018	5.74716	-1.14536	4.44592e-24	4.0666	4.38733	-0.320725	0.0155132	3.93683	3.88896	0.0478723	0.621669	3.96273	3.76374	0.198995	0.0248232	4.66369	4.34084	0.322846	3.2474e-05	4.53916	4.4846	0.0545593	0.766852	4.37307
ENSG00000063177	RPL18	Eukaryota	UC	Broadly transcribed	9.73863	9.49607	0.242558	0.254067	9.14017	9.16427	-0.0240929	0.782218	10.0108	9.46024	0.550519	8.93316e-08	9.21805	9.62104	-0.402983	0.000475152	9.05195	7.99785	1.0541	1.1355e-32	9.0324	8.35322	0.679174	1.60857e-06	8.68591	8.34508	0.340829	0.0082038	9.05571	8.7091	0.346608	0.000185175	9.26723	8.76388	0.503348	2.11796e-08	10.0447	9.49407	0.550656	2.77197e-07	9.41995	9.75085	-0.330905	0.0148451	9.39987
ENSG00000063180	CA11	Theria	MM	Broadly transcribed	2.50215	3.69841	-1.19627	1.57674e-05	2.46532	3.66596	-1.20064	3.04561e-21	1.44064	1.86153	-0.420888	0.0163126	2.67813	3.09062	-0.412491	0.0249456	3.1163	3.84925	-0.73295	1.07304e-14	3.96161	3.82101	0.1406	0.425296	0.878686	0.854647	0.0240392	0.920605	3.43754	3.3474	0.0901458	0.642929	3.30509	3.16811	0.136977	0.386831	2.98058	4.06314	-1.08256	5.9399e-17	2.31512	4.01046	-1.69534	6.34655e-23	5.4305
ENSG00000063241	ISOC2	Cellular_organisms	UC	Broadly transcribed	5.98474	5.39745	0.587292	0.00262125	5.30421	4.39794	0.906266	2.34591e-27	5.8405	6.02813	-0.187635	0.0243717	5.4624	5.68624	-0.223839	0.0599709	6.14884	5.77297	0.375869	0.000127641	6.4663	6.51802	-0.051716	0.740974	6.76738	7.12407	-0.356694	0.00948234	5.31919	4.70319	0.616001	1.06054e-10	5.39785	4.68684	0.711014	8.76655e-14	5.64194	5.4507	0.191239	0.046462	5.311	5.44494	-0.133945	0.372214	5.22813
ENSG00000063244	U2AF2	Eukaryota	UC	Broadly transcribed	7.67055	7.10526	0.565283	2.58443e-08	7.25429	6.59301	0.661285	2.51168e-42	7.68484	7.32652	0.35832	1.43052e-10	7.32551	7.00098	0.324533	1.01057e-08	6.84111	6.7234	0.117715	0.00280623	7.11959	6.94619	0.173394	0.00119824	6.42243	6.00824	0.414194	5.17e-12	7.10373	6.68155	0.42218	9.34036e-13	7.43367	6.64485	0.788818	2.89062e-33	7.30945	7.00334	0.306101	9.36642e-11	7.28568	7.05771	0.22797	0.0157539	7.18123
ENSG00000063245	EPN1	Eukaryota	UC	Broadly transcribed	7.28399	6.63913	0.644858	4.04532e-06	6.65506	6.01531	0.63975	1.7796e-20	7.74421	8.31165	-0.567433	5.13868e-12	7.29381	7.22187	0.0719485	0.490356	7.13544	7.23268	-0.0972398	0.134664	7.65978	7.81063	-0.150851	0.16779	7.33749	7.42126	-0.0837739	0.370544	6.96739	6.88438	0.0830112	0.293731	7.02282	6.72302	0.299794	0.000494534	7.52224	7.06491	0.457329	9.51646e-09	8.03125	8.23789	-0.206636	0.101117	6.82616
ENSG00000063322	MED29	Eumetazoa	EM	Broadly transcribed	6.011	6.05421	-0.0432106	0.776915	6.33743	6.03644	0.300989	3.05655e-10	5.78767	5.87902	-0.0913479	0.10373	5.61455	5.4949	0.119643	0.0924037	6.55486	6.49955	0.055312	0.138643	6.57919	6.62168	-0.0424974	0.465299	5.71608	5.54481	0.17127	0.0107119	6.10172	5.98237	0.119349	0.0693545	5.9887	6.01597	-0.0272697	0.778211	6.516	6.46904	0.046965	0.267966	5.82216	6.07858	-0.256422	0.00737137	6.84899
ENSG00000063438	AHRR	Euteleostomi	EM	Tissue-biased	0.863813	2.26749	-1.40368	3.73208e-05	0.934877	0.250271	0.684606	4.56046e-07	0.548626	2.31125	-1.76263	1.1981e-21	1.48316	1.22227	0.260888	0.308023	1.4372	0.346539	1.09066	2.97785e-09	0.212709	0.474624	-0.261915	0.351442	-1.17593	-1.52105	0.345121	0.17494	0.935607	1.19898	-0.263373	0.268797	1.72229	1.57342	0.14887	0.487856	0.0817056	-0.324956	0.406661	0.00698328	1.40341	1.11195	0.291462	0.300805	0.211556
ENSG00000063587	ZNF275	Eutheria	MM	Broadly transcribed	4.24399	4.4588	-0.214813	0.242473	4.72712	4.85987	-0.132748	0.0446115	4.67429	4.13467	0.539615	3.21715e-07	3.81136	3.15222	0.659149	6.99576e-05	4.77158	5.07615	-0.304565	6.7686e-09	4.21763	4.97678	-0.759143	2.82421e-12	4.51273	5.05762	-0.544891	1.03924e-05	4.76016	4.35459	0.405567	2.91088e-05	4.73971	4.53367	0.206035	0.030175	5.4309	5.3268	0.104104	0.138604	5.03987	4.89025	0.149616	0.249743	4.51523
ENSG00000063601	MTMR1	Eukaryota	UC	Broadly transcribed	5.22998	5.00357	0.226411	0.192802	5.42072	5.29612	0.124603	0.0127035	5.12886	4.70303	0.425835	7.61059e-07	5.55716	5.65196	-0.0948023	0.428587	4.86791	4.83817	0.0297389	0.477707	4.86687	4.68377	0.183095	0.00496068	3.98489	3.80428	0.180612	0.0667139	5.29955	5.03903	0.260515	0.000119724	5.86138	4.92161	0.939774	2.49199e-23	5.00595	5.07899	-0.0730448	0.249271	5.06336	4.88095	0.182411	0.0899807	5.0116
ENSG00000063660	GPC1	Metazoa	EM	Broadly transcribed	7.40158	7.14279	0.258787	0.492698	6.09194	5.59075	0.50119	2.98281e-07	5.02155	4.48744	0.534104	0.00935392	8.32992	7.76005	0.569872	6.10195e-05	5.65129	5.56517	0.0861239	0.434982	6.58256	5.8547	0.727861	4.20506e-05	5.16076	5.96231	-0.801554	0.0025649	5.62885	5.48653	0.142312	0.410449	8.05586	5.30684	2.74902	1.73974e-41	6.28048	6.74383	-0.463345	4.21156e-05	6.14534	6.01508	0.13026	0.602412	5.22149
[truncated: 17,339 more rows]
[truncated: 7 more columns]

## Sheet: S2
Table S2. ssGSEA values across tumor and normal samples in 13 cancer types
[truncated: 6,478 more rows]

[truncated: 8 more sheets: S3, S4, S5, S6, S7, S8, S9, S10]
