# Supplementary material for: Pan-cancer surveys indicate cell cycle-related roles of primate-specific genes in tumors and embryonic cerebrum
Source: Genome Biol. 2022 Dec 6;23:251. doi: 10.1186/s13059-022-02821-9 (PMC9724437; doi:10.1186/s13059-022-02821-9)
Supplement: Supplementary file 3 — Additional file 3. Results of survival analysis within 13 cancer types. [file 13059_2022_2821_MOESM3_ESM.xlsx]

## Sheet: Filter3
Survival analysis results within 13 cancer types
HR refers to hazard ratio, while HR_Low and HR_High refers to the lower and upper boundary of 95% confidence intervals.
Gene	BLCA																									BRCA
	Exp					Age					Stageiii					Stageiv					Gender					Exp					Age					Stageii					Stageiii					Stageiv
	Cox_FDR	Cox_HR	HR_Low	HR_High	Rank	Cox_FDR	Cox_HR	HR_Low	HR_High	Rank	Cox_FDR	Cox_HR	HR_Low	HR_High	Rank	Cox_FDR	Cox_HR	HR_Low	HR_High	Rank	Cox_FDR	Cox_HR	HR_Low	HR_High	Rank	Cox_FDR	Cox_HR	HR_Low	HR_High	Rank	Cox_FDR	Cox_HR	HR_Low	HR_High	Rank	Cox_FDR	Cox_HR	HR_Low	HR_High	Rank	Cox_FDR	Cox_HR	HR_Low	HR_High	Rank	Cox_FDR	Cox_HR	HR_Low	HR_High
ENSG00000000003	0.675418	0.940541	0.815194	1.08516	9960	0.410741	1.00795	0.992773	1.02336	6653	0.131527	1.44412	0.924775	2.25513	13480	2.3172e-08	3.22339	2.15334	4.82519	9220	0.309907	0.820063	0.581898	1.15571	13765	0.901276	0.961436	0.797325	1.15933	12928	0.999979	0.999509	0.985838	1.01337	11073	0.203863	1.547	0.841863	2.84277	9757	2.61974e-05	3.86594	2.0712	7.21584	14158	3.72775e-13	17.1863	7.99662	36.9367
ENSG00000000005	NA	NA	NA	NA	NA	NA	NA	NA	NA	NA	NA	NA	NA	NA	NA	NA	NA	NA	NA	NA	NA	NA	NA	NA	NA	0.974332	1.01553	0.800246	1.28873	15800	0.999979	0.999444	0.985748	1.01333	9649	0.203863	1.55517	0.846222	2.85807	4431	2.61974e-05	3.90219	2.09263	7.27653	7946	3.07386e-13	17.6029	8.17561	37.901
ENSG00000000419	0.980862	0.992642	0.785252	1.25481	16265	0.410741	1.00753	0.992389	1.0229	11192	0.131527	1.47616	0.947895	2.29881	5859	2.3172e-08	3.24926	2.16328	4.88039	9831	0.309907	0.807527	0.573234	1.13758	7677	0.962305	0.976855	0.749586	1.27303	15344	0.999979	0.999324	0.985587	1.01325	6638	0.203863	1.55591	0.846645	2.85936	4008	2.61974e-05	3.91605	2.09598	7.31661	9019	2.97703e-13	17.4813	8.17089	37.4006
ENSG00000000457	0.479628	1.16776	0.924005	1.47582	6794	0.410741	1.00909	0.993738	1.02467	2461	0.131527	1.46729	0.942286	2.2848	9313	2.36688e-08	3.19974	2.13712	4.79074	11514	0.309907	0.800104	0.568716	1.12563	3059	0.464702	0.821227	0.646641	1.04295	3915	0.999979	0.999552	0.985898	1.01339	11770	0.203863	1.54708	0.842028	2.84249	9683	2.61974e-05	3.91803	2.10221	7.3023	4541	2.97703e-13	17.9707	8.38873	38.4978
ENSG00000000460	0.263872	1.20337	0.998981	1.44958	3260	0.410741	1.00732	0.992107	1.02277	13674	0.148994	1.39752	0.894091	2.18441	15983	4.128e-08	3.1155	2.0781	4.67078	15412	0.309907	0.793731	0.564113	1.11681	1565	0.797917	1.0951	0.853916	1.40441	10175	0.999979	0.999495	0.98577	1.01341	10839	0.203863	1.53363	0.834006	2.82016	13129	2.66298e-05	3.8412	2.05787	7.16994	15274	2.97703e-13	17.5067	8.18297	37.454
ENSG00000000938	0.563169	0.906048	0.760172	1.07992	8063	0.427877	1.00639	0.991137	1.02187	16225	0.131527	1.4795	0.949985	2.30417	4166	2.46961e-08	3.19625	2.13275	4.79007	12292	0.309907	0.796993	0.565942	1.12237	2332	0.559737	0.854143	0.680452	1.07217	5322	0.999979	0.998712	0.985046	1.01257	2027	0.20429	1.50436	0.817723	2.76756	15856	2.89431e-05	3.79454	2.0349	7.0758	16171	1.35804e-12	16.1322	7.47938	34.7954
ENSG00000000971	0.749652	1.03546	0.934109	1.1478	11357	0.410741	1.00854	0.993085	1.02424	4375	0.131527	1.46701	0.941696	2.28535	9532	2.3172e-08	3.25477	2.17462	4.87144	3395	0.309907	0.816559	0.579677	1.15024	12829	0.967099	0.986347	0.830715	1.17114	15498	0.999979	0.999318	0.985574	1.01325	6534	0.203863	1.54891	0.842455	2.84779	9249	2.61974e-05	3.90344	2.09351	7.27814	7366	2.97703e-13	17.4659	8.16233	37.374
ENSG00000001036	0.252254	1.31452	1.00398	1.72112	3108	0.410741	1.00717	0.991938	1.02263	14475	0.131527	1.47281	0.945804	2.29346	7618	2.3172e-08	3.31309	2.21191	4.96249	767	0.309907	0.780293	0.553901	1.09922	399	0.359886	1.34361	0.995213	1.81397	2558	0.999979	0.997704	0.983933	1.01167	419	0.203863	1.54182	0.83925	2.83253	11235	3.3394e-05	3.7506	2.01021	6.99778	16734	3.33641e-13	17.0329	7.96329	36.432
ENSG00000001084	0.567329	1.06846	0.948821	1.20318	8117	0.410741	1.0082	0.993031	1.0236	5211	0.131527	1.50195	0.96342	2.34152	929	2.3172e-08	3.31682	2.21095	4.97581	1024	0.309907	0.808241	0.574459	1.13716	7816	0.894136	0.951483	0.760763	1.19001	12696	0.999979	0.999524	0.985811	1.01343	11330	0.203863	1.55039	0.843983	2.84807	8046	2.61974e-05	3.8878	2.08579	7.24663	10876	3.14394e-13	17.2753	8.05857	37.0333
ENSG00000001167	0.835488	0.944222	0.743282	1.19948	12820	0.410741	1.00697	0.991668	1.0225	15272	0.131527	1.46911	0.942873	2.28906	9018	2.3172e-08	3.23988	2.16458	4.84936	6709	0.309907	0.81548	0.578499	1.14954	12592	0.927327	1.0406	0.810803	1.33553	13932	0.999979	0.999549	0.985847	1.01344	11747	0.203863	1.55053	0.844019	2.84844	7998	2.61974e-05	3.8998	2.09236	7.26857	7461	2.97703e-13	17.6351	8.2291	37.7925
ENSG00000001460	0.997138	0.998856	0.82468	1.20982	16672	0.410741	1.00754	0.99241	1.02291	10753	0.131527	1.47586	0.946065	2.30233	7305	2.3172e-08	3.24422	2.16637	4.85834	6807	0.309907	0.808547	0.571943	1.14303	10184	0.964482	0.969383	0.669759	1.40305	15427	0.999979	0.999412	0.985724	1.01329	8502	0.203863	1.5533	0.845557	2.85342	5510	2.61974e-05	3.89883	2.09155	7.26776	8072	2.97703e-13	17.4888	8.17451	37.416
ENSG00000001461	0.125405	1.36647	1.08125	1.72691	1197	0.410741	1.00952	0.994417	1.02485	1336	0.131527	1.5172	0.974452	2.36226	316	2.3172e-08	3.22689	2.15644	4.82872	8400	0.309907	0.810006	0.57543	1.14021	9756	0.932473	1.03657	0.817059	1.31506	14087	0.999979	0.999468	0.985779	1.01335	10213	0.203863	1.55999	0.848572	2.86786	2665	2.61974e-05	3.92464	2.10165	7.32891	5843	2.97703e-13	17.5911	8.21586	37.6645
ENSG00000001497	0.950371	0.974874	0.719225	1.32139	15356	0.410741	1.00752	0.992378	1.02289	11398	0.131527	1.47488	0.946923	2.29721	6789	2.3172e-08	3.25748	2.16951	4.89106	8578	0.309907	0.809592	0.575118	1.13966	9451	0.9327	1.06053	0.717795	1.56692	14098	0.999979	0.999372	0.985697	1.01324	7497	0.203863	1.5469	0.841597	2.8433	9898	2.61974e-05	3.88115	2.08087	7.23896	12507	4.29549e-13	17.2085	7.98305	37.0953
ENSG00000001561	0.934625	0.98274	0.835914	1.15536	14956	0.410741	1.00743	0.992271	1.02281	12646	0.131527	1.47805	0.948961	2.30213	4772	2.3172e-08	3.25436	2.17182	4.87649	5779	0.309907	0.811336	0.575602	1.14361	10922	0.60556	0.898682	0.759243	1.06373	6060	0.999979	1.00009	0.986378	1.01399	16246	0.203863	1.54484	0.840839	2.83827	10393	2.61974e-05	4.01087	2.14856	7.48734	958	3.6064e-13	17.0077	7.94098	36.4264
ENSG00000001617	0.245762	0.874277	0.767091	0.99644	3009	0.410741	1.00779	0.992477	1.02334	8520	0.149844	1.39584	0.893366	2.18094	16014	2.34761e-08	3.20029	2.13834	4.78962	11179	0.358747	0.848608	0.601059	1.19811	16414	0.516467	0.866572	0.715979	1.04884	4690	0.999979	1.00026	0.986472	1.01424	14315	0.203863	1.51991	0.826654	2.79454	14739	2.61974e-05	3.98912	2.13842	7.44153	1295	3.83079e-13	16.9375	7.9076	36.279
ENSG00000001626	0.558819	1.12515	0.914184	1.38479	7977	0.410741	1.00892	0.993683	1.02438	2713	0.131527	1.44501	0.926239	2.25435	13295	2.3172e-08	3.22267	2.15288	4.82404	9295	0.309907	0.822979	0.583856	1.16004	14365	0.936684	0.961666	0.732354	1.26278	14227	0.999979	0.99944	0.985754	1.01332	9522	0.203863	1.56058	0.848743	2.86944	2567	2.61974e-05	3.91053	2.09693	7.29269	6266	2.97703e-13	17.5136	8.18568	37.471
ENSG00000001629	0.319414	1.26124	0.975351	1.63094	4033	0.410741	1.00996	0.994624	1.02553	973	0.131527	1.46888	0.943554	2.28669	8781	3.44308e-08	3.13187	2.09101	4.69085	14849	0.309907	0.805141	0.572343	1.13263	5142	0.939917	0.969406	0.769411	1.22139	14429	0.999979	0.999278	0.985551	1.0132	5912	0.203863	1.55507	0.846437	2.85696	4273	2.61974e-05	3.9048	2.09452	7.27972	6797	2.97703e-13	17.468	8.16365	37.3766
ENSG00000001630	0.111984	1.31076	1.07876	1.59266	970	0.410741	1.00902	0.993855	1.02441	2356	0.131527	1.4879	0.956042	2.31563	2072	3.10057e-08	3.13881	2.0977	4.69663	14355	0.321897	0.835149	0.593545	1.1751	15700	0.725351	0.900845	0.723655	1.12142	8263	0.999979	0.999553	0.985824	1.01347	11828	0.203863	1.56432	0.851352	2.87436	1698	2.61974e-05	3.94039	2.11255	7.34974	3212	2.97703e-13	17.8407	8.32785	38.2201
ENSG00000001631	0.434586	1.2356	0.923507	1.65318	5961	0.410741	1.00931	0.994079	1.02478	1815	0.131527	1.49108	0.957602	2.32176	1725	2.32635e-08	3.20441	2.14146	4.79499	10728	0.309907	0.814778	0.579244	1.14609	12019	0.805494	0.897663	0.661036	1.21899	10400	0.999979	0.999353	0.985682	1.01321	7119	0.203863	1.55729	0.847676	2.86096	3230	2.61974e-05	3.9042	2.09451	7.27749	6669	2.97703e-13	17.3429	8.10162	37.1255
ENSG00000002016	0.940746	1.02106	0.824273	1.26483	15137	0.410741	1.00758	0.992459	1.02293	9915	0.131527	1.47777	0.948842	2.30156	4857	2.3172e-08	3.24722	2.16933	4.86071	4808	0.309907	0.80607	0.572295	1.13534	6167	0.925883	0.95533	0.72	1.26758	13895	0.999979	0.999434	0.985752	1.01331	9340	0.203863	1.55005	0.84368	2.84784	8324	2.61974e-05	3.8824	2.08204	7.23954	12160	2.99478e-13	17.3594	8.1023	37.1931
ENSG00000002330	0.729554	1.1013	0.843754	1.43745	10989	0.410741	1.00788	0.992691	1.0233	7216	0.131527	1.4777	0.948792	2.30145	4902	2.3172e-08	3.22812	2.1562	4.83293	8833	0.309907	0.79866	0.566711	1.12554	2907	0.88803	0.938573	0.715075	1.23193	12489	0.999979	0.999646	0.98592	1.01356	13172	0.203863	1.54699	0.841911	2.84255	9736	2.61974e-05	3.90287	2.09348	7.2761	7241	3.00001e-13	18.0448	8.33474	39.0673
ENSG00000002549	0.971399	1.00687	0.869592	1.16582	16015	0.410741	1.00763	0.992369	1.02313	10222	0.131527	1.47447	0.946159	2.29777	7318	2.3172e-08	3.24427	2.16772	4.85548	5193	0.309907	0.809982	0.573998	1.14298	10498	0.670518	0.889567	0.719003	1.10059	7182	0.999979	0.999083	0.985351	1.01301	3904	0.203863	1.52636	0.830141	2.80647	14098	2.61974e-05	3.89217	2.08838	7.25393	9777	3.71637e-13	17.0162	7.93917	36.4713
ENSG00000002586	0.675351	1.06262	0.922252	1.22435	9958	0.410741	1.00696	0.991727	1.02242	15199	0.131527	1.44931	0.928559	2.2621	12891	3.51802e-08	3.16322	2.10379	4.75617	14924	0.309907	0.787436	0.556544	1.11412	1095	0.759516	1.1105	0.869655	1.41804	9032	0.999979	0.99995	0.986212	1.01388	16609	0.203863	1.55597	0.847069	2.85815	3711	2.61974e-05	3.90607	2.09568	7.28039	6214	6.77695e-13	16.6978	7.7515	35.9693
ENSG00000002587	0.201994	0.853821	0.741868	0.982669	2288	0.410741	1.0071	0.991978	1.02246	14546	0.180163	1.36112	0.869519	2.13064	16534	1.21295e-07	3.00853	2.00099	4.52341	16590	0.343093	0.843709	0.598725	1.18893	16213	0.157435	1.59954	1.142	2.24039	682	0.999979	0.999376	0.985633	1.01331	7628	0.203863	1.5731	0.856394	2.8896	779	2.61974e-05	3.99222	2.14089	7.44448	1129	2.97703e-13	19.5992	9.11075	42.1623
ENSG00000002726	0.969684	1.00541	0.902144	1.12049	15958	0.410741	1.00758	0.992427	1.02296	10179	0.131527	1.47554	0.947436	2.29801	6330	2.3172e-08	3.2395	2.16259	4.85268	8041	0.309907	0.810091	0.574075	1.14314	10557	0.965877	1.01518	0.844915	1.21976	15462	0.999979	0.999457	0.985771	1.01333	9960	0.203863	1.55213	0.844877	2.85141	6916	2.61974e-05	3.89657	2.09039	7.26335	8922	3.19685e-13	17.3796	8.09011	37.3356
ENSG00000002745	0.880754	1.05683	0.780569	1.43087	13731	0.410741	1.00793	0.992656	1.02345	7152	0.131527	1.46932	0.942755	2.29	9053	2.33044e-08	3.22184	2.14868	4.83099	10869	0.309907	0.807813	0.574116	1.13664	7289	0.936712	0.814904	0.195238	3.40132	14238	0.999979	0.999293	0.985583	1.01319	6132	0.203863	1.54324	0.839348	2.83743	11089	2.62332e-05	3.86092	2.06659	7.21319	14829	3.42111e-13	17.2674	8.03844	37.0921
ENSG00000002746	0.11614	1.27991	1.06937	1.5319	1028	0.410741	1.00802	0.992766	1.02351	6473	0.166847	1.3741	0.879175	2.14763	16402	4.6963e-08	3.09697	2.06613	4.64213	15723	0.351552	0.846723	0.600616	1.19367	16340	0.299803	1.49725	1.03346	2.16917	1876	0.999979	0.999714	0.985937	1.01368	14041	0.203863	1.52046	0.827145	2.79492	14651	3.68768e-05	3.73484	1.99831	6.98039	16874	2.97703e-13	17.6404	8.24596	37.7375
ENSG00000002822	0.949058	1.01666	0.839973	1.23051	15300	0.410741	1.00746	0.992295	1.02285	12363	0.131527	1.47462	0.946732	2.29685	6927	2.3172e-08	3.25467	2.17055	4.88028	7122	0.309907	0.807694	0.574004	1.13652	7180	0.928164	1.04716	0.782633	1.4011	13954	0.999979	0.999295	0.985593	1.01319	6159	0.203863	1.54934	0.843272	2.8466	8706	2.61974e-05	3.89406	2.08922	7.25807	9465	3.44297e-13	17.2681	8.03755	37.0992
ENSG00000002834	0.913639	1.02945	0.833853	1.27094	14458	0.410741	1.00761	0.992461	1.023	9678	0.131527	1.48015	0.95015	2.30578	4044	2.3172e-08	3.24131	2.16579	4.85092	6184	0.309907	0.808029	0.574349	1.13678	7467	0.931839	0.969761	0.792728	1.18633	14060	0.999979	0.999262	0.985524	1.01319	5709	0.203863	1.54715	0.841766	2.84363	9793	2.61974e-05	3.91774	2.09995	7.30908	5683	2.97703e-13	17.3855	8.11788	37.2331
ENSG00000002919	0.751834	1.10775	0.816417	1.50305	11406	0.410741	1.00822	0.992922	1.02375	5445	0.131527	1.48357	0.952488	2.31078	3058	2.3172e-08	3.23054	2.1587	4.83457	8006	0.309907	0.801636	0.569256	1.12888	3730	0.644921	0.834102	0.611099	1.13848	6719	0.999979	0.999694	0.985966	1.01361	13755	0.203863	1.53939	0.837852	2.82832	11872	2.61974e-05	3.95132	2.1197	7.36563	2333	2.97703e-13	18.2285	8.49151	39.1304
ENSG00000002933	0.942843	1.00989	0.910305	1.12037	15174	0.410741	1.00749	0.992327	1.02288	11982	0.131527	1.46438	0.932786	2.29893	11843	2.35217e-08	3.22832	2.15037	4.84663	11237	0.309907	0.812018	0.575163	1.14641	11635	0.944484	0.982508	0.853845	1.13056	14600	0.999979	0.999329	0.985623	1.01322	6689	0.203863	1.55031	0.843818	2.84831	8191	2.61974e-05	3.89526	2.08988	7.26022	9098	3.21081e-13	17.3302	8.07224	37.2058
ENSG00000003056	0.851913	0.934451	0.687427	1.27024	13102	0.410741	1.00739	0.992223	1.02278	13044	0.131527	1.47095	0.944188	2.29159	8445	2.3172e-08	3.22677	2.15422	4.83331	9484	0.309907	0.809417	0.575181	1.13904	9192	0.66228	0.799082	0.536276	1.19068	6989	0.999979	0.999701	0.986007	1.01359	13869	0.203863	1.54442	0.840447	2.83805	10601	2.62049e-05	3.85059	2.06446	7.18206	14663	2.97751e-13	17.3238	8.09477	37.0751
ENSG00000003096	0.202888	1.19897	1.01984	1.40957	2311	0.410741	1.00769	0.992519	1.02308	8854	0.131527	1.47219	0.945474	2.29233	7798	2.3172e-08	3.30842	2.20718	4.95909	1037	0.350493	0.845948	0.599532	1.19364	16323	0.897336	0.964859	0.817523	1.13875	12827	0.999979	0.998706	0.984623	1.01299	2134	0.203863	1.55622	0.847062	2.85908	3696	2.61974e-05	3.93751	2.10849	7.35313	4303	2.97703e-13	17.4513	8.15526	37.3438
ENSG00000003137	0.0197995	1.26914	1.131	1.42415	42	0.410741	1.00794	0.99266	1.02346	7122	0.137247	1.41346	0.907892	2.20055	15343	2.99233e-08	3.14248	2.10063	4.70104	14135	0.42128	0.867584	0.614965	1.22398	16672	0.304811	1.25713	1.01713	1.55377	1924	0.999979	1.0003	0.986483	1.01431	13921	0.203863	1.59181	0.865883	2.92634	214	2.61974e-05	4.21531	2.24606	7.91112	67	3.12784e-13	17.1342	8.01137	36.6453
ENSG00000003147	0.277037	0.893344	0.795386	1.00337	3453	0.410741	1.00805	0.992907	1.02343	5909	0.131527	1.4385	0.92343	2.24086	13754	2.37984e-08	3.19383	2.13421	4.77954	11595	0.344519	0.843719	0.597922	1.19056	16240	0.894433	0.9562	0.781181	1.17043	12714	0.999979	0.999678	0.985944	1.0136	13561	0.203863	1.54775	0.842352	2.84387	9444	2.61974e-05	3.89426	2.08932	7.25846	9418	2.97703e-13	17.8158	8.28982	38.2882
ENSG00000003249	0.822473	1.03468	0.904852	1.18313	12614	0.410741	1.00739	0.992218	1.02279	13056	0.131527	1.46791	0.942	2.28742	9394	2.76057e-08	3.19697	2.12749	4.80408	13553	0.309907	0.792976	0.55893	1.12502	2304	0.246114	1.25316	1.0346	1.5179	1461	0.999979	1.00083	0.987105	1.01474	4706	0.203863	1.52545	0.830301	2.80261	14105	2.61974e-05	3.86451	2.07424	7.19994	13212	3.49215e-13	17.0148	7.94878	36.4212
ENSG00000003393	0.433912	1.22851	0.925744	1.6303	5955	0.410741	1.00886	0.993589	1.02437	2915	0.131527	1.45245	0.932634	2.26198	12124	2.3172e-08	3.21052	2.14636	4.80228	9832	0.309907	0.804816	0.572247	1.1319	4895	0.959834	0.972324	0.723043	1.30755	15210	0.999979	0.999349	0.985637	1.01325	7077	0.203863	1.55335	0.845579	2.85356	5462	2.61974e-05	3.90711	2.0949	7.28699	7060	2.97703e-13	17.4453	8.1497	37.3434
ENSG00000003400	0.956677	0.985624	0.806186	1.205	15571	0.410741	1.00724	0.991557	1.02317	14983	0.131527	1.47651	0.948093	2.29945	5569	2.3172e-08	3.23724	2.16071	4.85013	8547	0.309907	0.808644	0.574697	1.13783	8413	0.571123	0.83068	0.631681	1.09237	5524	0.999979	0.998643	0.984898	1.01258	1838	0.203863	1.55524	0.846571	2.85715	4143	2.61974e-05	3.92999	2.10862	7.3246	3488	3.71406e-13	16.9763	7.92569	36.3619
ENSG00000003402	0.691174	0.921544	0.755211	1.12451	10224	0.41771	1.00662	0.991395	1.02207	15917	0.131527	1.5027	0.962655	2.3457	995	2.3172e-08	3.29135	2.19408	4.93738	2090	0.309907	0.797866	0.566167	1.12438	2688	0.905073	0.949208	0.735758	1.22458	13023	0.999979	0.999093	0.985326	1.01305	3998	0.203863	1.54814	0.842591	2.84449	9269	2.61974e-05	3.8914	2.08769	7.25346	10200	3.16188e-13	17.2775	8.05795	37.0458
ENSG00000003436	0.281004	1.13108	0.995559	1.28505	3496	0.410741	1.00741	0.992196	1.02287	13033	0.132067	1.43139	0.917972	2.23197	14430	2.32304e-08	3.20843	2.14338	4.8027	10674	0.361253	0.849098	0.600866	1.19988	16436	0.697145	1.09096	0.921766	1.29121	7646	0.999979	1.00082	0.986893	1.01495	4873	0.203863	1.57645	0.857661	2.89764	627	2.61974e-05	3.87196	2.07647	7.21999	13196	2.97703e-13	17.7757	8.30522	38.0454
ENSG00000003509	0.726067	0.864519	0.580841	1.28674	10933	0.410741	1.00757	0.992432	1.02294	10198	0.131527	1.47727	0.948642	2.30048	5043	2.3172e-08	3.26077	2.17788	4.8821	3092	0.309907	0.818651	0.580834	1.15384	13435	0.66228	1.28696	0.821811	2.01537	6988	0.999979	0.999986	0.986256	1.01391	16970	0.203863	1.53085	0.832708	2.8143	13504	2.61974e-05	3.87125	2.0762	7.21827	13209	2.97703e-13	17.9276	8.37205	38.3896
ENSG00000003756	0.631441	0.897015	0.714285	1.12649	9294	0.412937	1.00677	0.991542	1.02223	15667	0.131527	1.45938	0.936562	2.27404	11110	2.3172e-08	3.22127	2.15199	4.82186	9403	0.309907	0.820688	0.582203	1.15686	13928	0.463957	0.809015	0.625717	1.04601	3909	0.999979	0.999261	0.985619	1.01309	5630	0.207728	1.49338	0.811132	2.74948	16306	2.83675e-05	3.80127	2.03878	7.08741	16034	4.42662e-13	16.8449	7.85547	36.1214
ENSG00000003987	0.989802	0.990187	0.585122	1.67567	16457	0.410741	1.00754	0.992403	1.02291	10930	0.131527	1.47581	0.947478	2.29876	6276	2.3172e-08	3.24326	2.16675	4.85461	6039	0.309907	0.80797	0.57393	1.13745	7868	0.925533	0.956828	0.728885	1.25606	13883	0.999979	0.99916	0.98537	1.01314	4633	0.203863	1.55075	0.844104	2.84898	7912	2.61974e-05	3.91017	2.09693	7.29134	6166	2.97703e-13	17.4373	8.14896	37.3128
ENSG00000003989	0.400401	1.1248	0.966001	1.3097	5444	0.416641	1.00662	0.991447	1.02202	15892	0.131527	1.47906	0.949317	2.30441	4529	2.3172e-08	3.33196	2.22069	4.99933	724	0.309907	0.801001	0.568934	1.12773	3471	0.207303	0.903826	0.834288	0.97916	1097	0.999979	0.997476	0.98367	1.01148	291	0.224446	1.4643	0.795609	2.69501	16818	2.61974e-05	4.01973	2.15558	7.49601	687	3.40254e-13	17.0081	7.95081	36.3831
ENSG00000004059	0.759481	0.895645	0.638659	1.25604	11554	0.410741	1.00704	0.991892	1.02241	14838	0.131527	1.46605	0.940748	2.28466	9851	2.3172e-08	3.25936	2.17658	4.88077	3424	0.309907	0.800486	0.568294	1.12755	3376	0.937956	0.948985	0.651413	1.38249	14330	0.999979	0.999523	0.985817	1.01342	11313	0.203863	1.55677	0.847164	2.86077	3548	2.61974e-05	3.90787	2.09541	7.28805	6801	2.97703e-13	17.6024	8.21633	37.7109
ENSG00000004139	0.811447	0.960902	0.827145	1.11629	12450	0.410741	1.00758	0.992427	1.02296	10174	0.131527	1.46312	0.938401	2.28125	10579	2.3172e-08	3.24342	2.16718	4.85413	5467	0.309907	0.812227	0.577028	1.14329	11046	0.255421	0.817378	0.68668	0.972951	1558	0.999979	0.998978	0.985304	1.01284	3206	0.203863	1.53636	0.836283	2.82248	12466	2.61974e-05	3.95231	2.12024	7.36744	2288	2.97703e-13	17.7184	8.27327	37.9463
ENSG00000004142	0.275543	1.38429	0.991629	1.93244	3411	0.410741	1.00804	0.992818	1.02349	6252	0.131527	1.47666	0.948547	2.29879	5156	2.3172e-08	3.21038	2.14601	4.80264	9941	0.309907	0.787181	0.5587	1.1091	862	0.946291	0.961548	0.69827	1.32409	14659	0.999979	0.99948	0.985781	1.01337	10493	0.203863	1.557	0.847257	2.86128	3475	2.61974e-05	3.92137	2.09937	7.32465	6777	2.97703e-13	17.6743	8.22125	37.9968
ENSG00000004399	0.476461	1.11123	0.948744	1.30156	6727	0.410741	1.00698	0.991764	1.02243	15116	0.133609	1.42725	0.91372	2.22939	14814	2.32206e-08	3.2079	2.14344	4.80097	10558	0.309907	0.810018	0.575602	1.1399	9664	0.240449	1.33468	1.04678	1.70175	1415	0.999979	1.00069	0.986941	1.01463	6399	0.203863	1.56493	0.851808	2.87506	1573	2.92943e-05	3.79417	2.03372	7.07852	16229	2.97703e-13	17.6296	8.23836	37.7262
ENSG00000004455	0.448744	1.24006	0.913527	1.6833	6268	0.410741	1.00832	0.993151	1.02372	4681	0.131527	1.49639	0.960748	2.33066	1231	2.3172e-08	3.21066	2.14614	4.80319	9936	0.309907	0.808062	0.57436	1.13686	7517	0.908894	1.07735	0.738199	1.57233	13171	0.999979	0.999635	0.985912	1.01355	12996	0.203863	1.55961	0.84868	2.8661	2652	2.61974e-05	3.93255	2.10618	7.34268	4663	2.97703e-13	17.6615	8.24222	37.845
ENSG00000004468	0.979157	1.00462	0.879879	1.14705	16207	0.410741	1.00758	0.992403	1.02299	10379	0.131527	1.47363	0.943598	2.30139	8567	2.3172e-08	3.24367	2.16729	4.85463	5471	0.309907	0.809136	0.574303	1.13999	9425	0.42248	0.859562	0.72419	1.02024	3383	0.999979	0.997973	0.984178	1.01196	641	0.203863	1.55426	0.846034	2.85534	4737	2.61974e-05	3.92797	2.10719	7.32207	3768	8.01588e-13	16.3244	7.60512	35.0404
ENSG00000004478	0.720928	1.08755	0.86794	1.36273	10842	0.410741	1.00725	0.992104	1.02262	13908	0.131527	1.48389	0.952873	2.31083	2932	2.3172e-08	3.26216	2.17955	4.8825	2638	0.309907	0.797773	0.566022	1.12441	2682	0.994496	0.997315	0.806473	1.23332	16876	0.999979	0.999444	0.98563	1.01345	9764	0.203863	1.5532	0.84537	2.85368	5843	2.61974e-05	3.89914	2.08918	7.27718	10809	2.97703e-13	17.4951	8.17664	37.4334
ENSG00000004487	0.342365	1.2175	0.969282	1.52928	4444	0.410741	1.00761	0.992542	1.0229	9176	0.131527	1.45648	0.934945	2.26895	11592	2.46072e-08	3.18905	2.1298	4.77513	12254	0.309907	0.771987	0.546215	1.09108	203	0.508571	1.31531	0.917854	1.88487	4559	0.999979	1.00073	0.986957	1.01469	5859	0.203863	1.57062	0.854947	2.88539	983	2.61974e-05	3.94338	2.11566	7.35006	2682	2.97703e-13	17.7107	8.27521	37.9045
ENSG00000004534	0.0883906	0.71846	0.574689	0.898197	702	0.41333	1.00674	0.991516	1.0222	15730	0.131527	1.45174	0.932553	2.25997	12163	3.03947e-08	3.1427	2.10012	4.70286	14242	0.342164	0.843291	0.598394	1.18841	16193	0.788252	0.886557	0.64632	1.21609	9889	0.999979	0.999465	0.985787	1.01333	10146	0.203863	1.54838	0.842843	2.84451	9076	2.61974e-05	3.87806	2.08045	7.22892	12321	3.00095e-13	17.3053	8.08279	37.0507
ENSG00000004660	0.799411	0.935292	0.736618	1.18755	12237	0.410741	1.00776	0.99258	1.02318	8133	0.131527	1.47086	0.944373	2.29085	8373	2.3172e-08	3.25871	2.17689	4.87814	3131	0.309907	0.807678	0.574127	1.13623	7037	0.99196	1.00621	0.752016	1.34632	16685	0.999979	0.999393	0.985646	1.01333	8033	0.203863	1.5531	0.845426	2.85314	5777	2.61974e-05	3.89638	2.09015	7.2635	9183	2.97703e-13	17.4732	8.15399	37.4434
ENSG00000004700	0.108779	1.34284	1.08851	1.65659	915	0.410741	1.00977	0.994482	1.02529	1176	0.1394	1.41023	0.904943	2.19766	15510	2.95791e-08	3.14204	2.10091	4.6991	14049	0.310659	0.826876	0.587686	1.16342	14865	0.856039	1.06823	0.846268	1.34841	11573	0.999979	0.999747	0.986007	1.01368	14414	0.203863	1.55441	0.846182	2.85541	4590	2.61974e-05	3.90382	2.09429	7.27685	6748	2.97703e-13	17.6997	8.26346	37.9116
ENSG00000004766	0.25464	1.31585	1.00292	1.72642	3136	0.410741	1.01058	0.995079	1.02632	531	0.131527	1.48587	0.954439	2.31319	2473	3.48044e-08	3.12848	2.08919	4.68475	14884	0.309907	0.796976	0.566237	1.12174	2262	0.359357	0.785614	0.615126	1.00335	2535	0.999979	0.999433	0.985794	1.01326	9248	0.203863	1.52037	0.82711	2.79469	14661	2.61974e-05	3.88543	2.08411	7.24366	11537	2.97703e-13	17.9244	8.37005	38.385
ENSG00000004776	0.48194	1.06112	0.969822	1.16102	6831	0.488236	1.00557	0.99004	1.02134	16647	0.139234	1.41518	0.904273	2.21475	15500	1.0162e-07	3.06902	2.03145	4.63654	16520	0.309907	0.823449	0.58415	1.16078	14461	0.982993	1.00613	0.884714	1.14422	16125	0.999979	0.99946	0.985745	1.01337	10064	0.203863	1.55722	0.845348	2.86857	4793	2.61974e-05	3.8997	2.09173	7.27038	8183	2.97703e-13	17.5045	8.18095	37.4537
ENSG00000004777	0.863103	1.03146	0.88808	1.198	13318	0.410741	1.00787	0.992666	1.02331	7348	0.131527	1.47535	0.947418	2.29745	6362	2.42945e-08	3.21274	2.14098	4.82102	12007	0.309907	0.808717	0.574792	1.13784	8451	0.877514	0.95152	0.780582	1.15989	12153	0.999979	0.999191	0.985471	1.0131	4891	0.203863	1.56462	0.851071	2.8764	1743	2.61974e-05	3.92152	2.10289	7.31293	4690	3.10266e-13	17.2711	8.05987	37.0094
ENSG00000004779	0.771693	1.07858	0.845759	1.3755	11787	0.410741	1.00777	0.992586	1.0232	8061	0.131527	1.46078	0.936924	2.27753	10990	2.3172e-08	3.21769	2.14869	4.81852	10167	0.309907	0.813591	0.57798	1.14525	11685	0.955829	1.03964	0.718273	1.50478	14990	0.999979	0.999195	0.985353	1.01323	5019	0.203863	1.55095	0.844173	2.84948	7825	2.61974e-05	3.88856	2.08548	7.25053	11245	3.10653e-13	17.3643	8.0915	37.2638
ENSG00000004799	0.781463	1.03456	0.923961	1.15839	11936	0.410741	1.0074	0.992236	1.02279	12922	0.131527	1.47191	0.945086	2.29241	8007	2.40219e-08	3.20833	2.13974	4.81058	11836	0.309907	0.806975	0.57346	1.13558	6535	0.367035	0.886331	0.782864	1.00347	2646	0.999979	0.998054	0.984356	1.01194	715	0.210234	1.48778	0.808483	2.73783	16427	2.61974e-05	3.90336	2.09548	7.27099	5828	9.1647e-13	16.2116	7.55124	34.8042
ENSG00000004809	0.917616	1.05094	0.722919	1.52781	14529	0.410741	1.00746	0.992317	1.02283	12250	0.131527	1.47116	0.943953	2.2928	8521	2.3172e-08	3.238	2.16302	4.84723	7299	0.309907	0.804775	0.571128	1.13401	5449	0.224831	1.44635	1.06914	1.95665	1270	0.999979	0.998436	0.984772	1.01229	1285	0.243867	1.44048	0.781287	2.65584	17013	2.61974e-05	3.8599	2.07157	7.19208	13631	2.97703e-13	17.6123	8.22975	37.6917
ENSG00000004838	0.998857	0.999749	0.848708	1.17767	16760	0.410741	1.00754	0.992382	1.02294	11099	0.131527	1.47622	0.947887	2.29904	5862	2.3172e-08	3.24399	2.16375	4.86352	8495	0.309907	0.808325	0.572927	1.14044	9330	0.0468776	0.814526	0.72996	0.908888	89	0.999979	1.00342	0.989624	1.0174	59	0.218686	1.47179	0.800726	2.70527	16705	2.61974e-05	3.96236	2.12591	7.38523	1832	2.97703e-13	19.6878	9.16468	42.2939
ENSG00000004846	0.083063	3.38349	1.51657	7.54863	585	0.410741	1.00896	0.993794	1.02436	2510	0.144671	1.40256	0.8986	2.18917	15823	2.68201e-08	3.16748	2.11592	4.74162	13331	0.309907	0.802443	0.570045	1.12959	3983	0.961973	0.95294	0.555988	1.6333	15320	0.999979	0.999316	0.985582	1.01324	6492	0.203863	1.54733	0.841192	2.84623	10016	2.61974e-05	3.9037	2.09377	7.2782	7189	2.97703e-13	17.424	8.13385	37.3249
ENSG00000004848	0.880697	1.07984	0.708905	1.64486	13729	0.410741	1.00749	0.99237	1.02284	11691	0.131527	1.47773	0.948886	2.3013	4834	2.3172e-08	3.22525	2.152	4.83378	10169	0.309907	0.803564	0.570151	1.13253	4813	0.976893	1.01735	0.760907	1.36021	15908	0.999979	0.999319	0.985525	1.01331	6594	0.203863	1.55007	0.843128	2.84976	8694	2.61974e-05	3.88529	2.07987	7.25789	13347	2.97703e-13	17.4612	8.15737	37.3765
ENSG00000004864	0.198359	1.30939	1.03265	1.66029	2205	0.410741	1.01044	0.995044	1.02607	570	0.131527	1.45786	0.936549	2.26936	11164	2.66915e-08	3.16446	2.11486	4.73498	13269	0.309907	0.806072	0.573013	1.13392	5705	0.672399	1.15303	0.888669	1.49602	7229	0.999979	0.99973	0.986042	1.01361	14222	0.203863	1.52523	0.829537	2.80438	14217	3.02057e-05	3.79152	2.03015	7.08106	16397	3.36288e-13	17.0924	7.98199	36.6011
ENSG00000004866	0.0414577	1.73692	1.27378	2.36846	196	0.410741	1.01214	0.996647	1.02788	53	0.131527	1.52773	0.98056	2.38023	183	2.33499e-08	3.19919	2.13853	4.78592	10951	0.309907	0.822002	0.584634	1.15574	13945	0.740802	0.853025	0.601249	1.21023	8623	0.999979	0.999557	0.985897	1.01341	11853	0.203863	1.54843	0.842832	2.84472	9077	2.61974e-05	3.90668	2.09538	7.28373	6562	2.97703e-13	18.3014	8.49804	39.4141
ENSG00000004897	0.0648975	1.43848	1.15097	1.7978	358	0.410741	1.01213	0.996673	1.02784	51	0.148454	1.39523	0.895306	2.17432	15959	1.3477e-07	2.97493	1.98389	4.46104	16626	0.309907	0.812039	0.577686	1.14147	10574	0.968343	1.01943	0.793928	1.30897	15562	0.999979	0.999426	0.985739	1.0133	9081	0.203863	1.55337	0.845578	2.8536	5460	2.61974e-05	3.89187	2.08728	7.25666	10669	2.97703e-13	17.5542	8.19379	37.6076
ENSG00000004939	0.622099	2.77168	0.34478	22.2815	9108	0.410741	1.00801	0.992844	1.02341	6238	0.131527	1.46171	0.938405	2.27683	10622	2.3172e-08	3.24143	2.16615	4.85048	5778	0.309907	0.797231	0.565886	1.12315	2463	0.836582	1.93413	0.230676	16.2169	11115	0.999979	0.999481	0.985776	1.01338	10524	0.203863	1.54645	0.841661	2.8414	9916	2.61974e-05	3.8981	2.09104	7.26679	8542	2.97703e-13	17.8183	8.30971	38.2073
ENSG00000004948	0.181789	2.23573	1.12728	4.43409	1964	0.410741	1.00747	0.992318	1.02285	12161	0.131527	1.47911	0.949513	2.30408	4412	2.34951e-08	3.2054	2.14051	4.80006	11198	0.309907	0.803023	0.570878	1.12957	4073	0.607703	0.632609	0.306187	1.30703	6091	0.999979	0.999551	0.985814	1.01348	11799	0.203863	1.54513	0.840833	2.83937	10373	2.61974e-05	3.88376	2.08355	7.23937	11583	2.97703e-13	17.9968	8.41146	38.505
ENSG00000004961	0.979673	0.992516	0.79565	1.23809	16219	0.410741	1.0075	0.992325	1.02291	11919	0.131527	1.47647	0.94806	2.2994	5604	2.3172e-08	3.24692	2.16725	4.86446	7044	0.309907	0.808096	0.574321	1.13703	7635	0.18415	1.52297	1.10824	2.09291	880	0.999979	0.999339	0.985693	1.01317	6811	0.204337	1.50313	0.817628	2.76336	15885	3.16082e-05	3.76452	2.01858	7.02058	16580	3.92664e-13	16.8574	7.87662	36.078
ENSG00000004975	0.475806	1.16818	0.925765	1.47406	6707	0.410741	1.0084	0.993241	1.02379	4273	0.131527	1.47516	0.947386	2.29696	6410	2.45368e-08	3.19139	2.13098	4.77948	12211	0.309907	0.787856	0.558835	1.11073	939	0.669907	0.838236	0.608408	1.15488	7167	0.999979	0.99924	0.985557	1.01311	5392	0.203863	1.55831	0.848204	2.86292	2897	2.61974e-05	3.95522	2.12067	7.37681	2367	2.97703e-13	18.3627	8.53035	39.528
ENSG00000005001	0.117258	0.874533	0.793001	0.964448	1038	0.418152	1.0066	0.991378	1.02205	15957	0.158564	1.38362	0.885888	2.16101	16243	2.3172e-08	3.32795	2.22179	4.98483	516	0.309907	0.812004	0.577545	1.14164	10602	0.765925	1.08067	0.897474	1.30125	9232	0.999979	0.999396	0.985687	1.01329	8061	0.203863	1.54306	0.839805	2.83523	10935	2.61974e-05	3.9154	2.10018	7.29954	5133	2.97703e-13	17.5929	8.22238	37.6422
ENSG00000005007	0.611277	1.197	0.835928	1.71405	8957	0.410741	1.00811	0.993005	1.02345	5459	0.131527	1.50179	0.963321	2.34126	940	2.3172e-08	3.30563	2.20543	4.95465	1108	0.309907	0.791779	0.56142	1.11666	1449	0.931839	1.06659	0.698705	1.62817	14057	0.999979	0.999572	0.985844	1.01349	12120	0.203863	1.55406	0.845954	2.85489	4847	2.61974e-05	3.88996	2.08654	7.25209	10792	2.97703e-13	17.5163	8.18758	37.4741
ENSG00000005020	0.338682	1.1873	0.975053	1.44576	4337	0.410741	1.00869	0.993385	1.02423	3520	0.131527	1.45485	0.933799	2.26665	11866	2.3172e-08	3.23932	2.16494	4.84686	6152	0.309907	0.801402	0.569701	1.12734	3454	0.762385	0.919543	0.754185	1.12116	9138	0.999979	0.998709	0.984924	1.01269	2053	0.203863	1.54333	0.83992	2.83582	10865	2.61974e-05	3.88586	2.08483	7.24273	11160	2.97703e-13	17.5203	8.18782	37.49
ENSG00000005022	0.519732	1.12451	0.928744	1.36153	7399	0.410741	1.00852	0.993257	1.02403	4028	0.131527	1.47099	0.944803	2.29021	8175	3.04098e-08	3.16254	2.10868	4.74309	14245	0.309907	0.811751	0.576908	1.14219	10686	0.608928	1.21076	0.89354	1.6406	6110	0.999979	0.999888	0.986235	1.01373	15962	0.203863	1.53137	0.833361	2.814	13359	2.78348e-05	3.81189	2.04371	7.10987	15896	2.9772e-13	17.3103	8.09022	37.0379
ENSG00000005059	0.620643	1.07451	0.928123	1.24399	9088	0.410741	1.00805	0.992801	1.02353	6280	0.131527	1.45813	0.93578	2.27206	11342	2.4824e-08	3.19191	2.13053	4.78204	12383	0.309907	0.814467	0.578779	1.14613	11979	0.756931	0.891369	0.683478	1.16249	8959	0.999979	0.99886	0.985104	1.01281	2650	0.203863	1.53857	0.837308	2.82715	12083	2.71819e-05	3.82755	2.05101	7.1429	15623	3.19497e-13	17.1936	8.02681	36.8289
ENSG00000005073	0.771765	1.04725	0.902737	1.2149	11791	0.410741	1.00751	0.992423	1.02284	10984	0.131527	1.48583	0.953558	2.31521	2704	2.3172e-08	3.25839	2.17575	4.87975	3694	0.309907	0.806798	0.573381	1.13524	6347	0.440034	1.24672	0.96404	1.6123	3611	0.999979	0.999312	0.985498	1.01332	6503	0.203863	1.52224	0.827974	2.79865	14511	2.61974e-05	3.89999	2.09252	7.26874	7361	5.12614e-13	16.6883	7.78323	35.7818
ENSG00000005075	0.994976	1.00338	0.710696	1.4166	16606	0.410741	1.00754	0.992396	1.02291	11022	0.131527	1.4768	0.946521	2.30416	6943	2.3172e-08	3.24393	2.16739	4.8552	5509	0.309907	0.808134	0.574135	1.1375	7991	0.994286	1.00538	0.71742	1.40892	16792	0.999979	0.999397	0.985635	1.01335	8150	0.203863	1.55188	0.843545	2.85503	8152	2.61974e-05	3.89486	2.08716	7.26825	11352	3.4621e-13	17.4625	8.10269	37.6345
ENSG00000005100	0.162379	1.39527	1.062	1.83312	1732	0.410741	1.00898	0.993884	1.02431	2348	0.131527	1.45905	0.937448	2.27088	10910	2.3172e-08	3.24079	2.16706	4.84654	4285	0.309907	0.768082	0.544316	1.08384	125	0.8588	1.09196	0.79702	1.49604	11641	0.999979	0.999532	0.985844	1.01341	11452	0.203863	1.54574	0.841236	2.84023	10143	2.61974e-05	3.86546	2.07221	7.21054	13884	2.97703e-13	17.4298	8.14834	37.2833
ENSG00000005102	0.161347	1.29791	1.04878	1.60623	1713	0.439203	1.00624	0.990855	1.02185	16390	0.131527	1.46431	0.940366	2.28019	10010	2.34831e-08	3.20155	2.13888	4.7922	11183	0.390276	0.85769	0.606288	1.21334	16586	0.256861	0.806442	0.669193	0.97184	1585	0.999979	0.997862	0.984085	1.01183	547	0.246893	1.43721	0.779188	2.65092	17031	2.71181e-05	3.81909	2.04896	7.11846	15572	2.38804e-12	15.5567	7.22255	33.5077
ENSG00000005108	0.366989	1.16768	0.967122	1.40984	4888	0.410741	1.00705	0.991775	1.02255	14990	0.131527	1.44666	0.928001	2.25519	13027	5.39998e-08	3.10834	2.06674	4.67488	15972	0.309907	0.801727	0.56953	1.12859	3700	0.776201	0.872621	0.621687	1.22484	9506	0.999979	0.999197	0.985484	1.0131	4958	0.203863	1.53375	0.834217	2.81988	13091	2.61974e-05	3.953	2.11858	7.37581	2659	6.16107e-13	16.7783	7.79054	36.1349
ENSG00000005156	0.133674	1.335	1.06975	1.66603	1327	0.410741	1.00777	0.992664	1.02311	7713	0.131546	1.43642	0.921783	2.23839	13978	3.597e-08	3.12515	2.08663	4.68055	15024	0.309907	0.786397	0.558393	1.1075	776	0.623283	0.870903	0.694905	1.09148	6322	0.999979	0.999855	0.986143	1.01376	15609	0.203863	1.5708	0.854866	2.88632	991	2.61974e-05	3.99215	2.13887	7.45123	1335	2.97703e-13	18.1248	8.44663	38.8922
ENSG00000005175	0.816085	1.07028	0.825724	1.38726	12499	0.410741	1.00797	0.992773	1.0234	6599	0.131527	1.45874	0.934646	2.27673	11604	2.3172e-08	3.2264	2.15527	4.82986	8922	0.309907	0.81563	0.578718	1.14953	12608	0.804049	0.894921	0.65487	1.22297	10349	0.999979	0.999422	0.985718	1.01332	8961	0.203863	1.55123	0.84439	2.84976	7591	2.61974e-05	3.95555	2.119	7.38385	2729	2.97703e-13	17.3932	8.12807	37.2195
ENSG00000005187	0.79601	0.97013	0.87193	1.07939	12176	0.410741	1.00772	0.992562	1.02311	8427	0.131527	1.4678	0.942194	2.2866	9323	2.3172e-08	3.2444	2.16806	4.85509	4837	0.309907	0.820972	0.581036	1.15999	14195	0.947225	1.03098	0.800728	1.32744	14696	0.999979	0.999558	0.985818	1.01349	11909	0.203863	1.55368	0.845777	2.8541	5123	2.61974e-05	3.89604	2.09017	7.26216	9020	2.97703e-13	17.6068	8.21478	37.7367
ENSG00000005189	0.741196	1.08339	0.860972	1.36327	11195	0.410741	1.00807	0.992865	1.02351	5999	0.131527	1.47082	0.944526	2.29035	8300	2.33499e-08	3.21118	2.14376	4.81011	10959	0.309907	0.797971	0.566002	1.12501	2757	0.47661	0.808457	0.621218	1.05213	4077	0.999979	1.00062	0.986843	1.01459	7774	0.203863	1.58683	0.863328	2.91665	287	2.61974e-05	4.03377	2.16075	7.53042	634	2.97703e-13	18.5055	8.61437	39.7536
ENSG00000005194	0.0836463	1.55281	1.16101	2.07682	604	0.410741	1.01046	0.995099	1.02606	547	0.131527	1.44499	0.928171	2.24958	13032	2.85038e-08	3.14912	2.10541	4.71021	13810	0.333802	0.840258	0.596777	1.18308	16026	0.491003	1.26787	0.936807	1.71593	4333	0.999979	1.00024	0.986592	1.01407	14575	0.203863	1.5398	0.838347	2.82817	11699	3.25102e-05	3.76088	2.01526	7.01856	16665	3.10266e-13	17.1679	8.02462	36.729
ENSG00000005238	0.971727	1.01172	0.785844	1.30252	16024	0.410741	1.00758	0.992421	1.02297	10230	0.131527	1.47568	0.947529	2.29821	6251	2.3172e-08	3.24657	2.1683	4.86104	5940	0.309907	0.807838	0.574069	1.1368	7392	0.230568	1.47231	1.06857	2.0286	1337	0.999979	0.999429	0.985832	1.01321	9072	0.203863	1.55579	0.847099	2.85737	3716	2.62028e-05	3.84387	2.06267	7.16321	14627	3.03446e-13	17.2004	8.04161	36.7902
ENSG00000005243	0.555268	1.07112	0.949924	1.20778	7921	0.410741	1.00738	0.992208	1.02278	13134	0.161849	1.38936	0.880691	2.19184	16323	1.05664e-07	3.07659	2.03346	4.65482	16537	0.313158	0.828157	0.586959	1.16847	15167	0.868772	1.04517	0.883104	1.23697	11970	0.999979	0.999426	0.985722	1.01332	9130	0.203863	1.56069	0.84929	2.868	2370	2.61974e-05	3.8966	2.09025	7.26395	9126	5.29731e-13	16.9925	7.88208	36.633
ENSG00000005249	0.222114	1.15786	1.01059	1.3266	2622	0.410741	1.00869	0.993491	1.02411	3334	0.131621	1.43558	0.921081	2.23747	14055	2.3172e-08	3.23735	2.1644	4.84218	5682	0.309907	0.818793	0.581933	1.15206	13286	0.247507	0.845213	0.732401	0.975401	1481	0.999979	1.00008	0.986316	1.01403	16365	0.203863	1.52146	0.827466	2.7975	14602	2.61974e-05	3.95218	2.11883	7.37186	2558	2.97703e-13	18.3158	8.54275	39.2694
ENSG00000005302	0.358403	0.77928	0.578439	1.04985	4729	0.447491	1.00603	0.990838	1.02145	16458	0.131527	1.44385	0.926072	2.25111	13327	2.32304e-08	3.21275	2.14525	4.81144	10678	0.309907	0.793688	0.563699	1.11751	1608	0.487595	1.26708	0.938889	1.70999	4273	0.999979	1.00083	0.98701	1.01483	4785	0.203863	1.56171	0.850197	2.86867	2082	2.61974e-05	3.95745	2.12264	7.37824	2129	2.97703e-13	18.1325	8.46479	38.8419
ENSG00000005339	0.288259	1.25255	0.988656	1.58688	3615	0.410741	1.01001	0.994759	1.02549	861	0.131527	1.46728	0.94249	2.28428	9238	2.65677e-08	3.16995	2.11748	4.74555	13216	0.309907	0.797821	0.567	1.12261	2452	0.629284	0.883056	0.718872	1.08474	6421	0.999979	0.999366	0.985704	1.01322	7361	0.203863	1.53408	0.834716	2.81941	12976	2.61974e-05	3.85442	2.06755	7.18558	14239	3.45154e-13	17.0767	7.97189	36.5801
ENSG00000005379	0.896891	1.02074	0.898568	1.15952	14076	0.410741	1.00782	0.992585	1.02328	7901	0.131527	1.48332	0.951495	2.31239	3388	2.3172e-08	3.25146	2.17178	4.86788	4258	0.309907	0.807315	0.573809	1.13585	6735	0.49019	0.882568	0.752786	1.03472	4321	0.999979	0.99939	0.985715	1.01325	7875	0.203863	1.54342	0.840158	2.83535	10774	2.63097e-05	3.83874	2.05955	7.15492	14929	3.0211e-13	17.3018	8.07845	37.0557
ENSG00000005381	0.871509	1.15409	0.552854	2.40916	13531	0.410741	1.0073	0.992112	1.02272	13735	0.131527	1.45861	0.932498	2.28156	12014	2.39357e-08	3.21654	2.14366	4.8264	11725	0.309907	0.8063	0.572956	1.13468	5998	0.904543	1.19493	0.503328	2.83685	12994	0.999979	0.99961	0.985889	1.01352	12649	0.203863	1.55	0.843646	2.84775	8362	2.61974e-05	3.90327	2.09369	7.27687	7144	2.97703e-13	17.6782	8.24851	37.8879
ENSG00000005421	0.932577	0.967774	0.721663	1.29782	14876	0.410741	1.00753	0.992388	1.0229	11193	0.131527	1.4794	0.949662	2.30464	4316	2.3172e-08	3.23865	2.16335	4.84843	7263	0.309907	0.810168	0.575508	1.14051	9894	0.359357	0.697872	0.484445	1.00533	2542	0.999979	0.999804	0.986128	1.01367	15070	0.203863	1.57793	0.858809	2.89921	538	2.61974e-05	4.03527	2.16267	7.52931	551	2.97703e-13	17.7537	8.29869	37.9813
ENSG00000005436	0.810571	1.09227	0.784914	1.51998	12434	0.410741	1.00781	0.99266	1.02319	7598	0.131527	1.47523	0.947321	2.29732	6471	2.3172e-08	3.23588	2.16219	4.84273	7225	0.309907	0.808832	0.574901	1.13795	8548	0.916505	1.06563	0.755817	1.50244	13390	0.999979	0.999455	0.985761	1.01334	9935	0.203863	1.54952	0.843385	2.84686	8608	2.61974e-05	3.9025	2.09368	7.27403	6949	2.97703e-13	17.6032	8.22394	37.6793
ENSG00000005448	0.649852	1.08018	0.912516	1.27864	9556	0.410741	1.00695	0.991763	1.02237	15164	0.131527	1.46188	0.938288	2.27764	10655	2.32635e-08	3.21217	2.14477	4.81079	10756	0.309907	0.803881	0.571373	1.131	4517	0.848379	0.931911	0.733565	1.18389	11375	0.999979	0.999696	0.985995	1.01359	13773	0.203863	1.55858	0.848247	2.86375	2860	2.61974e-05	3.94234	2.11185	7.35945	3605	2.97703e-13	18.245	8.41044	39.5792
ENSG00000005469	0.326418	0.891317	0.783527	1.01393	4123	0.420454	1.00651	0.99135	1.02191	16039	0.13248	1.42954	0.916886	2.22882	14540	2.35633e-08	3.19754	2.13679	4.78486	11283	0.309907	0.794154	0.564468	1.1173	1619	0.22999	0.822017	0.698915	0.9668	1331	0.999979	1.00065	0.986895	1.01461	7047	0.215813	1.47733	0.80285	2.71845	16643	2.99522e-05	3.78071	2.02783	7.04879	16353	2.9867e-13	17.3257	8.093	37.0915
ENSG00000005471	0.778856	0.904029	0.64837	1.2605	11890	0.410741	1.00745	0.992374	1.02276	11921	0.131527	1.49854	0.959921	2.33937	1320	2.3172e-08	3.25691	2.17589	4.875	3244	0.309907	0.802913	0.570255	1.13049	4244	0.311278	0.629532	0.408416	0.970361	1982	0.999979	0.999487	0.985881	1.01328	10557	0.203863	1.53518	0.835448	2.82099	12745	2.61974e-05	3.92672	2.10662	7.31936	3839	2.97703e-13	19.9754	9.23662	43.1995
ENSG00000005483	0.636838	1.10534	0.893748	1.36703	9369	0.410741	1.00872	0.993394	1.02428	3451	0.131527	1.47219	0.945546	2.29216	7761	2.40179e-08	3.19928	2.13588	4.79212	11801	0.309907	0.806247	0.573142	1.13416	5828	0.696412	0.890319	0.711423	1.1142	7623	0.999979	0.998912	0.985204	1.01281	2860	0.203863	1.53371	0.83441	2.81908	13059	2.61974e-05	3.87854	2.08089	7.22915	12177	2.9993e-13	17.3019	8.08195	37.0401
ENSG00000005486	0.978755	1.0092	0.783402	1.30008	16175	0.410741	1.0076	0.99238	1.02306	10418	0.131527	1.4757	0.947533	2.29827	6245	2.3172e-08	3.23952	2.16094	4.85645	8973	0.309907	0.809534	0.573803	1.14211	10171	0.766491	0.891517	0.676833	1.1743	9246	0.999979	1.00024	0.98641	1.01427	14548	0.203863	1.55697	0.847476	2.86045	3364	2.61974e-05	3.92824	2.10645	7.32561	4051	2.97703e-13	17.8544	8.33215	38.2591
ENSG00000005513	0.905487	0.947483	0.660344	1.35948	14262	0.410741	1.00753	0.992417	1.02288	10825	0.131527	1.48569	0.952165	2.31817	3126	2.3172e-08	3.23659	2.1621	4.84508	7532	0.309907	0.800552	0.566068	1.13217	4214	0.418564	1.12302	0.985716	1.27944	3322	0.999979	1.00075	0.986905	1.0148	5568	0.203863	1.53387	0.834775	2.81843	12974	2.61974e-05	3.98282	2.13585	7.42696	1379	2.97703e-13	18.0365	8.42321	38.6211
ENSG00000005700	0.379029	1.29166	0.940122	1.77464	5062	0.410741	1.00919	0.993872	1.02475	2179	0.131527	1.46563	0.941343	2.28191	9679	2.3172e-08	3.38024	2.25015	5.07791	294	0.309907	0.79894	0.567905	1.12396	2723	0.984663	1.01259	0.752529	1.36252	16243	0.999979	0.999412	0.985728	1.01329	8517	0.203863	1.55429	0.845798	2.85625	4969	2.61974e-05	3.89715	2.09068	7.26449	8715	2.97703e-13	17.5361	8.17771	37.6041
ENSG00000005801	0.980753	1.00672	0.815215	1.2432	16262	0.410741	1.00763	0.992249	1.02325	11512	0.131527	1.4772	0.9481	2.30157	5505	2.3172e-08	3.24734	2.16656	4.86725	7697	0.309907	0.80787	0.573993	1.13704	7532	0.987744	1.00983	0.748166	1.363	16451	0.999979	0.999481	0.985671	1.01348	10601	0.203863	1.55415	0.845619	2.85634	5186	2.61974e-05	3.90084	2.09135	7.27595	9300	3.00895e-13	17.5392	8.16168	37.6912
ENSG00000005810	0.311416	1.17866	0.984946	1.41047	3920	0.410741	1.00987	0.994534	1.02545	1094	0.131527	1.46876	0.943307	2.2869	8879	2.43809e-08	3.18714	2.12961	4.76984	12069	0.309907	0.822433	0.584239	1.15774	14153	0.920896	0.966302	0.790167	1.1817	13731	0.999979	0.999161	0.985391	1.01312	4627	0.203863	1.54996	0.843643	2.84764	8368	2.61974e-05	3.89203	2.088	7.25475	10090	3.00091e-13	17.351	8.09848	37.1744
ENSG00000005812	0.370003	1.19816	0.960723	1.49427	4924	0.410741	1.0099	0.994451	1.02559	1142	0.131527	1.49369	0.958992	2.3265	1493	3.37659e-08	3.1395	2.09498	4.70482	14764	0.309907	0.811329	0.576601	1.14161	10462	0.607918	0.878061	0.71448	1.07909	6094	0.999979	0.999103	0.985407	1.01299	4042	0.203863	1.52274	0.828175	2.79981	14479	2.61974e-05	3.86364	2.07283	7.20163	13596	5.19057e-13	16.7575	7.80514	35.9779
ENSG00000005844	0.892297	0.973906	0.831291	1.14099	13980	0.410741	1.00739	0.992263	1.02276	12828	0.131527	1.4815	0.950838	2.30832	3695	2.3172e-08	3.22619	2.15252	4.8354	10116	0.309907	0.802731	0.569125	1.13222	4581	0.163403	0.788707	0.663529	0.937501	744	0.999979	0.999519	0.98582	1.01341	11253	0.203863	1.52025	0.827279	2.79369	14638	2.61974e-05	3.90339	2.09502	7.27269	6130	5.13809e-13	16.61	7.75633	35.5701
ENSG00000005882	0.370003	1.1849	0.963077	1.45781	4925	0.410741	1.00988	0.994371	1.02562	1218	0.131527	1.50145	0.96404	2.33844	871	2.50016e-08	3.18856	2.12869	4.77615	12478	0.309907	0.801293	0.569662	1.12711	3415	0.31437	0.812139	0.667549	0.988046	2042	0.999979	1.00005	0.986247	1.01405	16613	0.203863	1.55017	0.843984	2.84726	8092	2.61974e-05	3.99368	2.14288	7.443	1004	2.97703e-13	17.6961	8.26339	37.8963
ENSG00000005884	0.944749	0.990552	0.893851	1.09771	15209	0.410741	1.00736	0.992105	1.02285	13565	0.131527	1.47319	0.945457	2.2955	7759	2.3172e-08	3.2359	2.16009	4.84751	8568	0.309907	0.804286	0.569194	1.13648	6049	0.748823	0.926479	0.779932	1.10056	8796	0.999979	0.999161	0.985438	1.01308	4603	0.203863	1.5469	0.842009	2.84188	9700	2.61974e-05	3.87727	2.08015	7.22697	12347	3.86367e-13	17.0232	7.93559	36.5177
ENSG00000005889	0.558311	1.17342	0.885856	1.55433	7961	0.410741	1.00878	0.993483	1.02431	3221	0.131527	1.48452	0.953304	2.31176	2791	2.3172e-08	3.22865	2.15749	4.8316	8246	0.445895	0.867827	0.603603	1.24771	16714	0.739616	0.906086	0.730141	1.12443	8579	0.999979	0.999295	0.985612	1.01317	6138	0.203863	1.53682	0.836183	2.82452	12462	2.61974e-05	3.88105	2.08214	7.23416	11934	3.01097e-13	17.2864	8.07505	37.0054
ENSG00000005893	0.12731	1.24055	1.05439	1.45958	1234	0.410741	1.00995	0.994497	1.02564	1088	0.132131	1.43002	0.917958	2.22772	14449	8.97547e-08	3.03209	2.01954	4.5523	16453	0.309907	0.810012	0.575881	1.13933	9464	0.787661	1.10141	0.8557	1.41767	9852	0.999979	0.999177	0.985482	1.01306	4737	0.203863	1.5443	0.840481	2.83751	10598	2.61974e-05	3.85607	2.06752	7.19182	14343	3.03572e-13	17.2455	8.05685	36.9134
ENSG00000005955	0.746659	1.11781	0.806339	1.54959	11326	0.410741	1.00826	0.992993	1.02377	5173	0.131527	1.47241	0.945659	2.29258	7701	2.3172e-08	3.22564	2.15511	4.82795	8837	0.309907	0.812334	0.577415	1.14283	10946	0.725351	0.849942	0.604312	1.19541	8265	0.999979	0.99933	0.985646	1.0132	6703	0.203863	1.54941	0.843419	2.84635	8599	2.61974e-05	3.90536	2.09543	7.27861	6259	3.96183e-13	16.997	7.92289	36.4637
ENSG00000005961	0.855023	0.95737	0.783454	1.16989	13153	0.410741	1.00762	0.992442	1.02304	9734	0.131527	1.48554	0.953094	2.31543	2827	2.3172e-08	3.26331	2.17839	4.88855	3380	0.309907	0.813232	0.577385	1.14542	11653	0.919879	0.949149	0.703712	1.28019	13634	0.999979	0.999425	0.985758	1.01328	9049	0.203863	1.5653	0.850712	2.88014	1793	2.61974e-05	3.92362	2.10256	7.32193	5147	2.97703e-13	17.557	8.20374	37.5741
ENSG00000005981	0.800395	1.16038	0.680051	1.97997	12272	0.410741	1.00828	0.992906	1.02389	5360	0.131527	1.46948	0.943185	2.28945	8892	2.3172e-08	3.24892	2.171	4.86204	4038	0.309907	0.805247	0.57206	1.13349	5405	0.721816	0.741639	0.398974	1.37861	8177	0.999979	0.999666	0.985951	1.01357	13423	0.203863	1.55689	0.847492	2.8601	3366	2.61974e-05	3.8865	2.08484	7.24511	11275	2.97703e-13	17.6204	8.23499	37.7022
ENSG00000006007	0.880975	1.03403	0.860339	1.24279	13740	0.410741	1.00774	0.992562	1.02316	8325	0.131527	1.47839	0.949323	2.30232	4557	2.3172e-08	3.24063	2.16531	4.84997	6372	0.309907	0.804206	0.570871	1.13291	5026	0.322309	0.770737	0.601072	0.988294	2130	0.999979	1.00114	0.987423	1.01504	2636	0.203863	1.51679	0.825132	2.78824	14991	2.62028e-05	3.84811	2.06436	7.17314	14528	2.97703e-13	18.1616	8.47531	38.9183
ENSG00000006015	0.754077	0.917475	0.708243	1.18852	11443	0.410741	1.00811	0.992845	1.02362	5940	0.131527	1.4717	0.944989	2.292	8054	2.34929e-08	3.21068	2.14282	4.8107	11195	0.309907	0.814725	0.578609	1.14719	12181	0.969655	1.0177	0.805194	1.28629	15597	0.999979	0.999407	0.985722	1.01328	8349	0.203863	1.54997	0.84328	2.84887	8615	2.61974e-05	3.88711	2.08335	7.25257	12192	3.08058e-13	17.3978	8.10489	37.3458
ENSG00000006016	0.976956	1.00459	0.892042	1.13133	16143	0.410741	1.00749	0.992298	1.02291	12160	0.131527	1.47516	0.946888	2.29815	6798	2.3172e-08	3.2446	2.16773	4.85644	5409	0.309907	0.80874	0.574621	1.13825	8635	0.150097	1.18295	1.05067	1.33188	626	0.999979	1.00284	0.988838	1.01704	176	0.203863	1.52252	0.828537	2.79777	14447	2.61974e-05	3.91179	2.09835	7.29243	5588	2.97703e-13	18.7287	8.7302	40.1784
ENSG00000006025	0.3475	0.846084	0.695773	1.02887	4537	0.453457	1.00595	0.990718	1.02142	16502	0.131527	1.46432	0.940194	2.28064	10071	2.3172e-08	3.275	2.18715	4.90394	2025	0.309907	0.816305	0.579858	1.14917	12644	0.507192	0.823142	0.638199	1.06168	4519	0.999979	0.998015	0.984186	1.01204	687	0.203863	1.50809	0.81976	2.77438	15659	2.61974e-05	3.91103	2.09908	7.28708	5051	4.51428e-13	16.7979	7.83682	36.0055
ENSG00000006042	0.319091	1.11152	0.988809	1.24945	4022	0.410741	1.00733	0.992171	1.02271	13452	0.131527	1.5091	0.968526	2.35139	591	2.3172e-08	3.25804	2.17666	4.87665	3104	0.309907	0.807021	0.573746	1.13514	6387	0.119114	0.799739	0.690285	0.926549	419	0.999979	0.999395	0.985726	1.01325	8000	0.203863	1.50626	0.819536	2.76842	15714	2.61974e-05	3.97014	2.12875	7.40434	1751	2.97703e-13	19.4302	9.0257	41.8286
ENSG00000006047	0.872563	0.97024	0.829977	1.13421	13548	0.410741	1.00717	0.991901	1.02267	14559	0.131527	1.48931	0.954191	2.32454	2467	2.3172e-08	3.28342	2.18347	4.9375	6874	0.309907	0.812729	0.577028	1.14471	11427	0.541637	1.10792	0.960327	1.27819	5059	0.999979	0.998301	0.984429	1.01237	1068	0.203863	1.51412	0.823657	2.78338	15210	3.05103e-05	3.78071	2.02614	7.05468	16454	9.93289e-13	16.3232	7.57953	35.1536
ENSG00000006059	0.994201	0.997583	0.810149	1.22838	16572	0.410741	1.00756	0.992339	1.02302	11334	0.131527	1.47531	0.944519	2.3044	8124	2.3172e-08	3.24302	2.16571	4.85623	6932	0.309907	0.808385	0.574441	1.1376	8176	NA	NA	NA	NA	NA	NA	NA	NA	NA	NA	NA	NA	NA	NA	NA	NA	NA	NA	NA	NA	NA	NA	NA	NA
ENSG00000006071	NA	NA	NA	NA	NA	NA	NA	NA	NA	NA	NA	NA	NA	NA	NA	NA	NA	NA	NA	NA	NA	NA	NA	NA	NA	0.357734	0.888033	0.787691	1.00116	2501	0.999979	1.00087	0.987112	1.01482	4320	0.203863	1.5409	0.838679	2.83108	11508	2.61974e-05	3.97676	2.13228	7.41676	1565	2.97703e-13	18.0583	8.42808	38.6923
ENSG00000006074	0.569299	0.961841	0.896761	1.03164	8147	0.410741	1.008	0.992905	1.02331	6080	0.131527	1.5296	0.977969	2.39238	229	2.3172e-08	3.30685	2.20502	4.95926	1245	0.309907	0.800979	0.569134	1.12727	3396	0.795934	1.03912	0.936146	1.15341	10135	0.999979	0.99991	0.986157	1.01386	16220	0.203863	1.55468	0.846218	2.85627	4514	2.61974e-05	3.9234	2.10361	7.31747	4612	2.97703e-13	18.0378	8.38787	38.7895
ENSG00000006075	0.831587	0.975117	0.879835	1.08072	12733	0.410741	1.00747	0.992368	1.02279	11869	0.131527	1.49115	0.955649	2.32671	2105	2.3172e-08	3.23985	2.16406	4.85044	7116	0.309907	0.803608	0.570676	1.13162	4603	0.836704	1.05283	0.891462	1.24341	11135	0.999979	0.999172	0.985481	1.01305	4686	0.203863	1.5593	0.848696	2.86489	2672	2.61974e-05	3.92606	2.10494	7.32276	4387	2.97703e-13	18.2193	8.41674	39.4383
ENSG00000006114	0.583069	1.13892	0.893649	1.4515	8436	0.410741	1.00819	0.993032	1.02359	5218	0.131527	1.47963	0.950359	2.30366	3962	2.3172e-08	3.2316	2.15905	4.83696	8093	0.309907	0.795717	0.565028	1.12059	2015	0.478325	0.826895	0.652797	1.04742	4119	0.999979	0.999097	0.985425	1.01296	3980	0.203863	1.53223	0.833724	2.81596	13249	2.61974e-05	3.96736	2.12795	7.39673	1750	4.30228e-13	16.8412	7.85804	36.0936
ENSG00000006116	NA	NA	NA	NA	NA	NA	NA	NA	NA	NA	NA	NA	NA	NA	NA	NA	NA	NA	NA	NA	NA	NA	NA	NA	NA	NA	NA	NA	NA	NA	NA	NA	NA	NA	NA	NA	NA	NA	NA	NA	NA	NA	NA	NA	NA	NA	NA	NA	NA
ENSG00000006118	0.677585	1.07017	0.912796	1.25469	9988	0.410741	1.00707	0.99189	1.02247	14787	0.131527	1.45837	0.93567	2.27306	11365	2.47963e-08	3.19467	2.13187	4.78731	12330	0.309907	0.8064	0.573123	1.13463	6011	0.331045	1.19293	1.00535	1.4155	2238	0.999979	1.00146	0.98764	1.01547	1579	0.213192	1.48145	0.805265	2.72544	16574	3.35252e-05	3.74481	2.00826	6.98297	16744	1.09545e-12	16.0604	7.47965	34.4851
ENSG00000006125	0.0848009	1.41957	1.12466	1.79181	626	0.410741	1.00735	0.992023	1.02292	13828	0.13695	1.4153	0.908082	2.20584	15315	2.48821e-08	3.18426	2.12706	4.76691	12421	0.311387	0.828333	0.589196	1.16453	15009	0.860525	0.947942	0.780607	1.15115	11730	0.999979	0.999438	0.985742	1.01332	9480	0.203863	1.54816	0.842672	2.84428	9212	2.61974e-05	3.92994	2.10688	7.33045	4073	2.97703e-13	17.4614	8.16049	37.3631
ENSG00000006128	NA	NA	NA	NA	NA	NA	NA	NA	NA	NA	NA	NA	NA	NA	NA	NA	NA	NA	NA	NA	NA	NA	NA	NA	NA	0.646443	0.844138	0.630439	1.13028	6761	0.999979	0.998461	0.984631	1.01249	1397	0.203863	1.53532	0.835464	2.82144	12731	2.61974e-05	3.94689	2.11699	7.35853	2614	6.4642e-13	16.6015	7.72478	35.6787
ENSG00000006194	0.265371	1.359	0.99756	1.85141	3278	0.410741	1.01071	0.995265	1.02639	426	0.131527	1.49952	0.962956	2.33506	984	2.47934e-08	3.17956	2.12531	4.75677	12327	0.309907	0.809878	0.575687	1.13934	9423	0.794611	0.908123	0.699653	1.17871	10104	0.999979	1.00009	0.986277	1.01409	16264	0.203863	1.54044	0.838236	2.83088	11689	2.61974e-05	3.85818	2.06869	7.19565	14225	2.97703e-13	17.3407	8.10275	37.1108
ENSG00000006210	0.902238	1.01645	0.914279	1.13004	14186	0.410741	1.00769	0.992517	1.02309	8868	0.131527	1.48051	0.950281	2.30658	3963	2.3172e-08	3.26115	2.17545	4.8887	4801	0.309907	0.811969	0.576345	1.14392	11134	0.643714	1.08204	0.945815	1.23789	6670	0.999979	1.00119	0.987177	1.0154	2513	0.203863	1.55676	0.847426	2.85983	3409	2.61974e-05	3.93854	2.11216	7.34421	3174	2.97703e-13	18.7013	8.66376	40.3679
ENSG00000006282	0.880476	1.03608	0.853813	1.25725	13714	0.410741	1.00812	0.992695	1.02377	6430	0.131527	1.48843	0.953572	2.32329	2659	2.3172e-08	3.27393	2.18049	4.91569	5614	0.309907	0.814909	0.577574	1.14977	12546	0.342857	0.837537	0.702828	0.998065	2373	0.999979	0.999878	0.986135	1.01381	15873	0.203863	1.53006	0.832606	2.81177	13557	2.61974e-05	3.99301	2.14195	7.44375	1065	2.97703e-13	18.0863	8.44297	38.7441
ENSG00000006283	0.269623	1.38698	0.995344	1.93271	3318	0.410741	1.00818	0.992971	1.02362	5405	0.131527	1.47922	0.949788	2.30378	4268	3.03248e-08	3.16156	2.10836	4.74088	14231	0.309907	0.817237	0.580652	1.15022	12914	0.984441	1.02193	0.613612	1.70196	16237	0.999979	0.999439	0.985747	1.01332	9524	0.203863	1.55395	0.845755	2.85515	5089	2.61974e-05	3.89758	2.09094	7.26523	8445	2.97703e-13	17.4863	8.17331	37.4108
ENSG00000006327	0.985085	0.996899	0.882064	1.12668	16357	0.410741	1.00755	0.992416	1.02291	10589	0.131527	1.47648	0.948062	2.29942	5601	2.3172e-08	3.24654	2.16619	4.86569	7708	0.309907	0.807841	0.573808	1.13733	7686	0.402381	1.17634	0.985081	1.40472	3099	0.999979	1.00031	0.986633	1.01417	13715	0.203863	1.60816	0.874331	2.9579	66	2.61974e-05	4.12948	2.20801	7.72309	159	2.97703e-13	19.2317	8.90917	41.5144
ENSG00000006377	0.508355	1.09939	0.945554	1.27826	7194	0.410741	1.00725	0.992125	1.0226	13858	0.131527	1.50333	0.964418	2.34338	835	2.3172e-08	3.24439	2.1674	4.85655	5860	0.309907	0.800459	0.568765	1.12654	3230	0.8588	1.07438	0.830636	1.38965	11657	0.999979	0.999734	0.985976	1.01368	14264	0.203863	1.55189	0.844768	2.85091	7102	2.61974e-05	3.9236	2.10399	7.31689	4476	2.97703e-13	17.6482	8.2431	37.784
ENSG00000006432	0.1806	1.35799	1.04732	1.76081	1947	0.410741	1.00943	0.994269	1.02483	1524	0.131527	1.57107	1.00518	2.45554	24	2.3172e-08	3.32793	2.22172	4.98493	523	0.309907	0.797793	0.567119	1.12229	2400	0.455367	1.28452	0.952606	1.73209	3785	0.999979	0.998621	0.98482	1.01262	1784	0.203863	1.58768	0.864	2.9175	265	2.61974e-05	3.92952	2.10843	7.32352	3507	2.97703e-13	17.3669	8.12136	37.1379
ENSG00000006451	0.382301	1.18518	0.958476	1.46551	5126	0.410741	1.00834	0.993058	1.02386	4856	0.134675	1.42247	0.911604	2.21962	15025	2.70003e-08	3.16834	2.11602	4.74398	13381	0.309907	0.812071	0.577375	1.14217	10737	0.379089	1.3787	0.984178	1.93137	2794	0.999979	1.00071	0.986879	1.01474	6171	0.203863	1.51812	0.826048	2.79001	14863	3.2831e-05	3.7574	2.01349	7.01172	16690	2.97703e-13	17.4943	8.17952	37.4165
ENSG00000006453	0.54756	0.890423	0.729376	1.08703	7790	0.433421	1.00631	0.990982	1.02188	16330	0.131527	1.45371	0.932521	2.26619	12117	2.3172e-08	3.27455	2.18625	4.90461	2218	0.309907	0.799187	0.567567	1.12533	2927	0.454554	1.2114	0.963917	1.52243	3767	0.999979	0.999014	0.985269	1.01295	3442	0.203863	1.51363	0.823247	2.78298	15263	2.61974e-05	3.91022	2.0981	7.28745	5452	5.60611e-13	16.5928	7.7394	35.5739
ENSG00000006459	0.33356	1.21392	0.973769	1.5133	4265	0.410741	1.00966	0.994284	1.02527	1383	0.131527	1.46661	0.942112	2.28312	9400	2.57783e-08	3.17591	2.12156	4.75423	12870	0.309907	0.808232	0.574508	1.13704	7720	0.760892	0.906708	0.720898	1.14041	9057	0.999979	0.999046	0.985357	1.01293	3636	0.203863	1.55133	0.844461	2.8499	7497	2.61974e-05	3.92328	2.10443	7.31412	4260	2.97703e-13	17.4075	8.13344	37.2563
ENSG00000006468	0.235017	1.18948	1.00839	1.40309	2818	0.410741	1.00835	0.993014	1.02392	4934	0.15931	1.38376	0.885026	2.16353	16258	1.54174e-07	2.99957	1.99032	4.5206	16656	0.309907	0.810936	0.576196	1.14131	10286	0.913687	1.03962	0.846915	1.27618	13311	0.999979	0.999973	0.985994	1.01415	16852	0.203863	1.55388	0.845887	2.85444	4963	2.63377e-05	3.8576	2.06473	7.20728	14965	2.97703e-13	17.5133	8.18585	37.469
ENSG00000006530	0.303317	1.29307	0.980306	1.70563	3811	0.410741	1.00881	0.99364	1.02421	2898	0.131527	1.47243	0.945982	2.29184	7550	3.22316e-08	3.14091	2.09722	4.70401	14548	0.309907	0.822392	0.584365	1.15738	14116	0.913969	0.940674	0.680388	1.30053	13327	0.999979	0.999298	0.985601	1.01319	6200	0.203863	1.55584	0.846863	2.85837	3867	2.61974e-05	3.90347	2.09394	7.27676	6973	2.97703e-13	17.407	8.13261	37.258
ENSG00000006534	0.776185	0.95939	0.83795	1.09843	11853	0.410741	1.00705	0.991882	1.02246	14821	0.131527	1.46224	0.937911	2.2797	10728	2.3172e-08	3.23506	2.16079	4.84342	7935	0.309907	0.805748	0.572482	1.13406	5679	0.936068	0.965248	0.756214	1.23206	14201	0.999979	0.999481	0.985787	1.01337	10522	0.203863	1.55301	0.845437	2.85278	5783	2.61974e-05	3.9084	2.09636	7.2867	6212	2.97703e-13	17.6254	8.22308	37.7782
ENSG00000006555	0.810833	0.96406	0.840451	1.10585	12440	0.410741	1.00715	0.991915	1.02262	14562	0.131527	1.46558	0.940179	2.28458	10029	2.3172e-08	3.23686	2.16226	4.84551	7496	0.309907	0.808511	0.574598	1.13765	8264	0.761925	0.924583	0.768923	1.11176	9090	0.999979	0.998883	0.985176	1.01278	2723	0.203863	1.5365	0.836108	2.8236	12501	3.44801e-05	3.76882	2.01288	7.05656	16796	3.23553e-13	17.1762	8.01825	36.794
ENSG00000006576	0.177825	1.37793	1.05095	1.80664	1922	0.410741	1.0106	0.995157	1.02628	476	0.132832	1.42754	0.916029	2.22468	14632	2.6798e-08	3.16857	2.11644	4.74372	13318	0.309907	0.821626	0.583899	1.15614	13947	0.94593	1.03097	0.804381	1.32139	14656	0.999979	0.999591	0.985831	1.01354	12417	0.203863	1.5513	0.84444	2.84985	7530	2.61974e-05	3.88659	2.08428	7.24741	11642	2.97703e-13	17.4989	8.17974	37.4352
ENSG00000006606	0.338134	1.18978	0.974929	1.45199	4330	0.410741	1.0081	0.992859	1.02358	5925	0.179715	1.36591	0.868576	2.148	16530	8.6335e-08	3.05829	2.03172	4.60356	16426	0.309907	0.819153	0.582029	1.15288	13399	0.437503	1.31924	0.956214	1.82009	3583	0.999979	1.0003	0.986536	1.01425	13883	0.203863	1.59551	0.866675	2.93725	184	2.61974e-05	3.96874	2.12672	7.40623	1997	2.97703e-13	17.7874	8.30688	38.0877
ENSG00000006607	0.405122	1.17333	0.95252	1.44533	5506	0.410741	1.00908	0.993855	1.02454	2302	0.131527	1.4679	0.942569	2.28602	9178	2.3172e-08	3.26467	2.18046	4.888	2721	0.309907	0.812533	0.577343	1.14353	11153	0.703985	0.888613	0.703729	1.12207	7809	0.999979	0.999351	0.98566	1.01323	7092	0.203863	1.53483	0.835208	2.8205	12822	2.61974e-05	3.94414	2.11509	7.35489	2874	2.97703e-13	17.3842	8.12105	37.2134
ENSG00000006611	NA	NA	NA	NA	NA	NA	NA	NA	NA	NA	NA	NA	NA	NA	NA	NA	NA	NA	NA	NA	NA	NA	NA	NA	NA	0.925259	1.05819	0.74949	1.49403	13840	0.999979	0.999538	0.985827	1.01344	11580	0.203863	1.54644	0.841301	2.84257	10044	2.61974e-05	3.88572	2.08427	7.2442	11498	2.97703e-13	17.5183	8.18773	37.4817
ENSG00000006625	0.966301	0.98827	0.797661	1.22443	15871	0.410741	1.00768	0.99235	1.02325	10011	0.131527	1.47839	0.948579	2.30411	5023	2.3172e-08	3.25305	2.16636	4.88485	9189	0.309907	0.810236	0.574281	1.14314	10588	0.519189	1.19699	0.940644	1.5232	4737	0.999979	0.99879	0.985038	1.01274	2341	0.203889	1.507	0.819123	2.77254	15732	2.89293e-05	3.79485	2.03503	7.07651	16168	7.0837e-13	16.4836	7.6737	35.4079
ENSG00000006634	0.247716	1.24789	1.00464	1.55003	3066	0.410741	1.00917	0.993995	1.02457	2037	0.131527	1.45298	0.933376	2.26186	11981	2.3225e-08	3.20215	2.14088	4.78951	10579	0.309907	0.817409	0.580921	1.15017	12928	0.516726	1.18036	0.946082	1.47265	4700	0.999979	1.00057	0.986803	1.01453	9302	0.203863	1.52129	0.827654	2.79623	14584	2.62806e-05	3.84214	2.06083	7.16316	14881	2.97703e-13	17.7383	8.28974	37.9564
ENSG00000006638	0.438115	1.23035	0.922872	1.64027	6039	0.416641	1.00665	0.991402	1.02214	15890	0.131621	1.43559	0.920234	2.23955	14153	2.57783e-08	3.18259	2.12446	4.76776	12873	0.309907	0.823281	0.584613	1.15938	14343	0.182822	1.91398	1.17319	3.12252	874	0.999979	0.999015	0.985237	1.01299	3476	0.203863	1.51964	0.827091	2.7921	14689	4.4851e-05	3.67423	1.96715	6.8627	17008	2.97703e-13	17.5687	8.21314	37.5809
ENSG00000006652	0.569275	1.13588	0.903139	1.42861	8139	0.410741	1.00828	0.993049	1.02374	5002	0.131527	1.45399	0.933107	2.26565	12005	2.97181e-08	3.16666	2.11138	4.74937	14083	0.309907	0.811681	0.577066	1.14168	10552	0.0459661	1.45859	1.19274	1.78369	88	0.999979	1.00238	0.988509	1.01645	371	0.23817	1.44575	0.785729	2.6602	16972	2.61974e-05	3.91297	2.09927	7.29366	5250	2.97703e-13	20.6799	9.60789	44.511
ENSG00000006659	0.522908	1.20153	0.888885	1.62415	7461	0.410741	1.00724	0.992098	1.02261	13932	0.131527	1.47073	0.944381	2.29044	8377	2.59222e-08	3.18829	2.12667	4.77986	12929	0.329587	0.835597	0.5895	1.18443	15934	0.985659	0.975172	0.51254	1.85539	16308	0.999979	0.999368	0.985614	1.01331	7485	0.203863	1.54962	0.841526	2.85353	9653	2.61974e-05	3.88914	2.08183	7.26546	13054	2.99546e-13	17.4465	8.13189	37.4303
ENSG00000006695	0.380332	1.27544	0.942167	1.72661	5091	0.410741	1.00783	0.992747	1.02313	7198	0.131527	1.47324	0.946256	2.29371	7326	2.3172e-08	3.27076	2.18568	4.89455	1913	0.309907	0.791392	0.561899	1.11462	1295	0.983072	0.983899	0.696141	1.39061	16139	0.999979	0.999373	0.985648	1.01329	7551	0.203863	1.55334	0.845561	2.85357	5494	2.61974e-05	3.90554	2.0918	7.29192	10198	2.97703e-13	17.5523	8.17501	37.686
ENSG00000006704	0.531919	0.873905	0.697645	1.0947	7600	0.410741	1.00756	0.99239	1.02296	10830	0.131527	1.44528	0.926382	2.25484	13276	2.3172e-08	3.28563	2.1941	4.92017	1491	0.309907	0.815397	0.579473	1.14737	12296	0.72267	1.15564	0.85497	1.56204	8214	0.999979	0.999112	0.985426	1.01299	4118	0.203863	1.53621	0.836004	2.82288	12542	2.65235e-05	3.83705	2.0573	7.15643	15195	5.81516e-13	16.7491	7.78788	36.0215
ENSG00000006712	0.572665	1.18086	0.873382	1.59658	8206	0.410741	1.00758	0.992421	1.02298	10205	0.131527	1.50138	0.963134	2.34044	967	3.26144e-08	3.15879	2.10452	4.74121	14603	0.309907	0.806286	0.572874	1.1348	6043	0.597302	0.798969	0.563697	1.13244	5941	0.999979	0.999432	0.985743	1.01331	9314	0.203863	1.56249	0.850344	2.87106	2016	2.61974e-05	3.9479	2.11723	7.36145	2620	2.97703e-13	18.254	8.50077	39.1972
ENSG00000006715	0.200977	1.29846	1.02986	1.63711	2269	0.410741	1.00876	0.99357	1.02418	3079	0.132011	1.43125	0.918281	2.23076	14401	3.68073e-08	3.1236	2.08521	4.6791	15103	0.309907	0.791597	0.56236	1.11428	1278	0.814399	0.927365	0.743507	1.15669	10586	0.999979	0.999453	0.985779	1.01332	9860	0.203863	1.55587	0.846897	2.85837	3848	2.61974e-05	3.95728	2.11978	7.38758	2672	2.97703e-13	17.8452	8.3201	38.275
ENSG00000006740	0.722637	1.07979	0.877543	1.32866	10870	0.410741	1.00832	0.993039	1.02383	4945	0.131527	1.47892	0.94971	2.30301	4311	2.3172e-08	3.23499	2.16128	4.84212	7607	0.309907	0.806861	0.57336	1.13545	6448	0.920037	0.962836	0.774453	1.19704	13645	0.999979	0.999446	0.985781	1.0133	9672	0.203863	1.55301	0.845399	2.85291	5856	2.61974e-05	3.90784	2.09603	7.28578	6339	2.97703e-13	17.3935	8.12404	37.2392
ENSG00000006744	0.353015	1.28701	0.955195	1.73409	4620	0.410741	1.00736	0.992277	1.02268	12907	0.131527	1.49476	0.959919	2.3276	1357	2.3172e-08	3.27141	2.18622	4.89525	1846	0.309907	0.792382	0.562595	1.11602	1428	0.840907	1.11217	0.784468	1.57678	11209	0.999979	0.999451	0.985779	1.01331	9809	0.203863	1.55484	0.846387	2.85629	4348	2.72222e-05	3.83552	2.05307	7.16545	15650	3.10608e-13	17.2391	8.04877	36.9234
ENSG00000006747	0.81989	1.0292	0.920166	1.15116	12574	0.410741	1.00746	0.992336	1.02282	12088	0.131527	1.49449	0.956985	2.33391	1803	2.3172e-08	3.25899	2.17629	4.88034	3525	0.309907	0.805075	0.571967	1.13319	5278	0.836871	1.039	0.917872	1.17611	11156	0.999979	0.999267	0.985557	1.01317	5760	0.203863	1.56408	0.851018	2.87461	1778	2.61974e-05	3.91076	2.09754	7.29141	5881	3.02704e-13	17.2863	8.07216	37.0181
ENSG00000006756	0.490722	0.899811	0.764861	1.05857	6935	0.430379	1.00631	0.991131	1.02172	16272	0.131527	1.43909	0.922361	2.24532	13864	2.3172e-08	3.28187	2.19203	4.91356	1581	0.309907	0.792058	0.56232	1.11566	1387	0.865758	0.943407	0.758095	1.17402	11897	0.999979	0.999715	0.98596	1.01366	14059	0.203863	1.54956	0.843446	2.84683	8563	2.61974e-05	3.89001	2.08672	7.25162	10678	2.97703e-13	17.6147	8.22791	37.7103
ENSG00000006757	0.344584	1.19309	0.971333	1.46547	4501	0.410741	1.00895	0.993787	1.02434	2539	0.131527	1.49071	0.957368	2.32117	1779	2.3172e-08	3.22453	2.15525	4.82432	8483	0.525865	0.890224	0.621815	1.27449	16764	0.637839	0.884487	0.719175	1.0878	6575	0.999979	1.00075	0.986858	1.01483	5676	0.203863	1.53918	0.837654	2.82823	11955	2.61974e-05	3.9073	2.09606	7.28369	6197	2.97703e-13	17.8537	8.33579	38.2392
ENSG00000006788	NA	NA	NA	NA	NA	NA	NA	NA	NA	NA	NA	NA	NA	NA	NA	NA	NA	NA	NA	NA	NA	NA	NA	NA	NA	0.689693	3.15344	0.35662	27.8846	7488	0.999979	1.00096	0.986905	1.01522	3748	0.203863	1.58721	0.862754	2.92	297	2.61974e-05	3.90959	2.09681	7.28958	6138	2.97703e-13	17.5057	8.18267	37.4512
ENSG00000006831	0.257466	1.25324	1.00122	1.5687	3178	0.410741	1.00875	0.993667	1.02407	2920	0.131527	1.47608	0.948412	2.29734	5291	2.3172e-08	3.20566	2.14375	4.79358	10035	0.309907	0.811081	0.576748	1.14062	10133	0.873256	0.952268	0.78743	1.15161	12040	0.999979	0.999347	0.98563	1.01325	7048	0.203863	1.54694	0.841907	2.84238	9743	2.61974e-05	3.90332	2.09407	7.27573	6819	2.97703e-13	17.5365	8.19591	37.5222
ENSG00000006837	0.875098	1.06608	0.761125	1.49322	13610	0.410741	1.00795	0.992647	1.02348	7143	0.131527	1.47051	0.943901	2.29092	8564	2.3172e-08	3.22876	2.15591	4.8355	9115	0.309907	0.807103	0.573657	1.13555	6557	0.77832	0.883602	0.647626	1.20556	9569	0.999979	0.999771	0.986055	1.01368	14675	0.203863	1.5529	0.845346	2.85267	6047	2.61974e-05	3.9687	2.12587	7.40899	2143	2.97703e-13	17.4391	8.14878	37.3214
ENSG00000007001	NA	NA	NA	NA	NA	NA	NA	NA	NA	NA	NA	NA	NA	NA	NA	NA	NA	NA	NA	NA	NA	NA	NA	NA	NA	0.787037	1.61035	0.466218	5.56224	9812	0.999979	0.999227	0.98553	1.01311	5259	0.203863	1.56679	0.852449	2.87975	1400	2.61974e-05	3.91851	2.10186	7.30529	4763	2.97703e-13	17.5761	8.21705	37.5951
ENSG00000007038	0.11817	1.11307	1.02897	1.20405	1067	0.410741	1.00857	0.993683	1.02368	3128	0.15472	1.3873	0.889319	2.16414	16164	4.61879e-08	3.09426	2.06549	4.63542	15677	0.348165	0.845853	0.600573	1.19131	16290	0.78104	0.953005	0.843569	1.07664	9630	0.999979	0.999392	0.985702	1.01327	7953	0.203863	1.55588	0.84684	2.85857	3873	2.61974e-05	3.87033	2.0759	7.21587	13225	2.97703e-13	17.5771	8.21423	37.6122
ENSG00000007047	0.612598	1.17035	0.853933	1.60402	8984	0.410741	1.00846	0.993221	1.02394	4204	0.131527	1.4913	0.957174	2.32349	1810	2.3172e-08	3.22517	2.15457	4.82776	9010	0.309907	0.793351	0.562822	1.1183	1657	0.642988	1.20504	0.877016	1.65577	6656	0.999979	0.999979	0.986272	1.01388	16899	0.203863	1.53456	0.835168	2.81964	12842	2.61974e-05	3.87312	2.07807	7.21877	12707	2.97703e-13	17.9783	8.39215	38.5144
ENSG00000007062	0.512554	1.06057	0.964906	1.16571	7293	0.410741	1.00751	0.992311	1.02293	11972	0.131527	1.49675	0.960691	2.33192	1238	2.3172e-08	3.2531	2.1732	4.86963	3812	0.309907	0.794879	0.564219	1.11984	1882	0.848658	1.02287	0.947109	1.10469	11391	0.999979	1.00007	0.98617	1.01416	16458	0.203863	1.55287	0.845313	2.85269	6141	2.61974e-05	3.9261	2.10523	7.3219	4273	2.97703e-13	17.5464	8.2017	37.5382
ENSG00000007080	0.74545	1.12929	0.792565	1.60907	11272	0.410741	1.0072	0.992034	1.0226	14188	0.131527	1.48053	0.950702	2.30563	3795	2.3172e-08	3.25761	2.17647	4.87579	3109	0.309907	0.791191	0.559175	1.11948	1634	0.832258	1.08533	0.836993	1.40734	11044	0.999979	0.999469	0.985755	1.01337	10255	0.203863	1.54624	0.841597	2.84085	9959	2.61974e-05	3.89546	2.08993	7.26084	9120	4.3231e-13	17.0142	7.91618	36.5685
ENSG00000007129	0.918293	1.03078	0.81828	1.29845	14563	0.410741	1.00763	0.992463	1.02303	9535	0.131527	1.46709	0.939706	2.29046	10128	2.3172e-08	3.24826	2.17018	4.86191	4424	0.309907	0.813061	0.57616	1.14737	11968	0.950589	0.975008	0.781586	1.2163	14813	0.999979	0.999238	0.985465	1.0132	5431	0.203863	1.54907	0.842925	2.84677	8932	2.61974e-05	3.89196	2.08779	7.25518	10244	2.99948e-13	17.3848	8.11025	37.2654
ENSG00000007168	0.333408	1.29521	0.965242	1.73797	4262	0.410741	1.00811	0.992933	1.02351	5690	0.131527	1.46947	0.943757	2.28804	8668	3.19541e-08	3.14483	2.09923	4.71122	14500	0.309907	0.795727	0.565368	1.11995	1958	0.712378	1.16926	0.853123	1.60255	7954	0.999979	0.999433	0.985766	1.01329	9300	0.203863	1.53537	0.835406	2.82183	12744	2.66414e-05	3.83624	2.05635	7.15673	15290	2.97703e-13	17.3152	8.09528	37.0359
ENSG00000007171	0.964571	1.0133	0.807378	1.27175	15818	0.410741	1.00759	0.99244	1.02296	10035	0.131527	1.4817	0.946903	2.31854	6321	2.32304e-08	3.25586	2.16405	4.89851	10672	0.309907	0.808047	0.574321	1.13689	7527	0.220443	1.83803	1.1223	3.01023	1211	0.999979	1.00008	0.986308	1.01404	16329	0.203863	1.53026	0.832627	2.81241	13546	2.61974e-05	3.91817	2.10217	7.30298	4586	2.97703e-13	17.6923	8.26908	37.8541
ENSG00000007174	0.568029	1.21828	0.854746	1.73643	8120	0.410741	1.00924	0.99374	1.02498	2314	0.131527	1.44414	0.924942	2.25479	13464	2.3172e-08	3.23211	2.16018	4.83594	7493	0.309907	0.811893	0.576895	1.14262	10801	0.811478	0.880776	0.610463	1.27079	10492	0.999979	0.999825	0.986093	1.01375	15320	0.203863	1.54896	0.843071	2.84588	8860	2.61974e-05	3.91893	2.10136	7.30861	5060	3.69895e-13	17.0843	7.96313	36.6532
ENSG00000007202	0.293846	1.24354	0.986747	1.56715	3696	0.410741	1.0096	0.994265	1.02517	1430	0.131527	1.50527	0.966434	2.34453	707	2.3172e-08	3.23198	2.16086	4.83404	6933	0.309907	0.795599	0.565163	1.11999	1952	0.898303	0.957207	0.780479	1.17395	12857	0.999979	0.999344	0.98566	1.01322	6942	0.203863	1.54978	0.843564	2.84722	8441	2.61974e-05	3.90961	2.09718	7.2884	5904	2.97703e-13	17.5254	8.18971	37.5029
ENSG00000007216	NA	NA	NA	NA	NA	NA	NA	NA	NA	NA	NA	NA	NA	NA	NA	NA	NA	NA	NA	NA	NA	NA	NA	NA	NA	0.787037	1.057	0.915002	1.22103	9817	0.999979	0.998994	0.98523	1.01295	3325	0.203863	1.56698	0.852616	2.87989	1369	2.61974e-05	3.88943	2.08673	7.24947	10520	2.97703e-13	17.6452	8.24557	37.7602
ENSG00000007237	0.681927	1.07198	0.90899	1.26419	10059	0.410741	1.00717	0.991938	1.02264	14461	0.137634	1.42277	0.9054	2.23579	15394	1.1399e-07	3.0998	2.04087	4.70817	16566	0.309907	0.817932	0.580432	1.15261	13254	0.520426	0.876404	0.734028	1.0464	4760	0.999979	0.9974	0.983528	1.01147	264	0.211173	1.4868	0.807118	2.73883	16476	2.61974e-05	3.88744	2.08701	7.24109	9780	3.51761e-13	17.0328	7.9536	36.4759
ENSG00000007255	0.726767	0.945809	0.81204	1.10161	10943	0.410741	1.00805	0.992875	1.02345	6031	0.131527	1.47208	0.945351	2.2923	7865	2.3172e-08	3.28589	2.19218	4.92526	1958	0.309907	0.807679	0.574051	1.13639	7127	0.858033	0.93322	0.729958	1.19308	11600	0.999979	0.999861	0.986085	1.01383	15680	0.203863	1.55596	0.846912	2.85865	3819	2.61974e-05	3.91081	2.09768	7.29114	5817	2.97703e-13	18.0088	8.35611	38.8119
ENSG00000007264	0.577964	1.10868	0.916964	1.34047	8328	0.410741	1.00702	0.991789	1.02249	15018	0.131527	1.44482	0.926223	2.25379	13297	2.3172e-08	3.24635	2.16943	4.85785	4342	0.309907	0.813812	0.578288	1.14526	11719	0.970516	0.985624	0.809179	1.20054	15621	0.999979	0.999284	0.985485	1.01328	6055	0.203863	1.55019	0.843469	2.84907	8445	2.61974e-05	3.88106	2.07687	7.25256	13838	2.97703e-13	17.4506	8.15123	37.3593
ENSG00000007306	0.959734	0.994086	0.909754	1.08624	15659	0.410741	1.00743	0.992197	1.02289	12961	0.131527	1.47471	0.946709	2.29719	6945	2.3172e-08	3.2489	2.16923	4.86597	6044	0.309907	0.806757	0.572752	1.13637	6754	0.615546	1.1819	0.903289	1.54646	6205	0.999979	0.999383	0.985675	1.01328	7760	0.203863	1.50804	0.81904	2.77664	15718	2.73384e-05	3.82119	2.04841	7.12822	15711	2.97703e-13	17.4676	8.16553	37.3667
ENSG00000007312	0.878617	0.975135	0.851374	1.11689	13677	0.410741	1.00767	0.992556	1.023	8772	0.131527	1.48156	0.951038	2.30804	3612	2.3172e-08	3.24041	2.16499	4.85003	6570	0.309907	0.797323	0.562562	1.13005	3394	0.531334	0.895309	0.7695	1.04169	4909	0.999979	0.998274	0.984517	1.01222	1001	0.203966	1.50635	0.818897	2.77093	15755	2.92206e-05	3.79323	2.03373	7.07499	16204	8.35316e-13	16.3962	7.62449	35.2594
ENSG00000007314	0.514813	1.36007	0.827658	2.23498	7329	0.410741	1.00809	0.992955	1.02346	5672	0.131527	1.45595	0.934139	2.26924	11771	2.3172e-08	3.25688	2.17549	4.87581	3431	0.309907	0.803786	0.570977	1.13152	4614	0.686905	0.766158	0.464103	1.2648	7420	0.999979	0.999206	0.985499	1.0131	5046	0.203863	1.52311	0.827935	2.802	14494	2.61974e-05	3.90534	2.0952	7.27937	6431	8.84026e-13	16.4819	7.64669	35.5254
ENSG00000007341	0.683301	1.12458	0.850164	1.48758	10086	0.410741	1.00854	0.99325	1.02407	4015	0.131527	1.4523	0.931137	2.26517	12407	2.36385e-08	3.20517	2.13965	4.8013	11454	0.309907	0.81077	0.576325	1.14059	10037	0.908942	0.935845	0.667922	1.31124	13187	0.999979	0.999308	0.98563	1.01318	6352	0.203863	1.54831	0.842658	2.8449	9201	2.61974e-05	3.8891	2.08629	7.24974	10791	2.97703e-13	17.3933	8.1251	37.2336
ENSG00000007350	NA	NA	NA	NA	NA	NA	NA	NA	NA	NA	NA	NA	NA	NA	NA	NA	NA	NA	NA	NA	NA	NA	NA	NA	NA	NA	NA	NA	NA	NA	NA	NA	NA	NA	NA	NA	NA	NA	NA	NA	NA	NA	NA	NA	NA	NA	NA	NA	NA
ENSG00000007372	0.353033	1.10985	0.981183	1.25539	4626	0.410741	1.00886	0.993592	1.02437	2912	0.131527	1.47738	0.94881	2.3004	4913	2.3172e-08	3.24038	2.16578	4.84815	5607	0.309907	0.807028	0.573662	1.13533	6454	0.267703	1.18743	1.0206	1.38153	1673	0.999979	0.999157	0.985449	1.01306	4559	0.203863	1.52803	0.831873	2.80677	13757	2.61974e-05	3.93825	2.1143	7.33566	2647	2.97703e-13	17.9445	8.37951	38.4278
ENSG00000007376	0.995033	0.996952	0.718611	1.3831	16617	0.410741	1.00754	0.992405	1.02291	10900	0.131527	1.47566	0.945938	2.30203	7385	2.3172e-08	3.24324	2.16601	4.85621	6751	0.309907	0.808257	0.574472	1.13718	7850	0.995286	1.00345	0.741392	1.35814	16896	0.999979	0.999405	0.985654	1.01335	8355	0.203863	1.55285	0.845302	2.85265	6167	2.61974e-05	3.89729	2.09081	7.26459	8537	2.97703e-13	17.48	8.15144	37.4843
ENSG00000007384	0.417571	0.87036	0.72316	1.04752	5701	0.420511	1.00654	0.991313	1.022	16043	0.142111	1.40886	0.900835	2.20338	15708	2.3608e-08	3.20082	2.13796	4.79205	11378	0.309907	0.799789	0.568329	1.12551	3012	0.702322	0.880024	0.684508	1.13139	7771	0.999979	0.999972	0.986264	1.01387	16836	0.203863	1.54298	0.839777	2.83503	10955	2.61974e-05	3.85357	2.0668	7.18501	14345	2.97703e-13	17.8509	8.33157	38.2466
ENSG00000007392	0.380505	0.837139	0.670888	1.04459	5094	0.412285	1.00678	0.99157	1.02223	15636	0.131527	1.43751	0.921989	2.24129	13926	5.67719e-08	3.09527	2.05967	4.65157	16045	0.309907	0.808387	0.574466	1.13756	8161	0.984081	1.01184	0.772835	1.32476	16212	0.999979	0.999403	0.985707	1.01329	8226	0.203863	1.55366	0.84567	2.85436	5253	2.61974e-05	3.89991	2.09174	7.2711	8241	2.97703e-13	17.4915	8.17621	37.4199
ENSG00000007402	0.951664	1.02064	0.793125	1.31343	15408	0.410741	1.00756	0.992434	1.02291	10331	0.131527	1.47368	0.945847	2.29608	7557	2.34761e-08	3.23058	2.15154	4.85077	11180	0.309907	0.808634	0.574692	1.13781	8399	0.584143	0.90258	0.773114	1.05373	5700	0.999979	1.00071	0.986822	1.01479	6282	0.203863	1.55791	0.847898	2.86248	3072	2.61974e-05	4.01437	2.14983	7.49602	947	2.97703e-13	18.1048	8.44179	38.8285
ENSG00000007516	0.670477	0.943651	0.825769	1.07836	9868	0.410741	1.00734	0.992088	1.02283	13681	0.133847	1.42953	0.912577	2.23932	14875	2.60713e-08	3.18785	2.12616	4.77968	13009	0.309907	0.823409	0.583848	1.16127	14496	0.296676	0.850472	0.733503	0.986093	1842	0.999979	1.00352	0.989503	1.01774	52	0.203863	1.55877	0.848493	2.86361	2773	2.61974e-05	4.08768	2.18828	7.63572	262	2.97703e-13	19.2059	8.92518	41.3289
ENSG00000007520	0.671528	1.15807	0.825532	1.62456	9882	0.410741	1.00812	0.992901	1.02357	5768	0.131527	1.47896	0.949885	2.30274	4239	2.3172e-08	3.23878	2.16489	4.84538	5929	0.309907	0.811625	0.576727	1.14219	10658	0.890431	0.93033	0.677497	1.27752	12597	0.999979	0.999818	0.986029	1.0138	15251	0.203863	1.55202	0.844838	2.85117	6992	2.61974e-05	3.89417	2.08896	7.25939	9784	2.97703e-13	17.8222	8.29225	38.3043
ENSG00000007541	0.569445	0.8481	0.630233	1.14128	8156	0.410741	1.00699	0.991816	1.02239	15031	0.131527	1.45769	0.935354	2.27171	11470	2.62418e-08	3.18677	2.12536	4.77824	13088	0.309907	0.821496	0.583201	1.15716	14018	0.77822	0.909879	0.718067	1.15293	9551	0.999979	1.00044	0.986525	1.01455	12070	0.203863	1.54373	0.840147	2.83652	10755	2.61974e-05	3.91094	2.09764	7.29174	5858	2.97703e-13	17.6535	8.24694	37.7893
ENSG00000007545	0.275009	1.2601	0.994778	1.59619	3374	0.410741	1.01043	0.995068	1.02604	559	0.131527	1.54505	0.989537	2.41242	90	2.3172e-08	3.37491	2.25128	5.05936	200	0.309907	0.798997	0.567715	1.1245	2783	0.989305	0.993316	0.776061	1.27139	16573	0.999979	0.999409	0.985718	1.01329	8420	0.203863	1.55135	0.843527	2.85313	8240	2.61974e-05	3.892	2.08397	7.26865	12525	2.97703e-13	17.4638	8.14437	37.4472
ENSG00000007866	0.242722	0.809939	0.660408	0.993327	2969	0.410741	1.00764	0.992333	1.02318	10544	0.133061	1.42699	0.915196	2.22498	14708	2.3172e-08	3.25865	2.1771	4.87748	3027	0.309907	0.809886	0.575511	1.13971	9555	0.776108	1.13757	0.825873	1.56689	9486	0.999979	0.99998	0.986198	1.01395	16907	0.203863	1.54703	0.842168	2.84183	9612	2.61974e-05	3.88694	2.08544	7.24465	10956	2.97703e-13	17.609	8.23061	37.6735
ENSG00000007908	0.880685	0.976384	0.856721	1.11276	13721	0.410741	1.00793	0.992689	1.02341	7036	0.131527	1.49167	0.954568	2.33098	2332	2.3172e-08	3.25128	2.1719	4.86708	4132	0.309907	0.805167	0.571919	1.13354	5403	0.451137	0.866211	0.730475	1.02717	3740	0.999979	0.999114	0.985435	1.01298	4131	0.205487	1.49921	0.814673	2.75895	16095	2.73239e-05	3.82066	2.04836	7.12639	15694	1.43662e-12	16.0092	7.43158	34.4873
ENSG00000007923	0.329167	1.28847	0.968962	1.71334	4144	0.410741	1.00784	0.99279	1.02312	6959	0.131527	1.48956	0.956645	2.31933	1926	2.91043e-08	3.15619	2.10765	4.72636	13954	0.309907	0.789765	0.560582	1.11264	1097	0.935087	1.04887	0.757184	1.45293	14174	0.999979	0.999657	0.985876	1.01363	13308	0.203863	1.55357	0.845709	2.85392	5231	2.61974e-05	3.88551	2.08369	7.24539	11792	2.97703e-13	17.5438	8.19847	37.5419
ENSG00000007933	0.483966	1.07996	0.960701	1.21402	6850	0.410741	1.00775	0.992672	1.02305	7804	0.131527	1.45762	0.935759	2.27053	11363	2.36193e-08	3.20156	2.13821	4.79373	11404	0.309907	0.794793	0.564094	1.11984	1877	0.724506	1.0832	0.916345	1.28043	8250	0.999979	0.999622	0.985886	1.01355	12818	0.203863	1.5527	0.845212	2.85239	6370	2.61974e-05	3.89032	2.08718	7.2512	10372	2.97703e-13	17.4898	8.17708	37.4087
ENSG00000007944	0.447665	0.900952	0.777141	1.04449	6249	0.410741	1.00735	0.992219	1.0227	13215	0.131527	1.45554	0.934477	2.26714	11710	2.3172e-08	3.23954	2.16419	4.84921	6921	0.309907	0.824397	0.58551	1.16075	14539	0.0186961	0.65162	0.533924	0.795262	22	0.999979	1	0.986345	1.01385	17114	0.234569	1.45053	0.788147	2.66959	16941	2.61974e-05	4.03721	2.16648	7.52328	431	2.97703e-13	17.5716	8.20778	37.618
ENSG00000007952	0.834322	0.947233	0.756571	1.18594	12800	0.410741	1.00737	0.992229	1.02274	13093	0.131527	1.46548	0.940006	2.28469	10095	2.3172e-08	3.23376	2.16045	4.84028	7799	0.309907	0.811764	0.576612	1.14281	10821	0.81264	0.871022	0.583526	1.30016	10520	0.999979	0.999918	0.986127	1.0139	16302	0.203863	1.5701	0.854027	2.88657	1093	2.61974e-05	3.96642	2.12299	7.41053	2565	2.97703e-13	17.9122	8.34475	38.4492
ENSG00000007968	0.569275	1.09996	0.926606	1.30575	8142	0.410741	1.00752	0.992402	1.02287	11156	0.131527	1.46657	0.941837	2.28365	9500	2.62322e-08	3.18438	2.12435	4.77335	13079	0.309907	0.812525	0.577421	1.14336	11117	0.0794672	1.41645	1.15131	1.74265	214	0.999979	1.00337	0.98946	1.01748	70	0.204965	1.49996	0.816135	2.75677	16011	2.61974e-05	3.91659	2.09984	7.30515	5536	2.97703e-13	18.9275	8.82158	40.6108
ENSG00000008018	0.180868	1.40278	1.05215	1.87026	1956	0.410741	1.00775	0.992429	1.02331	8999	0.131527	1.48014	0.950833	2.3041	3747	2.3172e-08	3.3593	2.24305	5.03106	230	0.327367	0.837354	0.594521	1.17937	15876	0.37398	1.45055	0.985467	2.13513	2716	0.999979	0.997454	0.983715	1.01139	278	0.203863	1.54458	0.840728	2.83769	10461	2.82675e-05	3.80131	2.03911	7.08641	16016	5.26511e-13	16.6133	7.75432	35.5932
ENSG00000008056	0.455515	1.20393	0.921558	1.57283	6390	0.418359	1.00657	0.991406	1.02196	15965	0.131527	1.47308	0.946045	2.29373	7488	2.3172e-08	3.27079	2.18534	4.89539	2014	0.309907	0.807396	0.574018	1.13566	6679	0.967099	1.01718	0.822451	1.25801	15494	0.999979	0.999422	0.985746	1.01329	8944	0.203863	1.55084	0.844019	2.84958	7958	2.61974e-05	3.8852	2.08179	7.25084	12603	2.97703e-13	17.5089	8.18372	37.4601
ENSG00000008083	0.786801	1.05465	0.880072	1.26385	12038	0.410741	1.00787	0.992694	1.02328	7233	0.131527	1.47189	0.945129	2.29224	7982	2.3172e-08	3.2416	2.1662	4.85088	5818	0.309907	0.798219	0.565752	1.12621	2946	0.907731	0.946319	0.718542	1.2463	13101	0.999979	0.999083	0.985276	1.01308	3938	0.203863	1.55448	0.846195	2.85561	4569	2.61974e-05	3.91445	2.0993	7.29903	5472	2.97703e-13	17.4673	8.16359	37.3741
ENSG00000008086	0.511619	1.19462	0.898436	1.58844	7256	0.410741	1.00787	0.992755	1.02321	6995	0.131527	1.47279	0.945737	2.29357	7653	2.57467e-08	3.18551	2.12581	4.77346	12848	0.309907	0.792158	0.561908	1.11676	1479	0.930356	1.03737	0.818835	1.31422	14008	0.999979	0.999561	0.985846	1.01347	11950	0.203863	1.54969	0.843468	2.84721	8524	2.61974e-05	3.88412	2.08301	7.24262	11946	2.97703e-13	17.5875	8.21498	37.6531
ENSG00000008118	0.0290513	2.39111	1.52115	3.75862	89	0.410741	1.0091	0.993995	1.02443	2102	0.198882	1.34314	0.857769	2.10315	16644	2.3172e-08	3.24688	2.16873	4.86101	5399	0.437667	0.871537	0.616894	1.23129	16697	0.258586	1.82689	1.08044	3.08905	1624	0.999979	0.999472	0.985623	1.01352	10445	0.203863	1.58297	0.861195	2.90967	377	2.61974e-05	4.12282	2.20315	7.71515	190	2.97703e-13	19.1575	8.89049	41.2811
ENSG00000008128	0.626597	0.884351	0.685524	1.14084	9218	0.410741	1.00744	0.992259	1.02286	12615	0.131527	1.45342	0.932191	2.26611	12190	2.3172e-08	3.22311	2.15278	4.82558	9407	0.330837	0.836098	0.58976	1.18533	15967	0.665429	0.85693	0.649906	1.1299	7044	0.999979	0.998699	0.98495	1.01264	2011	0.203863	1.54901	0.843286	2.84532	8736	2.61974e-05	3.86086	2.07134	7.19644	13761	1.51231e-12	16.2627	7.51049	35.2142
ENSG00000008130	0.958539	1.02025	0.764693	1.36122	15609	0.410741	1.00762	0.992448	1.02302	9721	0.131527	1.47969	0.948942	2.3073	4707	2.3172e-08	3.2458	2.16859	4.85811	4943	0.309907	0.806616	0.572582	1.13631	6677	0.913458	0.933181	0.648568	1.34269	13298	0.999979	0.999136	0.985375	1.01309	4372	0.203863	1.54745	0.842116	2.84354	9595	2.61974e-05	3.88433	2.08343	7.24191	11742	3.14557e-13	17.2932	8.06445	37.0833
ENSG00000008196	NA	NA	NA	NA	NA	NA	NA	NA	NA	NA	NA	NA	NA	NA	NA	NA	NA	NA	NA	NA	NA	NA	NA	NA	NA	0.955829	0.991862	0.917643	1.07208	14991	0.999979	0.999489	0.985802	1.01337	10673	0.203863	1.54929	0.843029	2.84722	8844	2.61974e-05	3.89375	2.08886	7.25816	9759	2.97703e-13	17.4508	8.15471	37.3441
ENSG00000008226	0.533467	0.78557	0.52416	1.17735	7624	0.410741	1.00766	0.992493	1.02307	9131	0.131527	1.44663	0.928017	2.25505	13023	2.74874e-08	3.17375	2.11765	4.75656	13507	0.311752	0.827339	0.586702	1.16667	15055	0.977101	1.0304	0.619236	1.71458	15916	0.999979	0.999369	0.985651	1.01328	7479	0.203863	1.55194	0.84474	2.85119	7127	2.61974e-05	3.89816	2.09126	7.26626	8213	2.99332e-13	17.5789	8.17834	37.7848
ENSG00000008256	0.0942161	1.31011	1.08895	1.57619	745	0.410741	1.00871	0.993422	1.02423	3419	0.161122	1.37916	0.884037	2.15158	16305	4.1936e-07	2.88535	1.91402	4.34961	16770	0.315407	0.831114	0.590223	1.17032	15399	0.202743	1.34013	1.06518	1.68605	1052	0.999979	1.00185	0.987981	1.01591	852	0.203863	1.58661	0.863825	2.91415	274	2.62028e-05	3.84163	2.0619	7.15754	14658	2.99416e-13	17.2253	8.05738	36.8249
ENSG00000008277	0.850762	1.05114	0.840002	1.31534	13075	0.410741	1.00783	0.99261	1.02328	7724	0.131527	1.47254	0.945436	2.2935	7803	2.3172e-08	3.23938	2.16395	4.84925	7034	0.309907	0.804552	0.571432	1.13277	5057	0.544121	0.830551	0.640176	1.07754	5104	0.999979	0.998768	0.985111	1.01261	2221	0.203863	1.51645	0.824894	2.78776	15035	2.61974e-05	3.94735	2.11652	7.36186	2752	2.98526e-13	17.3188	8.0912	37.0702
ENSG00000008282	0.723099	1.07142	0.888903	1.2914	10886	0.410741	1.00845	0.993102	1.02403	4528	0.131527	1.48383	0.952776	2.31087	2963	2.3172e-08	3.22109	2.15164	4.8221	9528	0.309907	0.811314	0.576646	1.14148	10418	0.574448	0.84991	0.667545	1.08209	5572	0.999979	0.999731	0.986012	1.01364	14233	0.203863	1.54004	0.838296	2.82923	11695	2.61974e-05	3.90011	2.09262	7.26879	7288	2.97703e-13	18.3255	8.53245	39.3586
ENSG00000008283	0.81989	0.94487	0.757738	1.17821	12577	0.410741	1.00746	0.992328	1.02283	12133	0.131527	1.46959	0.943375	2.28933	8823	2.3172e-08	3.27626	2.18461	4.91339	3124	0.309907	0.812608	0.57723	1.14397	11259	0.881421	0.949489	0.768644	1.17288	12251	0.999979	0.999327	0.9856	1.01324	6675	0.203863	1.55633	0.847159	2.85917	3609	2.61974e-05	3.92133	2.10285	7.31241	4685	2.97703e-13	17.8562	8.30694	38.3827
ENSG00000008294	0.0444893	1.47545	1.18284	1.84046	212	0.410741	1.01026	0.995044	1.02572	614	0.131527	1.44514	0.928059	2.25032	13045	1.22048e-07	2.98789	1.99215	4.48134	16594	0.309907	0.802202	0.57049	1.12802	3671	0.977471	1.01218	0.81997	1.24944	15941	0.999979	0.99951	0.985734	1.01348	11151	0.203863	1.55102	0.843986	2.85036	7954	2.61974e-05	3.89572	2.08982	7.26216	9343	2.97703e-13	17.5327	8.18671	37.5481
ENSG00000008300	0.73727	0.953419	0.833001	1.09125	11122	0.410741	1.00749	0.992338	1.02287	11923	0.131527	1.46963	0.943475	2.28922	8783	2.3172e-08	3.23618	2.16199	4.84407	7481	0.309907	0.812411	0.577064	1.14374	11173	0.917886	0.96819	0.809602	1.15784	13486	0.999979	0.999577	0.985864	1.01348	12184	0.203863	1.56544	0.850776	2.88042	1772	2.61974e-05	3.92339	2.10249	7.32133	5148	2.97703e-13	17.5292	8.19317	37.5036
ENSG00000008311	0.262884	1.19494	0.999233	1.42897	3255	0.410741	1.01134	0.99565	1.02728	232	0.131527	1.47532	0.947772	2.29652	6067	2.3172e-08	3.28786	2.19749	4.91926	1118	0.338909	0.841643	0.596833	1.18687	16121	0.576838	0.84714	0.661427	1.085	5605	0.999979	0.99828	0.984499	1.01225	1013	0.203863	1.54036	0.838269	2.8305	11684	2.61974e-05	3.94375	2.11548	7.35206	2751	3.51154e-13	17.0623	7.96405	36.5547
ENSG00000008323	0.2384	0.889433	0.794878	0.995236	2888	0.410741	1.008	0.992815	1.02343	6375	0.154275	1.39002	0.889284	2.17272	16146	2.45073e-08	3.19068	2.13075	4.77788	12191	0.342435	0.843265	0.598175	1.18878	16199	0.928181	1.03135	0.848404	1.25375	13959	0.999979	0.999502	0.985797	1.0134	10946	0.203863	1.54875	0.842822	2.84593	9048	2.61974e-05	3.91781	2.0998	7.30986	5773	3.02181e-13	17.3431	8.09247	37.1684
ENSG00000008324	0.198315	0.718453	0.536962	0.961286	2202	0.410741	1.00989	0.994523	1.02549	1099	0.131527	1.44237	0.925611	2.24763	13410	2.80526e-08	3.16486	2.11286	4.74064	13705	0.325179	0.836082	0.593342	1.17813	15804	0.504035	0.724942	0.477214	1.10127	4470	0.999979	1.00035	0.986624	1.01428	13163	0.203863	1.56017	0.849249	2.86622	2417	2.93313e-05	3.79697	2.0344	7.0866	16236	3.21222e-13	17.1675	8.01661	36.764
ENSG00000008382	0.482764	0.842346	0.649201	1.09295	6835	0.410741	1.00864	0.993361	1.02415	3641	0.131527	1.46206	0.938743	2.27712	10519	2.3172e-08	3.22021	2.15133	4.82014	9497	0.335487	0.839439	0.593973	1.18635	16073	0.561076	0.806866	0.591641	1.10038	5347	0.999979	1.0002	0.986469	1.01411	15090	0.203863	1.58558	0.862366	2.91532	316	2.61974e-05	4.00097	2.14323	7.46897	1163	2.97703e-13	19.0286	8.80131	41.1402
ENSG00000008394	0.861052	0.977198	0.875483	1.09073	13268	0.410741	1.00761	0.992482	1.02296	9567	0.131527	1.4613	0.935822	2.28183	11246	2.3172e-08	3.22604	2.15357	4.83258	9629	0.309907	0.818136	0.578406	1.15722	13722	0.854282	1.03831	0.909918	1.18481	11558	0.999979	0.999673	0.985983	1.01355	13495	0.203863	1.56795	0.852745	2.88301	1325	2.61974e-05	3.94079	2.11145	7.35507	3597	2.97703e-13	17.4235	8.14391	37.2767
ENSG00000008405	0.381298	1.21909	0.952088	1.56098	5115	0.410741	1.0087	0.993451	1.02418	3386	0.131527	1.47447	0.946958	2.29582	6793	2.3172e-08	3.22024	2.15237	4.81792	9033	0.309907	0.798025	0.566972	1.12324	2546	0.908894	1.05369	0.807979	1.37412	13176	0.999979	0.999431	0.985744	1.01331	9259	0.203863	1.55099	0.844263	2.8493	7754	2.61974e-05	3.87292	2.0759	7.22554	13461	2.97703e-13	17.5239	8.1917	37.4876
ENSG00000008438	NA	NA	NA	NA	NA	NA	NA	NA	NA	NA	NA	NA	NA	NA	NA	NA	NA	NA	NA	NA	NA	NA	NA	NA	NA	NA	NA	NA	NA	NA	NA	NA	NA	NA	NA	NA	NA	NA	NA	NA	NA	NA	NA	NA	NA	NA	NA	NA	NA
ENSG00000008441	0.137507	1.21777	1.04582	1.41799	1365	0.410741	1.00971	0.994413	1.02525	1254	0.149696	1.39463	0.893822	2.17605	16008	1.00896e-07	3.02521	2.01328	4.54577	16517	0.35673	0.848616	0.602042	1.19618	16401	0.717848	1.07738	0.924872	1.25504	8075	0.999979	0.99914	0.985447	1.01302	4369	0.203863	1.55255	0.845066	2.85232	6608	2.61974e-05	3.93393	2.10971	7.33549	3510	3.0211e-13	17.2497	8.06058	36.9144
ENSG00000008513	0.901485	0.978235	0.848553	1.12774	14175	0.410741	1.00721	0.991939	1.02273	14369	0.131527	1.46617	0.939414	2.28829	10229	2.36193e-08	3.22158	2.14693	4.83414	11405	0.309907	0.808782	0.574825	1.13796	8530	0.887571	1.04279	0.872034	1.24699	12462	0.999979	0.999479	0.985809	1.01334	10441	0.203863	1.55774	0.847827	2.86209	3120	2.61974e-05	3.88878	2.08579	7.25029	11086	2.97703e-13	17.4217	8.14336	37.2713
ENSG00000008516	0.569275	1.15098	0.893735	1.48228	8133	0.410741	1.00824	0.993056	1.02366	5059	0.131527	1.4701	0.944137	2.28907	8489	2.3172e-08	3.27578	2.18907	4.90194	1629	0.309907	0.822943	0.583955	1.15974	14341	0.936913	0.972617	0.79984	1.18272	14268	0.999979	0.999328	0.985626	1.01322	6682	0.203863	1.55709	0.847374	2.86122	3401	2.61974e-05	3.90208	2.09319	7.27415	7294	2.97703e-13	17.411	8.13207	37.2776
ENSG00000008517	0.578185	0.954236	0.875353	1.04023	8338	0.410741	1.00687	0.991767	1.02219	15299	0.131527	1.49678	0.960465	2.33258	1266	2.3172e-08	3.24355	2.16607	4.85699	6812	0.309907	0.783871	0.554492	1.10814	737	0.969655	1.0108	0.875885	1.1665	15595	0.999979	0.999534	0.985758	1.0135	11544	0.203863	1.55483	0.846186	2.85692	4518	2.61974e-05	3.9109	2.09427	7.30336	9308	2.97703e-13	17.4245	8.13078	37.3413
ENSG00000008710	0.618278	1.11186	0.896983	1.37821	9043	0.410741	1.00805	0.992925	1.02341	5849	0.131527	1.47723	0.948664	2.3003	5032	2.3172e-08	3.23443	2.16144	4.84008	7308	0.309907	0.810934	0.576228	1.14124	10263	0.726018	1.12485	0.878251	1.44069	8288	0.999979	0.999859	0.986108	1.0138	15648	0.203863	1.57022	0.854422	2.88567	1052	2.61974e-05	3.95563	2.11996	7.38082	2540	2.97703e-13	18.0455	8.40867	38.7266
ENSG00000008735	0.223446	1.13884	1.00914	1.28521	2634	0.410741	1.00951	0.994265	1.02498	1483	0.131527	1.4508	0.931564	2.25946	12367	6.63948e-08	3.06594	2.04261	4.60193	16210	0.319819	0.83354	0.591599	1.17443	15630	0.392454	0.889016	0.783551	1.00868	2959	0.999979	1.00001	0.986271	1.01395	16987	0.203863	1.56853	0.853751	2.88175	1156	2.61974e-05	3.99753	2.14367	7.45463	1037	2.97703e-13	19.7633	9.12543	42.8021
ENSG00000008838	0.646597	0.885185	0.679292	1.15348	9513	0.410741	1.00772	0.992581	1.0231	8316	0.131527	1.46326	0.938989	2.28025	10423	2.3172e-08	3.26045	2.17797	4.88094	2996	0.310267	0.825114	0.584699	1.16438	14819	0.951455	1.02068	0.850651	1.22471	14860	0.999979	0.999464	0.985774	1.01334	10139	0.203863	1.54893	0.842813	2.84663	9028	2.61974e-05	3.88233	2.08092	7.24317	12619	2.97703e-13	17.4767	8.1694	37.3879
ENSG00000008853	0.997667	0.999287	0.873389	1.14333	16681	0.410741	1.00755	0.9924	1.02292	10890	0.131527	1.47619	0.947924	2.29884	5808	2.3172e-08	3.24392	2.16731	4.85532	5648	0.309907	0.808183	0.574071	1.13777	8172	0.40224	0.795927	0.620303	1.02127	3095	0.999979	0.998572	0.984911	1.01242	1620	0.20624	1.49664	0.813319	2.75407	16191	2.61974e-05	3.99149	2.14047	7.44324	1162	2.97703e-13	18.2757	8.52113	39.1969
ENSG00000008869	0.470721	1.20535	0.913827	1.58988	6635	0.410741	1.00893	0.993736	1.02436	2618	0.131527	1.49398	0.959184	2.32695	1464	2.3172e-08	3.24664	2.16982	4.85787	4161	0.309907	0.796655	0.565871	1.12156	2222	0.855023	0.926307	0.707544	1.21271	11566	0.999979	0.999271	0.985578	1.01315	5805	0.203863	1.55079	0.844178	2.84885	7852	2.61974e-05	3.90335	2.0943	7.27507	6639	3.07246e-13	17.2804	8.06569	37.0227
ENSG00000008952	0.522257	1.13093	0.924349	1.38369	7450	0.410741	1.0088	0.993533	1.0243	3093	0.131527	1.4567	0.935175	2.26907	11536	2.4689e-08	3.1882	2.12927	4.77375	12285	0.309907	0.813174	0.577934	1.14416	11394	0.546887	0.837007	0.651422	1.07546	5140	0.999979	0.999872	0.986111	1.01383	15801	0.203863	1.56906	0.853974	2.88293	1122	2.61974e-05	3.96363	2.1249	7.39347	2044	3.53943e-13	17.0306	7.95178	36.4751
ENSG00000008988	0.803312	1.08437	0.808174	1.45495	12308	0.410741	1.00724	0.992077	1.02263	13993	0.131527	1.47653	0.948124	2.29943	5536	2.3172e-08	3.28886	2.19036	4.9383	3041	0.309907	0.81131	0.576567	1.14163	10461	0.916505	1.05845	0.778592	1.4389	13393	0.999979	0.999406	0.9857	1.0133	8344	0.203863	1.55447	0.846163	2.85569	4599	2.61974e-05	3.92093	2.10175	7.31471	5162	2.97703e-13	17.5724	8.21025	37.6103
ENSG00000009307	0.335986	1.2526	0.968557	1.61995	4298	0.410741	1.00876	0.993611	1.02414	3006	0.131527	1.44692	0.928518	2.25477	12946	3.17831e-08	3.14679	2.10029	4.71473	14464	0.309907	0.790713	0.561227	1.11404	1235	0.669907	1.16916	0.880482	1.55247	7154	0.999979	1.00056	0.986633	1.01467	9895	0.203863	1.56662	0.852709	2.87825	1367	2.61974e-05	3.98883	2.13676	7.44619	1457	2.97703e-13	17.9596	8.38469	38.4688
ENSG00000009335	0.18309	1.32094	1.04165	1.6751	1983	0.410741	1.00978	0.994507	1.02529	1151	0.131527	1.45996	0.938003	2.27237	10752	6.07553e-08	3.06688	2.04559	4.59806	16124	0.309907	0.821903	0.584462	1.15581	13941	0.830069	1.08792	0.835084	1.41731	10981	0.999979	0.999803	0.986081	1.01372	15073	0.203863	1.54677	0.841929	2.8417	9748	2.61974e-05	3.87978	2.08103	7.23328	12273	2.97703e-13	17.6073	8.22885	37.6745
ENSG00000009413	0.0551817	1.68868	1.23923	2.30114	272	0.410741	1.01046	0.995155	1.026	517	0.13233	1.42925	0.917471	2.22652	14494	2.48262e-08	3.18736	2.12855	4.77288	12386	0.309907	0.809697	0.575452	1.13929	9348	0.734096	1.15283	0.848835	1.5657	8455	0.999979	1.00024	0.986417	1.01426	14539	0.203863	1.55997	0.849107	2.86595	2482	2.61974e-05	3.93078	2.10786	7.33021	3828	2.97703e-13	17.9608	8.37912	38.4995
ENSG00000009694	0.736557	0.890781	0.642939	1.23416	11091	0.410741	1.00713	0.99192	1.02257	14599	0.131527	1.48963	0.955823	2.32157	2087	2.3172e-08	3.27461	2.18619	4.90491	2241	0.309907	0.810611	0.57611	1.14057	9999	0.9087	0.875997	0.448856	1.70961	13150	0.999979	0.999507	0.985805	1.0134	11035	0.203863	1.55196	0.844796	2.85108	7048	2.61974e-05	3.92847	2.10519	7.33086	4565	2.97703e-13	17.5068	8.18342	37.4525
ENSG00000009724	0.220681	1.63002	1.0378	2.56018	2578	0.410741	1.00772	0.992768	1.02291	7492	0.131527	1.57624	1.0069	2.4675	18	2.3172e-08	3.37466	2.24993	5.06163	229	0.309907	0.787969	0.559795	1.10915	888	0.622667	0.721931	0.424213	1.22859	6316	0.999979	0.998594	0.984838	1.01254	1695	0.203863	1.53693	0.836336	2.8244	12421	2.61974e-05	3.86685	2.07479	7.20675	13251	5.72071e-13	16.7066	7.77548	35.8962
ENSG00000009765	0.663838	0.879464	0.657795	1.17583	9757	0.410741	1.00692	0.991718	1.02235	15284	0.131527	1.45785	0.935078	2.27288	11529	2.85475e-08	3.17808	2.11788	4.769	13829	0.309907	0.807399	0.573861	1.13598	6823	0.424493	1.22735	0.971885	1.54996	3441	0.999979	0.998149	0.9843	1.01219	848	0.203863	1.55078	0.844115	2.84904	7896	2.62332e-05	3.84542	2.06214	7.17083	14826	2.97703e-13	18.022	8.41654	38.5896
ENSG00000009780	0.938562	1.03248	0.75509	1.41178	15041	0.410741	1.00777	0.992473	1.0233	8662	0.131527	1.47714	0.948537	2.30034	5125	2.3172e-08	3.23155	2.15558	4.84458	9815	0.309907	0.806531	0.572868	1.1355	6368	0.873336	0.906578	0.619153	1.32743	12042	0.999979	0.999113	0.985377	1.01304	4165	0.203863	1.5438	0.840056	2.8371	10781	2.61974e-05	3.87777	2.07992	7.22965	12495	3.31195e-13	17.2178	8.02785	36.9278
ENSG00000009790	0.556723	1.08315	0.941626	1.24595	7944	0.410741	1.00809	0.992877	1.02353	5902	0.131621	1.43716	0.920641	2.24347	14079	2.3172e-08	3.23422	2.16151	4.8393	7190	0.309907	0.816014	0.579859	1.14835	12504	0.875921	0.94819	0.768445	1.16998	12116	0.999979	0.998847	0.984995	1.01289	2617	0.203863	1.54266	0.839323	2.83538	11147	2.61974e-05	3.86028	2.06885	7.20292	14320	3.21081e-13	17.2389	8.0411	36.9576
ENSG00000009830	0.147246	1.38256	1.06992	1.78655	1509	0.410741	1.00949	0.994283	1.02494	1468	0.131748	1.43332	0.919899	2.2333	14212	2.3172e-08	3.27743	2.19051	4.90367	1485	0.309907	0.781824	0.555056	1.10124	473	0.941632	1.03919	0.774794	1.39381	14498	0.999979	0.999498	0.985796	1.01339	10886	0.203863	1.55627	0.846985	2.85953	3727	2.61974e-05	3.88589	2.08391	7.24607	11728	2.97703e-13	17.4692	8.16584	37.3718
ENSG00000009844	0.194537	1.30549	1.03419	1.64796	2148	0.410741	1.00882	0.993553	1.02432	3031	0.131527	1.49707	0.961487	2.33099	1141	2.3172e-08	3.24515	2.16922	4.85473	4122	0.309907	0.775763	0.55017	1.09386	262	0.486709	1.2198	0.948919	1.568	4255	0.999979	0.999258	0.985551	1.01316	5633	0.203863	1.54423	0.840478	2.83725	10603	2.68575e-05	3.83103	2.05364	7.14674	15438	2.97703e-13	17.7519	8.29722	37.9802
ENSG00000009950	0.864092	1.03923	0.862133	1.2527	13331	0.410741	1.00777	0.992658	1.02312	7742	0.131527	1.48001	0.950316	2.30496	3966	2.3172e-08	3.24702	2.16964	4.85938	4412	0.309907	0.807779	0.574155	1.13646	7184	0.509582	0.813115	0.619145	1.06785	4595	0.999979	0.99963	0.985954	1.0135	12915	0.203863	1.53485	0.835289	2.8203	12806	2.61974e-05	3.86592	2.07361	7.20742	13550	2.97703e-13	17.5736	8.21267	37.6044
ENSG00000009954	0.284531	1.28066	0.989132	1.65811	3568	0.410741	1.0098	0.994436	1.02541	1194	0.131527	1.44786	0.929755	2.25468	12739	4.53935e-08	3.10283	2.0697	4.65166	15638	0.309907	0.817156	0.580804	1.14969	12836	0.95316	1.02959	0.787148	1.34671	14934	0.999979	0.99959	0.985818	1.01355	12397	0.203863	1.54973	0.843367	2.8477	8591	2.61974e-05	3.88796	2.08501	7.24995	11443	2.97703e-13	17.4436	8.15092	37.3308
ENSG00000010017	0.697159	0.9179	0.742007	1.13549	10349	0.410741	1.00713	0.991983	1.02252	14453	0.131527	1.47649	0.948122	2.29929	5542	2.3172e-08	3.28398	2.1909	4.92243	2073	0.309907	0.823933	0.583948	1.16255	14621	0.924774	1.04065	0.817781	1.32425	13811	0.999979	0.999543	0.98585	1.01343	11639	0.203863	1.55063	0.844046	2.84871	7965	2.61974e-05	3.87514	2.0769	7.23035	13363	2.97703e-13	17.6068	8.22158	37.7056
ENSG00000010030	0.271871	0.878256	0.769547	1.00232	3343	0.567178	1.00453	0.989145	1.02015	16753	0.131527	1.45112	0.931379	2.2609	12390	2.48201e-08	3.19369	2.13135	4.78554	12364	0.309907	0.786187	0.557604	1.10848	810	0.418469	0.847616	0.703935	1.02062	3317	0.999979	0.999203	0.985527	1.01307	4998	0.203863	1.56628	0.852522	2.87762	1404	2.61974e-05	3.88195	2.08238	7.2367	11948	2.97703e-13	17.674	8.26198	37.8083
ENSG00000010072	0.160755	1.42893	1.06773	1.91232	1708	0.410741	1.00977	0.994523	1.02525	1145	0.131527	1.46603	0.94201	2.28154	9456	3.1918e-08	3.13927	2.09687	4.69988	14495	0.309907	0.782671	0.555777	1.1022	512	0.91524	0.945863	0.702114	1.27423	13364	0.999979	0.99933	0.985642	1.01321	6695	0.203863	1.55748	0.847642	2.86175	3229	2.61974e-05	3.91275	2.09825	7.29635	5809	2.97703e-13	17.4864	8.17357	37.4103
ENSG00000010165	0.186347	1.31673	1.03967	1.66764	2020	0.410741	1.00878	0.993496	1.0243	3199	0.137327	1.41443	0.907439	2.20469	15366	6.99276e-08	3.05745	2.0375	4.58796	16259	0.309907	0.807218	0.573912	1.13537	6530	0.990348	1.00858	0.716308	1.42011	16611	0.999979	0.999418	0.985732	1.0133	8778	0.203863	1.55242	0.844957	2.85222	6764	2.61974e-05	3.8938	2.08692	7.26513	11303	3.44144e-13	17.4468	8.09839	37.5864
ENSG00000010219	0.202776	1.22877	1.02266	1.47642	2306	0.49582	1.00536	0.990123	1.02084	16666	0.140044	1.40984	0.904076	2.19853	15545	2.3172e-08	3.25929	2.178	4.87739	2764	0.309907	0.796093	0.566263	1.1192	1906	0.703985	1.15105	0.871871	1.51962	7806	0.999979	0.999489	0.985785	1.01338	10672	0.203863	1.54857	0.84287	2.84513	9038	2.61974e-05	3.93801	2.11206	7.34257	3157	3.90757e-13	16.97	7.91577	36.3808
ENSG00000010244	0.229736	1.38028	1.01956	1.86862	2705	0.410741	1.00938	0.994069	1.02493	1773	0.131527	1.4764	0.94829	2.29862	5388	2.32304e-08	3.19984	2.13961	4.78544	10679	0.309907	0.796105	0.565921	1.11991	1979	0.899597	1.0805	0.75067	1.55526	12883	0.999979	0.999592	0.985895	1.01348	12405	0.203863	1.55639	0.84719	2.85928	3583	2.61974e-05	3.88779	2.08543	7.24785	11142	2.97703e-13	17.6367	8.23606	37.7674
ENSG00000010256	0.834753	0.940075	0.727176	1.2153	12809	0.410741	1.00754	0.992414	1.02289	10774	0.131527	1.46992	0.943466	2.29012	8777	2.3172e-08	3.23104	2.15791	4.83784	8597	0.309907	0.815526	0.578395	1.14988	12640	0.852585	0.904646	0.638131	1.28247	11519	0.999979	0.999873	0.986089	1.01385	15807	0.203863	1.55056	0.844061	2.8484	7963	2.61974e-05	3.89327	2.08856	7.25741	9922	2.97703e-13	17.4958	8.17772	37.4314
ENSG00000010270	0.125843	1.35879	1.07921	1.71081	1211	0.410741	1.00943	0.994005	1.0251	1813	0.173294	1.36667	0.874782	2.13516	16460	4.08208e-08	3.10689	2.07475	4.65249	15380	0.309907	0.823602	0.585709	1.15812	14270	0.863888	1.09003	0.791877	1.50043	11829	0.999979	0.999489	0.985785	1.01338	10674	0.203863	1.54747	0.842288	2.84305	9509	2.64017e-05	3.84972	2.06184	7.18791	15068	3.11622e-13	17.2533	8.05282	36.9655
ENSG00000010278	0.955983	0.988729	0.846305	1.15512	15560	0.410741	1.00756	0.992422	1.02292	10441	0.131527	1.47145	0.942762	2.29662	8972	2.3172e-08	3.24945	2.16954	4.86691	5972	0.309907	0.807052	0.573255	1.1362	6804	0.622667	0.868399	0.689785	1.09327	6318	0.999979	1.00017	0.986379	1.01415	15389	0.203863	1.54143	0.8389	2.83227	11381	2.61974e-05	3.88241	2.0819	7.24006	12232	2.97703e-13	18.22	8.48868	39.1072
ENSG00000010282	NA	NA	NA	NA	NA	NA	NA	NA	NA	NA	NA	NA	NA	NA	NA	NA	NA	NA	NA	NA	NA	NA	NA	NA	NA	NA	NA	NA	NA	NA	NA	NA	NA	NA	NA	NA	NA	NA	NA	NA	NA	NA	NA	NA	NA	NA	NA	NA	NA
ENSG00000010292	0.25261	1.20802	1.00264	1.45546	3112	0.410741	1.00771	0.99266	1.02298	8009	0.131527	1.45112	0.932111	2.25912	12255	2.3172e-08	3.224	2.15587	4.82134	7982	0.309907	0.814089	0.578921	1.14479	11683	0.424367	1.21386	0.973531	1.51352	3435	0.999979	1.00144	0.987553	1.01552	1650	0.203863	1.50688	0.819294	2.77152	15724	2.61974e-05	3.93074	2.1085	7.32783	3599	2.97703e-13	17.5242	8.19103	37.4918
ENSG00000010295	0.865196	0.962799	0.800116	1.15856	13346	0.410741	1.00761	0.992521	1.02292	9313	0.131527	1.49623	0.956254	2.34111	1914	2.3172e-08	3.26885	2.18007	4.9014	3844	0.309907	0.802334	0.56923	1.1309	4237	0.949571	0.970999	0.755569	1.24785	14753	0.999979	0.999239	0.985478	1.01319	5435	0.203863	1.54446	0.839262	2.8422	11034	2.61974e-05	3.88849	2.08571	7.24951	11083	2.97703e-13	17.4882	8.17455	37.4135
ENSG00000010310	0.370003	0.797729	0.605217	1.05148	4930	0.558169	1.00469	0.989129	1.02049	16746	0.131621	1.43512	0.920556	2.23732	14121	2.66646e-08	3.17282	2.11855	4.75175	13255	0.309907	0.821187	0.583341	1.15601	13894	0.760892	0.891153	0.680368	1.16724	9059	0.999979	0.999519	0.98582	1.01341	11259	0.203863	1.55286	0.845337	2.85256	6099	2.63589e-05	3.84202	2.06005	7.16543	15000	3.14672e-13	17.2081	8.03524	36.8525
ENSG00000010318	0.905461	0.963493	0.751563	1.23518	14255	0.410741	1.00732	0.992102	1.02276	13709	0.131527	1.47822	0.949096	2.30234	4683	2.3172e-08	3.24892	2.17046	4.86324	4430	0.309907	0.816522	0.576496	1.15648	13484	0.150097	0.684457	0.523431	0.895021	636	0.999979	1.00196	0.988205	1.01591	705	0.203863	1.53429	0.835191	2.81856	12853	2.62523e-05	3.83721	2.05968	7.14878	14837	1.09501e-12	16.0088	7.46228	34.3437
ENSG00000010319	0.581076	1.14386	0.891222	1.46812	8408	0.410741	1.00697	0.991754	1.02243	15139	0.131527	1.44742	0.927821	2.25801	13036	2.3172e-08	3.2384	2.16317	4.84808	7323	0.309907	0.817203	0.580247	1.15092	12985	0.358268	0.834176	0.694344	1.00217	2522	0.999979	0.999222	0.985556	1.01308	5179	0.234573	1.45218	0.787554	2.67771	16942	2.63093e-05	3.83463	2.05845	7.1434	14906	3.406e-12	15.4408	7.14418	33.3722
ENSG00000010322	0.958687	0.984783	0.787838	1.23096	15626	0.410741	1.00748	0.992311	1.02287	12166	0.131527	1.47189	0.943261	2.29679	8782	2.3172e-08	3.23404	2.15572	4.85175	10221	0.309907	0.81133	0.574084	1.14662	11563	0.67598	0.860453	0.65219	1.13522	7290	0.999979	0.999339	0.985656	1.01321	6847	0.203863	1.52568	0.829681	2.80555	14186	2.61974e-05	3.88593	2.08513	7.24197	10968	3.5293e-13	17.0747	7.96736	36.5924
ENSG00000010327	0.853308	0.972496	0.856319	1.10444	13126	0.410741	1.00772	0.992594	1.02307	8283	0.131527	1.49615	0.956759	2.33962	1828	2.3172e-08	3.2557	2.17408	4.87543	3964	0.309907	0.801782	0.568738	1.13032	4024	0.900054	1.04613	0.845389	1.29454	12902	0.999979	0.999452	0.985754	1.01334	9855	0.203863	1.55749	0.847707	2.86156	3200	2.61974e-05	3.89084	2.08712	7.25337	10548	3.10902e-13	17.2895	8.06579	37.061
ENSG00000010361	0.72352	1.06818	0.89305	1.27766	10909	0.410741	1.00805	0.992836	1.02351	6138	0.131527	1.52177	0.970229	2.38684	475	2.3172e-08	3.27039	2.18392	4.89736	2384	0.309907	0.803709	0.571027	1.1312	4533	0.0990309	0.730192	0.600723	0.887564	274	0.999979	0.998688	0.98506	1.0125	1946	0.203863	1.5212	0.827437	2.79666	14610	2.64585e-05	3.83822	2.0581	7.15804	15132	2.97703e-13	18.3133	8.54257	39.2593
ENSG00000010379	0.392311	1.41819	0.908512	2.21381	5307	0.410741	1.0075	0.992522	1.02269	10085	0.131527	1.48299	0.952246	2.30955	3165	2.3172e-08	3.25181	2.17235	4.86768	3982	0.309907	0.811987	0.576919	1.14284	10879	0.941268	0.880895	0.336808	2.30391	14479	0.999979	0.999428	0.985745	1.0133	9149	0.203863	1.55961	0.848337	2.86725	2770	2.61974e-05	3.89925	2.09184	7.2683	7847	2.97703e-13	17.5469	8.19899	37.5527
ENSG00000010404	0.43818	1.16165	0.943577	1.43013	6043	0.410741	1.00895	0.993626	1.0245	2767	0.131527	1.50193	0.963973	2.34009	877	2.86988e-08	3.16687	2.11282	4.74676	13865	0.309907	0.804532	0.571684	1.13222	4928	0.918113	1.04372	0.822207	1.32491	13523	0.999979	0.999707	0.985924	1.01368	13970	0.203863	1.55284	0.845304	2.85261	6168	2.61974e-05	3.88326	2.08241	7.24146	12096	2.97703e-13	17.6622	8.24033	37.857
ENSG00000010438	0.822237	0.98016	0.905922	1.06048	12613	0.410741	1.00784	0.992653	1.02326	7527	0.131527	1.47309	0.94587	2.29417	7570	2.3172e-08	3.22398	2.15281	4.82812	9568	0.309907	0.813104	0.577439	1.14495	11553	0.747269	1.08839	0.900167	1.31597	8752	0.999979	1.00021	0.986442	1.01418	14867	0.203863	1.53471	0.834722	2.82171	12931	2.61974e-05	3.96175	2.12272	7.39406	2337	2.97703e-13	17.7799	8.30321	38.0724
ENSG00000010539	0.316921	1.33869	0.970619	1.84634	3991	0.410741	1.00897	0.993742	1.02444	2578	0.131527	1.55725	0.996242	2.43417	51	2.3172e-08	3.29271	2.20044	4.92717	1002	0.309907	0.793546	0.563595	1.11732	1590	0.979843	1.01783	0.724533	1.42985	16057	0.999979	0.999391	0.985691	1.01328	7937	0.203863	1.55545	0.846068	2.8596	4510	2.61974e-05	3.90496	2.0925	7.28732	9345	2.99468e-13	17.5684	8.17407	37.7595
ENSG00000010610	0.949299	1.01113	0.889369	1.14956	15303	0.410741	1.00769	0.992448	1.02317	9236	0.131527	1.47224	0.944349	2.29522	8322	2.3172e-08	3.24446	2.1679	4.85562	5051	0.309907	0.811628	0.574933	1.14577	11439	0.396174	0.851795	0.716411	1.01276	2996	0.999979	0.998242	0.984553	1.01212	944	0.203863	1.51932	0.826763	2.792	14744	2.61974e-05	3.85624	2.07003	7.18376	13752	2.97703e-13	17.3579	8.11356	37.135
ENSG00000010626	0.866054	1.05301	0.817215	1.35683	13363	0.410741	1.00761	0.992497	1.02295	9461	0.131527	1.47829	0.949267	2.30213	4588	2.3172e-08	3.24768	2.16999	4.86059	4360	0.309907	0.81198	0.576815	1.14302	10921	0.185059	0.726725	0.570616	0.92554	895	0.999979	1.00146	0.987727	1.01538	1550	0.203863	1.57766	0.858744	2.89844	544	2.61974e-05	3.9272	2.10617	7.32271	4040	2.97703e-13	19.3705	9.01742	41.6103
ENSG00000010671	0.812397	0.955693	0.805542	1.13383	12461	0.410741	1.0074	0.992312	1.02271	12588	0.131527	1.49176	0.956297	2.32705	1973	2.3172e-08	3.25188	2.17198	4.86872	4251	0.309907	0.797336	0.564655	1.1259	2804	0.625918	0.877823	0.708697	1.08731	6365	0.999979	0.99869	0.984981	1.01259	1973	0.203863	1.5255	0.829956	2.80393	14154	2.61974e-05	3.8596	2.0713	7.19189	13673	4.97121e-13	16.7857	7.82025	36.0296
ENSG00000010704	0.808791	1.04866	0.878765	1.25139	12413	0.410741	1.00812	0.992827	1.02365	5983	0.131527	1.46645	0.941095	2.28507	9732	2.35333e-08	3.21339	2.1438	4.81663	11262	0.309907	0.803121	0.57036	1.13087	4348	0.43751	0.840707	0.687233	1.02845	3584	0.999979	0.998927	0.985325	1.01272	2891	0.203863	1.543	0.840081	2.83409	10830	2.61974e-05	3.95112	2.12069	7.36142	2145	3.08058e-13	17.2058	8.03929	36.8242
ENSG00000010803	0.34574	0.843251	0.691155	1.02882	4510	0.410741	1.00741	0.992272	1.02278	12725	0.137327	1.41617	0.90714	2.21084	15364	2.3172e-08	3.2151	2.14802	4.81227	9968	0.312271	0.828445	0.588288	1.16664	15113	0.390324	1.32177	0.980591	1.78167	2941	0.999979	1.00092	0.987093	1.01495	3894	0.203863	1.54436	0.840606	2.8373	10535	2.61974e-05	4.05586	2.1724	7.57228	418	2.97703e-13	18.6477	8.69552	39.9905
ENSG00000010810	0.271515	1.16058	0.997427	1.35043	3339	0.46865	1.00581	0.990367	1.0215	16579	0.135332	1.41962	0.91031	2.21389	15156	2.3172e-08	3.21357	2.14789	4.80798	9738	0.309907	0.817673	0.581101	1.15056	12993	0.976134	1.01236	0.826032	1.24073	15887	0.999979	0.99963	0.985516	1.01395	13083	0.203863	1.55633	0.846286	2.8621	4186	2.61974e-05	3.9019	2.09255	7.27574	7941	2.97703e-13	17.5609	8.18568	37.674
ENSG00000010818	0.221113	1.3003	1.01994	1.65773	2585	0.410741	1.00943	0.994144	1.02496	1670	0.131527	1.50737	0.967821	2.34771	618	2.3172e-08	3.28208	2.19245	4.91326	1511	0.309907	0.778534	0.552369	1.0973	339	0.659604	1.14765	0.899413	1.46441	6959	0.999979	1.00053	0.986662	1.01459	10448	0.203863	1.56076	0.849576	2.86727	2289	2.61974e-05	3.88658	2.08501	7.24481	11183	2.97703e-13	18.3482	8.53757	39.4323
ENSG00000010932	0.614039	0.917185	0.770911	1.09121	9003	0.410741	1.00769	0.992637	1.02297	8194	0.131527	1.55918	0.988776	2.45862	93	2.3172e-08	3.38434	2.24166	5.10948	894	0.309907	0.806031	0.572901	1.13403	5728	0.878545	0.96114	0.819988	1.12659	12177	0.999979	0.998619	0.984562	1.01288	1858	0.203863	1.54949	0.843426	2.84662	8585	2.61974e-05	3.9294	2.10622	7.33073	4257	2.97703e-13	17.3984	8.13103	37.2281
ENSG00000011007	0.135025	1.45823	1.09127	1.94857	1336	0.410741	1.00841	0.993328	1.02371	4076	0.131527	1.51278	0.971387	2.35591	440	3.39168e-08	3.13078	2.09107	4.68745	14777	0.309907	0.760083	0.538139	1.07356	53	0.959144	1.03612	0.719321	1.49245	15152	0.999979	0.999531	0.985802	1.01345	11470	0.203863	1.55414	0.84597	2.85514	4807	2.61974e-05	3.89607	2.09006	7.26266	9180	2.97703e-13	17.5985	8.20499	37.7462
ENSG00000011009	0.791061	0.921989	0.696296	1.22084	12106	0.410741	1.00752	0.992412	1.02286	11017	0.131527	1.46261	0.938053	2.28049	10692	2.3172e-08	3.24844	2.17006	4.86271	4605	0.309907	0.817889	0.57997	1.15341	13337	0.257003	1.51745	1.05668	2.17914	1593	0.999979	1.0004	0.986674	1.01431	12550	0.203863	1.5878	0.86412	2.91754	263	2.61974e-05	3.92686	2.10751	7.3168	3554	4.41805e-13	16.7236	7.81437	35.7902
ENSG00000011021	0.579814	1.17137	0.874087	1.56975	8381	0.410741	1.00801	0.992868	1.02337	6170	0.131527	1.48595	0.954097	2.31428	2563	2.3172e-08	3.26234	2.17995	4.88217	2530	0.309907	0.794629	0.564065	1.11944	1818	0.587945	0.803534	0.575858	1.12122	5771	0.999979	0.998537	0.984853	1.01241	1537	0.203863	1.5204	0.826762	2.79597	14709	2.61974e-05	3.89742	2.09169	7.262	7432	4.03276e-13	16.9296	7.89747	36.2918
ENSG00000011028	0.524535	1.07294	0.955364	1.20498	7502	0.410741	1.00741	0.992173	1.02287	13163	0.1457	1.40638	0.896528	2.2062	15857	3.96453e-08	3.13868	2.08932	4.71507	15305	0.309907	0.812134	0.57704	1.14301	10945	0.61987	1.12087	0.931496	1.34874	6266	0.999979	1.00092	0.987008	1.01503	3941	0.203863	1.60347	0.870909	2.95222	116	2.61974e-05	3.94223	2.11381	7.35224	3036	3.28448e-13	17.1058	7.99113	36.6167
ENSG00000011052	0.880982	1.05616	0.782119	1.42623	13741	0.410741	1.0075	0.992351	1.02288	11748	0.131527	1.46786	0.941585	2.28828	9542	2.3172e-08	3.22688	2.15376	4.83468	9716	0.309907	0.812791	0.576953	1.14503	11510	0.720084	0.884415	0.686504	1.13938	8130	0.999979	0.998661	0.984851	1.01267	1916	0.203863	1.57389	0.856447	2.89232	765	2.61974e-05	3.88935	2.087	7.24822	10282	3.01144e-13	17.2711	8.06961	36.9647
ENSG00000011083	0.20027	2.93847	1.13153	7.6309	2249	0.410741	1.00897	0.993705	1.02447	2627	0.148123	1.39834	0.895034	2.18466	15951	2.97619e-08	3.15948	2.10822	4.73496	14095	0.309907	0.821917	0.584328	1.15611	13970	0.919795	1.39539	0.210364	9.2559	13589	0.999979	0.999561	0.985836	1.01348	11951	0.203863	1.55995	0.848707	2.86722	2623	2.61974e-05	3.91801	2.10019	7.30925	5575	2.97703e-13	17.6668	8.23899	37.8827
ENSG00000011105	0.29115	1.18146	0.990912	1.40865	3639	0.410741	1.00992	0.9945	1.02557	1102	0.134473	1.42243	0.91206	2.21839	14995	3.24568e-08	3.14306	2.0979	4.70891	14582	0.309907	0.797813	0.566812	1.12296	2491	0.565841	0.864552	0.699138	1.0691	5422	0.999979	0.999865	0.98621	1.01371	15720	0.203863	1.51388	0.822978	2.7848	15290	2.61974e-05	3.93778	2.1122	7.34121	3109	2.97703e-13	18.1792	8.47122	39.0125
ENSG00000011114	0.149974	1.40742	1.07182	1.84811	1556	0.410741	1.00993	0.994783	1.02531	870	0.131527	1.51416	0.971844	2.35909	407	2.3172e-08	3.33471	2.22616	4.99529	435	0.309907	0.821468	0.583903	1.15569	13890	0.825916	1.09527	0.827388	1.44989	10881	0.999979	0.999603	0.985902	1.01349	12568	0.203863	1.56564	0.851906	2.87733	1526	2.61974e-05	3.89848	2.09136	7.26709	8196	2.97703e-13	17.6374	8.24368	37.7354
ENSG00000011132	0.79368	0.908321	0.649254	1.27076	12149	0.410741	1.0074	0.992267	1.02275	12803	0.131527	1.46979	0.943498	2.28966	8759	2.33738e-08	3.21449	2.14503	4.81715	11018	0.309907	0.814137	0.577952	1.14684	12046	0.955659	1.0349	0.747299	1.43317	14986	0.999979	0.999455	0.985759	1.01334	9929	0.203863	1.55216	0.844926	2.85138	6854	2.61974e-05	3.89507	2.08951	7.26083	9468	2.97703e-13	17.4463	8.15183	37.3379
ENSG00000011143	0.326922	1.28816	0.969731	1.71114	4132	0.410741	1.00828	0.99314	1.02366	4774	0.131527	1.49561	0.960207	2.32954	1309	2.3172e-08	3.25437	2.1749	4.86962	3170	0.309907	0.782335	0.555174	1.10244	513	0.728568	0.871641	0.65141	1.16633	8348	0.999979	0.999103	0.985379	1.01302	4061	0.203863	1.55044	0.843971	2.84827	8049	2.61974e-05	3.93009	2.10814	7.32663	3648	2.97703e-13	17.8332	8.32383	38.2063
ENSG00000011198	0.641894	0.908324	0.738968	1.11649	9439	0.410741	1.00813	0.992868	1.02363	5824	0.131527	1.45008	0.929562	2.26207	12723	2.3172e-08	3.24782	2.17013	4.8607	4298	0.309907	0.823667	0.584049	1.16159	14543	0.994396	0.995732	0.755879	1.31169	16800	0.999979	0.999414	0.985724	1.0133	8583	0.203863	1.55283	0.845289	2.85262	6201	2.61974e-05	3.89708	2.09068	7.26423	8671	2.97703e-13	17.4804	8.16104	37.4417
ENSG00000011201	0.348753	1.1653	0.973946	1.39425	4551	0.410741	1.00924	0.99393	1.02479	2057	0.141142	1.40986	0.902354	2.20279	15620	3.04485e-08	3.15418	2.10502	4.72625	14253	0.309907	0.805809	0.572569	1.13406	5691	0.48836	0.884004	0.755943	1.03376	4297	0.999979	1.001	0.987186	1.01501	3362	0.203863	1.51971	0.826562	2.79411	14754	2.61974e-05	3.99475	2.14148	7.45186	1153	2.97703e-13	18.4323	8.58562	39.5722
ENSG00000011243	0.99394	0.996609	0.755983	1.31382	16558	0.410741	1.00753	0.992375	1.02292	11288	0.131527	1.47554	0.946106	2.30125	7296	2.32304e-08	3.24162	2.15788	4.86965	10665	0.309907	0.808802	0.572472	1.1427	10149	0.987682	0.990182	0.736314	1.33158	16432	0.999979	0.999406	0.985712	1.01329	8313	0.203863	1.55269	0.845212	2.85237	6371	2.61974e-05	3.89526	2.08937	7.262	9686	3.03446e-13	17.4486	8.12642	37.4648
ENSG00000011258	0.671365	1.09697	0.886196	1.35787	9879	0.410741	1.00844	0.993189	1.02392	4328	0.131527	1.48575	0.953908	2.31412	2615	2.3172e-08	3.23993	2.1649	4.84878	6460	0.309907	0.796208	0.564979	1.12207	2238	0.667112	0.879513	0.698053	1.10814	7088	0.999979	0.998603	0.984795	1.0126	1736	0.203863	1.55982	0.849069	2.86553	2509	2.61974e-05	3.91493	2.10061	7.29632	4858	5.21412e-13	16.7779	7.8115	36.0365
ENSG00000011260	0.148831	1.50033	1.087	2.07085	1535	0.410741	1.00902	0.993815	1.02445	2417	0.131527	1.50383	0.965489	2.34235	770	2.3172e-08	3.25386	2.17368	4.87082	3736	0.309907	0.812553	0.577944	1.1424	10894	0.724423	0.876146	0.664376	1.15542	8248	0.999979	0.999465	0.985703	1.01342	10201	0.203863	1.58428	0.861401	2.91378	360	2.61974e-05	3.99392	2.1388	7.45812	1406	2.97703e-13	17.4646	8.16131	37.3729
ENSG00000011275	0.126208	1.42417	1.09118	1.85879	1232	0.410741	1.00787	0.992625	1.02334	7534	0.131527	1.43997	0.924796	2.24213	13552	3.62893e-08	3.12125	2.08466	4.67328	15053	0.309907	0.80111	0.569614	1.12669	3319	0.858763	1.1005	0.781609	1.54948	11631	0.999979	0.999753	0.986019	1.01368	14470	0.203863	1.54715	0.84209	2.84255	9636	2.61974e-05	3.8705	2.07533	7.21851	13431	2.99332e-13	17.3145	8.08799	37.0662
ENSG00000011295	0.326142	1.23013	0.975534	1.55116	4117	0.410741	1.00803	0.99297	1.02332	5789	0.131527	1.48567	0.954241	2.31307	2530	2.3172e-08	3.33057	2.2236	4.98861	472	0.309907	0.790874	0.561697	1.11356	1199	0.772974	0.898562	0.691141	1.16823	9402	0.999979	0.999969	0.986188	1.01394	16805	0.203863	1.54523	0.841002	2.83917	10297	2.61974e-05	3.93646	2.11092	7.34076	3353	2.97703e-13	17.8183	8.31323	38.1911
ENSG00000011304	0.30773	1.40503	0.971227	2.03259	3875	0.410741	1.00829	0.993144	1.02367	4750	0.131527	1.50132	0.964053	2.33799	869	2.3172e-08	3.26758	2.18396	4.88885	2003	0.309907	0.791297	0.562134	1.11388	1245	0.7454	1.22069	0.782714	1.90375	8709	0.999979	0.99984	0.986124	1.01375	15447	0.203863	1.54613	0.841525	2.84068	9991	2.68032e-05	3.8362	2.05543	7.1598	15402	2.97703e-13	17.7192	8.27818	37.9274
ENSG00000011332	0.34574	1.18514	0.972094	1.44487	4509	0.410741	1.00707	0.991956	1.02241	14661	0.131527	1.47531	0.947721	2.29659	6111	3.29278e-08	3.14586	2.09863	4.71568	14634	0.335455	0.839797	0.594758	1.18579	16071	0.39765	1.40069	0.973167	2.01603	3001	0.999979	0.99948	0.985849	1.0133	10424	0.203863	1.5599	0.849257	2.86521	2442	2.61974e-05	3.9375	2.11312	7.33696	2883	3.05829e-13	17.2391	8.05271	36.9052
ENSG00000011347	0.342521	1.11512	0.982799	1.26527	4452	0.410741	1.00775	0.992739	1.02299	7503	0.131527	1.50403	0.964973	2.34421	794	2.3172e-08	3.23224	2.15918	4.8386	8182	0.309907	0.791126	0.561471	1.11471	1291	0.985659	0.994193	0.854919	1.15616	16320	0.999979	0.99946	0.985736	1.01338	10080	0.203863	1.5538	0.845687	2.85483	5192	2.61974e-05	3.9008	2.09174	7.27445	8727	2.97703e-13	17.5382	8.17246	37.6373
ENSG00000011376	0.574971	1.14893	0.891881	1.48007	8247	0.410741	1.00816	0.993018	1.02354	5322	0.131527	1.46832	0.943077	2.2861	8966	2.3172e-08	3.24124	2.16612	4.84996	5663	0.309907	0.802796	0.570606	1.12947	4009	0.617388	0.832413	0.619115	1.1192	6229	0.999979	0.99932	0.985653	1.01318	6513	0.203863	1.53144	0.833144	2.81501	13390	2.61974e-05	3.88314	2.08314	7.2385	11716	2.97703e-13	17.5633	8.20636	37.5891
ENSG00000011405	0.0864388	1.43537	1.12706	1.82803	659	0.410741	1.01174	0.996316	1.0274	100	0.137369	1.41415	0.907367	2.204	15376	2.3172e-08	3.23324	2.16066	4.83826	7503	0.309907	0.813084	0.57818	1.14343	11239	0.856708	0.947178	0.781779	1.14757	11581	0.999979	0.999208	0.9855	1.01311	5064	0.203863	1.54303	0.839586	2.83586	11028	2.61974e-05	3.91038	2.09765	7.28962	5763	3.03551e-13	17.2905	8.07231	37.0354
ENSG00000011422	0.987182	1.00278	0.888259	1.13208	16388	0.410741	1.00756	0.992411	1.02293	10575	0.131527	1.47451	0.94419	2.30269	8295	2.32206e-08	3.23991	2.15747	4.86541	10533	0.309907	0.808646	0.574409	1.1384	8672	0.503983	1.16835	0.954534	1.43006	4463	0.999979	1.00049	0.986753	1.01442	11133	0.203863	1.54889	0.843072	2.84563	8869	2.61974e-05	4.00103	2.14426	7.46565	1067	2.97703e-13	17.4183	8.13935	37.2754
ENSG00000011426	0.117818	1.22072	1.05483	1.41271	1059	0.410741	1.00733	0.992162	1.02274	13457	0.171115	1.36842	0.876405	2.13666	16445	8.15047e-08	3.03421	2.02322	4.55038	16384	0.31928	0.833813	0.59276	1.17289	15584	0.068787	1.29483	1.11517	1.50344	173	0.999979	1.00249	0.988608	1.01657	306	0.260794	1.42012	0.771328	2.61462	17075	5.88199e-05	3.60168	1.92771	6.72926	17088	3.5594e-13	16.9551	7.92516	36.274
ENSG00000011451	0.118877	1.43917	1.10135	1.8806	1079	0.410741	1.00822	0.99307	1.02359	5081	0.131527	1.56545	1.00309	2.44308	31	2.3172e-08	3.28546	2.19595	4.91551	1190	0.309907	0.764406	0.541802	1.07847	82	0.96107	1.02783	0.760448	1.38921	15292	0.999979	0.999588	0.985778	1.01359	12386	0.203863	1.55284	0.84532	2.85254	6142	2.61974e-05	3.90015	2.09221	7.27037	7743	2.97703e-13	17.5357	8.19253	37.5341
ENSG00000011454	0.123451	1.38902	1.08749	1.77416	1152	0.410741	1.00919	0.994027	1.02459	1964	0.131527	1.43949	0.92442	2.24155	13609	2.61756e-08	3.17422	2.12006	4.75255	13049	0.309907	0.792839	0.563642	1.11523	1397	0.905016	1.05851	0.801803	1.39741	13021	0.999979	0.999661	0.985927	1.01359	13351	0.203863	1.55324	0.845544	2.85325	5549	2.61974e-05	3.88173	2.0817	7.23822	12235	2.97703e-13	17.5986	8.22167	37.6702
ENSG00000011465	0.89266	0.986177	0.906948	1.07233	13998	0.410741	1.00781	0.992628	1.02322	7741	0.131527	1.50319	0.952718	2.37173	2583	2.60966e-08	3.30282	2.17569	5.01387	13021	0.309907	0.805007	0.571728	1.13347	5345	0.9202	0.980089	0.872421	1.10104	13671	0.999979	0.999203	0.985467	1.01313	5034	0.203863	1.53984	0.836573	2.8343	12205	2.61974e-05	3.89258	2.08846	7.25518	9832	2.97703e-13	17.5551	8.20331	37.5678
ENSG00000011478	0.872189	0.94754	0.717689	1.251	13542	0.410741	1.00756	0.992435	1.02292	10266	0.131527	1.47523	0.947354	2.29723	6434	2.3172e-08	3.24372	2.16722	4.85493	5652	0.309907	0.814703	0.577754	1.14883	12406	0.894478	1.07894	0.764148	1.52341	12746	0.999979	0.99939	0.985722	1.01325	7878	0.203863	1.54246	0.838949	2.83592	11290	2.61974e-05	3.90038	2.09237	7.27068	7620	2.97703e-13	17.6124	8.22768	37.7017
ENSG00000011485	0.493483	1.18747	0.910107	1.54936	6987	0.410741	1.00839	0.993179	1.02383	4445	0.131527	1.48557	0.953898	2.31359	2623	2.7274e-08	3.17293	2.11762	4.75415	13442	0.309907	0.805658	0.572449	1.13387	5601	0.968417	1.02864	0.712369	1.48534	15564	0.999979	0.99952	0.98578	1.01345	11296	0.203863	1.55141	0.844429	2.8503	7516	2.61974e-05	3.89421	2.08903	7.25931	9727	2.97703e-13	17.5026	8.18115	37.4447
ENSG00000011523	0.122936	1.52148	1.11424	2.07755	1126	0.410741	1.00988	0.994587	1.02541	1042	0.140948	1.40752	0.903143	2.19358	15603	3.17911e-08	3.14105	2.09779	4.70314	14469	0.309907	0.820342	0.582817	1.15467	13701	0.530358	0.792876	0.577559	1.08846	4878	0.999979	0.999073	0.985379	1.01296	3821	0.203863	1.53266	0.833977	2.81669	13180	2.61974e-05	3.93559	2.11114	7.33674	3213	3.23553e-13	17.1529	8.01028	36.7307
ENSG00000011566	0.998374	0.9995	0.824588	1.21151	16740	0.410741	1.00754	0.992403	1.02291	10905	0.131527	1.47604	0.945776	2.30359	7485	2.3172e-08	3.24381	2.16735	4.85492	5487	0.309907	0.808248	0.574374	1.13735	7966	0.990284	0.993921	0.781651	1.26384	16605	0.999979	0.999412	0.985721	1.01329	8501	0.203863	1.55303	0.845407	2.85296	5836	2.61974e-05	3.89867	2.0912	7.26839	8565	2.97703e-13	17.4788	8.16523	37.4158
ENSG00000011590	0.790874	0.924465	0.705024	1.21221	12094	0.410741	1.00726	0.992099	1.02265	13898	0.131527	1.48874	0.955114	2.32049	2249	2.32304e-08	3.21615	2.1468	4.81815	10650	0.309907	0.801305	0.56883	1.12879	3685	0.418564	0.718754	0.495913	1.04173	3319	0.999979	0.998883	0.985281	1.01267	2687	0.203863	1.5956	0.867845	2.93363	165	2.61974e-05	3.90073	2.0928	7.27049	7293	2.97703e-13	18.3988	8.5728	39.4872
ENSG00000011600	0.95527	0.993081	0.903915	1.09104	15545	0.410741	1.00749	0.992364	1.02286	11694	0.131527	1.48164	0.948785	2.31374	4701	2.3172e-08	3.25083	2.16957	4.87098	6566	0.309907	0.806026	0.571697	1.1364	6542	0.644921	0.893591	0.7368	1.08375	6718	0.999979	0.99929	0.985637	1.01313	6035	0.203863	1.53262	0.834084	2.81618	13159	2.61974e-05	3.8996	2.09291	7.26588	6877	2.97703e-13	17.3198	8.09571	37.0537
ENSG00000011638	0.348263	0.857627	0.716417	1.02667	4543	0.410741	1.00706	0.991937	1.02241	14721	0.131527	1.45323	0.932826	2.26395	12074	2.3172e-08	3.32625	2.21996	4.98386	591	0.310539	0.826404	0.587038	1.16337	14834	0.956409	1.02749	0.792342	1.33243	15002	0.999979	0.999376	0.985679	1.01326	7592	0.203863	1.55584	0.846717	2.85886	3960	2.61974e-05	3.90369	2.09379	7.27811	7172	2.97703e-13	17.4967	8.17829	37.4324
ENSG00000011677	0.135906	1.20105	1.04309	1.38293	1344	0.410741	1.00764	0.992634	1.02287	8452	0.131527	1.47122	0.945025	2.29042	8058	4.60819e-08	3.10563	2.07044	4.65839	15668	0.309907	0.775638	0.549907	1.09403	264	0.808999	0.904548	0.678673	1.2056	10450	0.999979	0.999444	0.985771	1.01331	9611	0.203863	1.57128	0.854705	2.88861	999	2.61974e-05	3.96394	2.12331	7.40016	2346	2.97703e-13	18.1769	8.43744	39.1588
ENSG00000012048	0.355559	1.1996	0.966389	1.48908	4669	0.410741	1.00857	0.993386	1.02399	3694	0.134759	1.42199	0.9115	2.21839	15038	3.93026e-08	3.12072	2.08188	4.67792	15285	0.309907	0.795697	0.565472	1.11965	1927	0.734096	1.10613	0.889997	1.37475	8469	0.999979	0.999215	0.985541	1.01308	5111	0.203863	1.53063	0.832452	2.81436	13566	2.96856e-05	3.80266	2.03485	7.10628	16316	2.97703e-13	17.5245	8.19132	37.4919
ENSG00000012061	0.978988	1.0096	0.769592	1.32446	16198	0.410741	1.00759	0.992399	1.02301	10348	0.131527	1.47546	0.947238	2.29824	6514	2.3172e-08	3.23994	2.16173	4.85593	8643	0.309907	0.808306	0.574513	1.13724	7930	0.688331	0.833452	0.590552	1.17626	7463	0.999979	0.999997	0.986266	1.01392	17075	0.203863	1.54703	0.842082	2.84211	9650	2.61974e-05	3.85894	2.06948	7.19573	14084	2.97703e-13	18.005	8.39701	38.6065
ENSG00000012124	0.893603	0.971129	0.813568	1.1592	14003	0.410741	1.00752	0.992409	1.02286	11079	0.131527	1.4816	0.950902	2.30848	3662	2.3172e-08	3.24468	2.16786	4.85637	5241	0.309907	0.800411	0.566284	1.13134	4012	0.47661	0.861935	0.716884	1.03633	4089	0.999979	0.998609	0.98486	1.01255	1735	0.203863	1.50918	0.820786	2.77492	15549	2.68599e-05	3.82133	2.05083	7.12033	15442	5.43922e-13	16.6678	7.76871	35.7607
ENSG00000012174	0.407507	1.2037	0.944179	1.53456	5541	0.410741	1.00875	0.993511	1.02423	3208	0.141623	1.40958	0.901665	2.2036	15652	1.31313e-07	3.0329	2.00885	4.57898	16620	0.309907	0.816114	0.580155	1.14804	12476	0.9087	0.956496	0.764113	1.19732	13149	0.999979	0.999509	0.98581	1.0134	11087	0.203863	1.55778	0.847826	2.86225	3118	2.61974e-05	3.93554	2.10728	7.34999	4558	2.97703e-13	17.6409	8.23449	37.7926
ENSG00000012211	0.680144	0.904366	0.713261	1.14667	10030	0.410741	1.00698	0.991745	1.02245	15142	0.131527	1.45317	0.931745	2.2664	12278	2.3172e-08	3.24869	2.17083	4.86172	4085	0.309907	0.809296	0.575255	1.13856	8970	0.894478	1.08494	0.750211	1.56903	12725	0.999979	0.99949	0.985801	1.01337	10702	0.203863	1.55456	0.846212	2.85584	4544	2.61974e-05	3.89893	2.09156	7.26807	8102	3.00095e-13	17.3252	8.08963	37.1047
ENSG00000012223	0.985085	1.00186	0.93067	1.0785	16362	0.410741	1.00754	0.992404	1.02291	10916	0.131527	1.47486	0.945682	2.30016	7580	2.3172e-08	3.24297	2.16651	4.85428	6203	0.309907	0.808902	0.57411	1.13972	9264	0.79907	0.979643	0.925527	1.03692	10245	0.999979	0.999175	0.985512	1.01303	4698	0.203863	1.54136	0.8387	2.8327	11470	2.7018e-05	3.83361	2.05354	7.1567	15536	2.97703e-13	17.6596	8.25022	37.8002
ENSG00000012232	0.058426	1.47598	1.16871	1.86403	310	0.410741	1.00961	0.99449	1.02497	1238	0.131527	1.50972	0.969945	2.34989	512	2.3172e-08	3.44258	2.29766	5.15801	47	0.309907	0.806167	0.573282	1.13366	5657	0.51557	1.25396	0.928161	1.69411	4663	0.999979	0.999964	0.986234	1.01388	16758	0.203863	1.55873	0.848554	2.86327	2753	2.69312e-05	3.82473	2.05141	7.131	15492	4.53225e-13	16.7678	7.82608	35.9261
ENSG00000012504	NA	NA	NA	NA	NA	NA	NA	NA	NA	NA	NA	NA	NA	NA	NA	NA	NA	NA	NA	NA	NA	NA	NA	NA	NA	NA	NA	NA	NA	NA	NA	NA	NA	NA	NA	NA	NA	NA	NA	NA	NA	NA	NA	NA	NA	NA	NA	NA	NA
ENSG00000012660	0.330226	1.15163	0.982179	1.35031	4173	0.410741	1.00838	0.993137	1.02386	4572	0.131621	1.43486	0.920806	2.23589	14101	8.53754e-08	3.05073	2.02886	4.58729	16418	0.331163	0.838656	0.59486	1.18237	15980	0.108524	0.804147	0.699882	0.923945	330	0.999979	1.00076	0.986966	1.01475	5470	0.215397	1.4771	0.80349	2.71545	16633	3.48458e-05	3.72839	2.00066	6.94816	16815	1.74924e-12	15.5936	7.26963	33.4486
ENSG00000012779	0.138963	0.870272	0.78137	0.969289	1388	0.425329	1.00638	0.991273	1.02172	16169	0.151071	1.39262	0.89254	2.1729	16055	2.3172e-08	3.24827	2.16891	4.86477	6098	0.311613	0.827974	0.588158	1.16557	15041	0.393903	0.850349	0.714235	1.0124	2979	0.999979	0.999527	0.98586	1.01338	11350	0.208783	1.4904	0.810088	2.74205	16364	2.95461e-05	3.78339	2.02979	7.05199	16292	1.26682e-12	16.085	7.47145	34.6289
ENSG00000012822	0.827956	1.05968	0.839493	1.33762	12682	0.410741	1.00809	0.992791	1.02362	6183	0.131527	1.47734	0.94872	2.3005	4973	2.3172e-08	3.23381	2.16039	4.84057	7851	0.309907	0.797566	0.564522	1.12682	2963	0.391301	0.79403	0.620111	1.01673	2953	0.999979	0.999272	0.985641	1.01309	5775	0.208812	1.49106	0.809849	2.74529	16366	2.61974e-05	3.95097	2.12016	7.36273	2225	2.97703e-13	17.6263	8.23111	37.7454
ENSG00000012963	0.108541	1.3749	1.09602	1.72474	914	0.410741	1.01155	0.996029	1.02732	142	0.131527	1.47221	0.945674	2.29192	7704	2.93249e-08	3.15231	2.10568	4.71919	14005	0.326424	0.837106	0.59457	1.17858	15853	0.836704	0.927756	0.728154	1.18207	11132	0.999979	0.999418	0.98572	1.01331	8751	0.203863	1.54592	0.841317	2.84064	10082	2.61974e-05	3.92217	2.10339	7.31363	4556	2.97703e-13	17.5268	8.19083	37.5041
ENSG00000012983	0.275543	1.27093	0.993907	1.62516	3407	0.410741	1.00913	0.993971	1.02451	2109	0.131527	1.46797	0.942772	2.28574	9092	3.66134e-08	3.12949	2.08792	4.69066	15085	0.309907	0.798776	0.567712	1.12389	2711	0.951004	1.03004	0.793793	1.33659	14832	0.999979	0.999659	0.985811	1.0137	13368	0.203863	1.55472	0.84628	2.85621	4456	2.61974e-05	3.89339	2.08857	7.25784	9943	2.97703e-13	17.6156	8.21378	37.7791
ENSG00000013016	0.705359	1.06597	0.905834	1.25443	10509	0.410741	1.00812	0.992905	1.02357	5741	0.131527	1.49768	0.960167	2.33609	1294	2.3172e-08	3.29214	2.19534	4.93691	1851	0.309907	0.806685	0.573324	1.13503	6234	0.923599	1.04739	0.793603	1.38234	13786	0.999979	0.999623	0.985883	1.01355	12831	0.203863	1.55665	0.847229	2.8601	3531	2.61974e-05	3.88785	2.08534	7.24838	11208	3.40069e-13	17.2603	8.03707	37.068
ENSG00000013275	0.901373	1.04227	0.798122	1.36109	14169	0.410741	1.00752	0.992385	1.0229	11265	0.131527	1.47956	0.949886	2.30459	4209	2.3172e-08	3.23055	2.15674	4.83899	9092	0.309907	0.806387	0.572915	1.135	6140	0.933353	0.945201	0.648524	1.3776	14114	0.999979	0.999379	0.985673	1.01328	7664	0.203863	1.56166	0.849135	2.87209	2360	2.61974e-05	3.91633	2.0991	7.30676	5931	2.97703e-13	17.6165	8.22191	37.7458
ENSG00000013288	0.374836	1.2183	0.955193	1.55388	5000	0.410741	1.00916	0.993821	1.02474	2270	0.131527	1.47417	0.946573	2.29585	7069	2.3172e-08	3.25616	2.17631	4.8718	2903	0.309907	0.813184	0.577822	1.14441	11448	0.550516	0.84877	0.672485	1.07127	5206	0.999979	0.999437	0.985729	1.01334	9465	0.203863	1.53522	0.835248	2.82181	12790	2.61974e-05	3.94828	2.11801	7.36016	2493	2.97703e-13	17.8723	8.34447	38.2793
ENSG00000013293	0.338134	1.33525	0.958718	1.85968	4324	0.410741	1.00864	0.993414	1.0241	3535	0.131527	1.46734	0.9426	2.28419	9186	2.3172e-08	3.22934	2.15879	4.83078	7620	0.309907	0.786616	0.558348	1.10821	809	0.787037	0.846224	0.547889	1.30701	9824	0.999979	0.99913	0.985437	1.01301	4279	0.203863	1.55069	0.844166	2.84854	7873	2.61974e-05	3.90034	2.09295	7.26851	7031	2.97703e-13	17.5012	8.1774	37.4558
ENSG00000013297	0.95174	1.01027	0.890066	1.14671	15416	0.410741	1.0075	0.992355	1.02288	11726	0.131527	1.47287	0.944914	2.29581	8040	2.3172e-08	3.23544	2.15898	4.84861	9048	0.309907	0.808503	0.574625	1.13757	8219	0.368331	0.839943	0.701733	1.00537	2659	0.999979	0.996454	0.982537	1.01057	48	0.233739	1.4535	0.788079	2.68077	16933	2.61974e-05	3.91471	2.10037	7.29631	4944	2.46007e-12	15.6462	7.24911	33.77
ENSG00000013306	0.684139	1.13598	0.83728	1.54124	10124	0.410741	1.00732	0.992143	1.02273	13582	0.131527	1.47546	0.947677	2.29719	6138	2.3337e-08	3.20896	2.1429	4.80536	10920	0.309907	0.789723	0.558759	1.11616	1321	0.860661	1.08859	0.799487	1.48224	11736	0.999979	0.999116	0.985393	1.01303	4183	0.203863	1.53651	0.835382	2.82609	12693	2.63716e-05	3.84975	2.06216	7.18691	15017	3.83182e-13	17.1147	7.96792	36.7617
ENSG00000013364	0.97607	1.00718	0.841115	1.20604	16125	0.410741	1.00765	0.992265	1.02328	11170	0.131527	1.47656	0.948149	2.29946	5513	2.3172e-08	3.24541	2.16807	4.8581	5426	0.309907	0.8094	0.574265	1.14081	9778	0.419162	0.820904	0.65742	1.02504	3330	0.999979	0.999486	0.985848	1.01331	10579	0.222258	1.46871	0.797	2.70653	16778	3.75345e-05	3.7196	1.99274	6.9429	16888	2.97703e-13	18.4018	8.5738	39.4956
ENSG00000013374	0.925176	0.969912	0.752235	1.25058	14760	0.410741	1.00712	0.991625	1.02286	15078	0.131527	1.48108	0.95016	2.30865	3998	2.3172e-08	3.26003	2.173	4.89086	7041	0.309907	0.802135	0.566848	1.13509	5149	0.363399	0.755556	0.567153	1.00654	2610	0.999979	0.998911	0.985237	1.01277	2840	0.203863	1.5355	0.835403	2.82229	12738	2.61974e-05	3.92415	2.10489	7.31581	4182	3.13235e-13	17.1643	8.02145	36.7284
ENSG00000013375	0.0680204	1.43816	1.14737	1.80265	399	0.444789	1.00611	0.990811	1.02165	16438	0.131527	1.43871	0.923764	2.24072	13705	3.20379e-08	3.13916	2.09669	4.69993	14511	0.309907	0.746338	0.52822	1.05452	11	0.444297	1.22762	0.965149	1.56147	3651	0.999979	0.999534	0.985835	1.01342	11501	0.203863	1.53016	0.832611	2.81212	13553	2.72194e-05	3.82407	2.0498	7.13411	15648	2.97703e-13	17.295	8.08883	36.9791
ENSG00000013392	0.433599	1.25961	0.917316	1.72964	5947	0.410741	1.00774	0.992567	1.02314	8302	0.131527	1.48207	0.951515	2.30846	3411	2.3172e-08	3.30804	2.20782	4.95654	924	0.309907	0.798518	0.567352	1.12387	2683	0.946601	0.962843	0.705529	1.314	14675	0.999979	0.999587	0.985837	1.01353	12343	0.203863	1.54986	0.843494	2.84774	8479	2.61974e-05	3.90679	2.09536	7.28418	6594	2.97703e-13	17.64	8.21938	37.8581
ENSG00000013441	0.14073	0.726679	0.566576	0.932025	1422	0.62096	1.00388	0.988598	1.01941	16769	0.131527	1.46708	0.942001	2.28483	9425	3.79004e-08	3.12746	2.08592	4.68905	15192	0.309907	0.82083	0.582691	1.15629	13883	0.919795	1.04698	0.805638	1.36061	13610	0.999979	0.99955	0.985844	1.01345	11777	0.203863	1.55737	0.847544	2.86167	3291	2.61974e-05	3.91922	2.1004	7.31305	5674	2.97703e-13	17.7843	8.26531	38.2661
ENSG00000013503	0.0913578	1.50224	1.13919	1.98098	723	0.410741	1.00887	0.993736	1.02424	2675	0.131527	1.51507	0.972911	2.35936	372	2.3172e-08	3.25437	2.17568	4.86788	2827	0.309907	0.802735	0.570316	1.12987	4086	0.652049	1.20213	0.871956	1.65733	6858	0.999979	1.00001	0.986303	1.01391	17003	0.203863	1.54555	0.841295	2.83936	10133	2.99512e-05	3.79416	2.03167	7.08563	16352	2.97703e-13	17.6585	8.25545	37.7716
ENSG00000013523	0.0189029	1.79365	1.35946	2.36653	32	0.410741	1.00958	0.994322	1.02508	1388	0.131527	1.43622	0.922523	2.23595	13895	2.3172e-08	3.42929	2.28558	5.14532	76	0.314613	0.831143	0.591032	1.1688	15343	0.78855	0.903527	0.692118	1.17951	9895	0.999979	0.99948	0.985809	1.01334	10470	0.203863	1.54058	0.838166	2.83164	11700	2.61974e-05	3.91901	2.10203	7.30656	4750	2.97703e-13	17.4365	8.14791	37.3139
ENSG00000013561	0.277626	1.3154	0.991507	1.74509	3465	0.410741	1.01069	0.995096	1.02654	489	0.131527	1.46895	0.943493	2.28705	8796	2.3172e-08	3.24055	2.16608	4.84801	5197	0.342418	0.842824	0.597265	1.18934	16196	0.928266	0.959551	0.738846	1.24618	13961	0.999979	0.999522	0.985806	1.01343	11312	0.203863	1.5484	0.842612	2.84538	9215	2.61974e-05	3.90885	2.09644	7.28809	6264	2.9804e-13	17.3734	8.11055	37.2151
ENSG00000013563	0.764969	1.08104	0.84769	1.37862	11625	0.410741	1.00839	0.992989	1.02403	4918	0.131527	1.50003	0.960445	2.34276	1244	2.3172e-08	3.21907	2.14946	4.82095	10096	0.309907	0.810698	0.576027	1.14097	10138	0.993355	0.993677	0.70424	1.40207	16741	0.999979	0.999434	0.985726	1.01333	9393	0.203863	1.55299	0.845382	2.85287	5899	2.61974e-05	3.89859	2.09088	7.26917	9055	2.97703e-13	17.5039	8.17436	37.4814
ENSG00000013573	0.706319	0.92946	0.770802	1.12078	10541	0.410741	1.00732	0.992138	1.02274	13579	0.131527	1.46082	0.937059	2.27734	10955	2.51593e-08	3.19657	2.13183	4.79309	12558	0.309907	0.812042	0.576878	1.14307	10941	0.941382	1.02924	0.826891	1.28111	14484	0.999979	0.999507	0.985797	1.01341	11054	0.203863	1.54883	0.842851	2.84613	9019	2.61974e-05	3.89371	2.08885	7.25805	9758	2.97703e-13	17.4439	8.15177	37.3283
ENSG00000013583	0.96713	0.986737	0.768179	1.26748	15907	0.410741	1.00757	0.992435	1.02293	10206	0.131527	1.47289	0.943922	2.29827	8469	2.3172e-08	3.24142	2.16521	4.85257	6758	0.309907	0.808977	0.574752	1.13865	8911	0.388877	0.834346	0.687592	1.01242	2929	0.999979	1.0018	0.987889	1.01591	922	0.203863	1.51808	0.826083	2.78975	14861	2.61974e-05	3.85953	2.07114	7.19216	13712	2.97703e-13	19.3184	8.96123	41.6461
ENSG00000013588	0.926296	1.01051	0.925246	1.10363	14786	0.410741	1.00753	0.992389	1.02289	11204	0.131527	1.48289	0.950774	2.31281	3669	2.3172e-08	3.23623	2.16136	4.84564	7903	0.309907	0.810017	0.57544	1.14022	9760	0.706902	0.946742	0.849256	1.05542	7838	0.999979	0.999766	0.986061	1.01366	14616	0.203863	1.53008	0.832287	2.81291	13607	2.61974e-05	3.87484	2.07907	7.22168	12498	2.97703e-13	18.098	8.43108	38.8488
ENSG00000013619	0.0260296	1.60899	1.26738	2.04268	58	0.411022	1.00697	0.99158	1.02259	15387	0.153922	1.38679	0.890478	2.15972	16132	2.99666e-08	3.14011	2.09952	4.69644	14161	0.309907	0.809623	0.575246	1.13949	9398	0.702322	1.11599	0.899726	1.38423	7753	0.999979	1.00038	0.986586	1.01436	12837	0.203863	1.54323	0.840015	2.83515	10835	2.61974e-05	3.93575	2.1112	7.33712	3210	2.97703e-13	18.3587	8.52886	39.5179
ENSG00000013725	0.833477	0.953845	0.785194	1.15872	12766	0.410741	1.00717	0.991985	1.02258	14386	0.131527	1.48917	0.954834	2.32252	2316	2.3172e-08	3.24562	2.16798	4.85891	5784	0.309907	0.804275	0.571299	1.13226	4875	0.392454	0.821607	0.66532	1.01461	2964	0.999979	0.997757	0.984002	1.0117	465	0.203863	1.52669	0.830895	2.80516	13997	2.61974e-05	3.85531	2.06904	7.18371	13951	9.07586e-13	16.2684	7.57159	34.9547
ENSG00000013810	0.868495	1.03573	0.868858	1.23465	13435	0.410741	1.00735	0.992208	1.02272	13231	0.131527	1.4716	0.944857	2.29199	8130	2.3172e-08	3.24783	2.17022	4.86052	4234	0.309907	0.80784	0.57419	1.13657	7262	0.0951037	1.40972	1.14126	1.74133	259	0.999979	1.0026	0.988775	1.01662	258	0.203863	1.51966	0.827167	2.79189	14675	2.76759e-05	3.81418	2.04499	7.11396	15842	2.97703e-13	18.2998	8.54246	39.2019
ENSG00000014123	0.277156	1.27239	0.992734	1.63084	3458	0.410741	1.00919	0.993953	1.02467	2074	0.131527	1.49545	0.960262	2.32891	1301	2.3172e-08	3.26822	2.18329	4.89228	2267	0.309907	0.804106	0.571635	1.13112	4575	0.926513	1.03996	0.815014	1.32698	13911	0.999979	0.999368	0.985669	1.01326	7433	0.203863	1.55472	0.846307	2.85614	4436	2.61974e-05	3.89353	2.08856	7.25839	9986	2.97703e-13	17.6774	8.23973	37.9247
ENSG00000014138	0.342521	1.22028	0.968767	1.5371	4454	0.415383	1.00662	0.991513	1.02196	15848	0.139897	1.41179	0.903953	2.20492	15534	2.79541e-08	3.16717	2.11402	4.74497	13674	0.309907	0.809303	0.575496	1.1381	8797	0.651202	1.18715	0.881141	1.59942	6819	0.999979	0.999878	0.986187	1.01376	15862	0.203863	1.5337	0.834608	2.81838	13029	2.66703e-05	3.83305	2.05529	7.14849	15305	3.19129e-13	17.156	8.01422	36.7258
ENSG00000014164	0.182334	1.44484	1.05607	1.97671	1967	0.410741	1.00839	0.993228	1.02378	4323	0.131527	1.516	0.972852	2.36238	373	2.3172e-08	3.38385	2.25885	5.06912	138	0.309907	0.779841	0.553752	1.09824	362	0.988078	0.990858	0.731695	1.34181	16507	0.999979	0.999429	0.985736	1.01331	9197	0.203863	1.55354	0.845568	2.85427	5414	2.61974e-05	3.90119	2.09097	7.27857	9822	2.97703e-13	17.5007	8.17903	37.4461
ENSG00000014216	0.332244	0.813589	0.644038	1.02778	4222	0.410741	1.00762	0.992416	1.02307	9927	0.147796	1.39989	0.895173	2.18919	15933	2.3172e-08	3.24765	2.16995	4.86057	4379	0.309907	0.818861	0.581934	1.15225	13317	0.670518	1.18961	0.867434	1.63144	7183	0.999979	0.999666	0.986049	1.01347	13386	0.203863	1.57473	0.856791	2.89427	714	2.61974e-05	3.9271	2.10681	7.32009	3816	3.17643e-13	17.1678	8.01928	36.7531
ENSG00000014257	0.613493	1.07515	0.929634	1.24343	8993	0.410741	1.00794	0.992765	1.02335	6713	0.131527	1.49748	0.960733	2.33409	1226	2.3172e-08	3.22029	2.15054	4.82217	9871	0.309907	0.79555	0.564333	1.1215	2115	0.667754	1.15001	0.893677	1.47987	7111	0.999979	0.999721	0.986026	1.01361	14114	0.203863	1.54596	0.841633	2.8397	9970	2.61974e-05	3.88862	2.08646	7.24737	10562	2.97703e-13	17.9543	8.37885	38.4725
ENSG00000014641	0.750545	1.11517	0.807054	1.54093	11376	0.410741	1.0077	0.992567	1.02307	8480	0.131527	1.46988	0.94381	2.28917	8631	2.33761e-08	3.20976	2.14289	4.80779	11052	0.309907	0.812469	0.577371	1.1433	11092	0.297814	1.56313	1.03874	2.35226	1849	0.999979	1.00035	0.986708	1.01418	13156	0.203863	1.51105	0.82185	2.77822	15428	2.61974e-05	3.88245	2.08405	7.23275	11026	2.97703e-13	17.671	8.2591	37.8084
ENSG00000014824	0.369329	1.2186	0.957427	1.55103	4915	0.410741	1.00919	0.993908	1.02471	2136	0.131527	1.47634	0.948315	2.29837	5367	2.3172e-08	3.25241	2.17433	4.86504	3044	0.309907	0.818155	0.581667	1.15079	13080	0.899656	0.94983	0.745508	1.21015	12886	0.999979	0.999459	0.98576	1.01335	10024	0.203863	1.55615	0.847039	2.8589	3710	2.61974e-05	3.92291	2.10308	7.31746	4801	2.97703e-13	17.4681	8.16362	37.3771
ENSG00000014914	0.815335	1.04416	0.885729	1.23094	12488	0.410741	1.00783	0.992633	1.02325	7641	0.131527	1.47127	0.944614	2.29157	8258	2.3172e-08	3.22105	2.15039	4.82479	10072	0.309907	0.806688	0.573392	1.13491	6191	0.786574	1.07999	0.884498	1.31868	9797	0.999979	0.999956	0.986184	1.01392	16668	0.203863	1.55859	0.848341	2.86347	2824	2.61974e-05	3.94491	2.11403	7.36144	3168	2.97703e-13	17.4912	8.17652	37.4171
ENSG00000014919	0.495978	1.19645	0.905086	1.58162	7031	0.410741	1.00897	0.993773	1.0244	2535	0.131527	1.4598	0.937327	2.27352	10914	2.51979e-08	3.18616	2.12722	4.77227	12583	0.309907	0.810964	0.576622	1.14054	10078	0.226411	0.696229	0.517179	0.937268	1283	0.999979	1.00009	0.986347	1.01402	16248	0.203863	1.54191	0.8392	2.83305	11247	2.61974e-05	4.04422	2.16872	7.54165	424	2.97703e-13	17.9304	8.37049	38.4087
ENSG00000015133	0.868178	1.04291	0.845412	1.28656	13431	0.410741	1.00786	0.992658	1.02329	7432	0.131527	1.46326	0.937683	2.28343	10746	2.3172e-08	3.25558	2.17422	4.87477	3866	0.309907	0.804671	0.57149	1.133	5137	0.782162	0.908757	0.712031	1.15984	9676	0.999979	0.999434	0.98571	1.01335	9402	0.203863	1.53186	0.832999	2.81703	13400	2.61974e-05	3.87722	2.07995	7.22748	12407	2.97703e-13	17.4268	8.14274	37.2963
ENSG00000015153	0.952718	1.02299	0.766711	1.36492	15451	0.410741	1.00762	0.992462	1.023	9643	0.131527	1.47338	0.945514	2.29595	7726	2.3172e-08	3.23987	2.16418	4.85024	7027	0.309907	0.807911	0.574224	1.1367	7364	0.909063	0.942866	0.698746	1.27227	13192	0.999979	0.999321	0.985615	1.01322	6554	0.203863	1.55188	0.844765	2.8509	7109	2.61974e-05	3.91836	2.10091	7.30801	5208	2.97703e-13	17.3683	8.11114	37.1905
ENSG00000015171	0.752535	1.07114	0.872184	1.31549	11418	0.410741	1.00762	0.992461	1.02301	9642	0.131527	1.47714	0.948558	2.30027	5100	2.32029e-08	3.21568	2.14705	4.81618	10484	0.309907	0.803289	0.570602	1.13086	4375	0.716333	0.891037	0.704473	1.12701	8024	0.999979	0.999189	0.985488	1.01308	4856	0.203863	1.5381	0.836933	2.82669	12210	2.61974e-05	3.90902	2.09713	7.28634	5827	2.97767e-13	17.3466	8.10218	37.1387
ENSG00000015285	0.723428	0.945944	0.813624	1.09978	10896	0.410741	1.00716	0.99208	1.02247	14192	0.131527	1.50258	0.96242	2.34589	1014	2.3172e-08	3.24863	2.16973	4.86399	5047	0.309907	0.795782	0.564196	1.12243	2242	0.548125	0.86115	0.697143	1.06374	5168	0.999979	0.998398	0.984653	1.01233	1221	0.203863	1.51984	0.826905	2.79345	14708	2.72325e-05	3.81632	2.04752	7.11312	15653	5.14358e-13	16.7127	7.79109	35.8505
ENSG00000015413	0.671694	0.902879	0.713239	1.14294	9885	0.410741	1.00813	0.992983	1.0235	5494	0.131527	1.5282	0.975838	2.39322	284	2.3172e-08	3.29876	2.20039	4.94541	1407	0.309907	0.802898	0.570611	1.12975	4087	0.341398	0.749597	0.564347	0.995655	2335	0.999979	0.999775	0.986164	1.01357	14701	0.203863	1.54668	0.841808	2.84175	9823	2.61974e-05	4.05163	2.17171	7.55891	397	2.97703e-13	20.217	9.3624	43.6561
ENSG00000015475	0.576805	0.894263	0.728574	1.09763	8293	0.410741	1.00785	0.992702	1.02322	7305	0.131527	1.46348	0.939444	2.27982	10305	2.3172e-08	3.23269	2.15919	4.83991	8278	0.309907	0.818176	0.581142	1.15189	13204	0.448731	1.25692	0.959057	1.64731	3721	0.999979	1.00077	0.98706	1.01467	5319	0.203863	1.53839	0.837449	2.82601	12060	2.61974e-05	3.86099	2.07197	7.19472	13612	2.97703e-13	17.8503	8.34282	38.1926
ENSG00000015479	0.185374	1.33463	1.04206	1.70933	2013	0.410741	1.01083	0.995432	1.02646	357	0.13233	1.42902	0.917462	2.22583	14498	2.9399e-08	3.14869	2.10401	4.71208	14021	0.310102	0.825919	0.586976	1.16213	14737	0.794059	0.908893	0.703363	1.17448	10028	0.999979	0.999173	0.985464	1.01307	4702	0.203863	1.54212	0.839148	2.83397	11249	2.61974e-05	3.92466	2.10507	7.31708	4166	3.62991e-13	17.0933	7.96921	36.6636
ENSG00000015520	0.992021	1.00951	0.552256	1.84535	16501	0.410741	1.00758	0.992292	1.0231	11604	0.131527	1.47593	0.947617	2.29879	6159	2.3172e-08	3.24246	2.16455	4.85715	7611	0.309907	0.807975	0.573817	1.13769	8018	0.583712	0.766069	0.512387	1.14535	5693	0.999979	0.999257	0.985543	1.01316	5632	0.203863	1.53561	0.835848	2.82122	12616	2.61974e-05	3.9088	2.09705	7.28581	5839	2.97703e-13	17.5172	8.18536	37.4881
ENSG00000015532	0.534249	1.17814	0.894604	1.55154	7637	0.410741	1.00828	0.993118	1.02368	4821	0.131527	1.46453	0.940409	2.28077	9988	2.48201e-08	3.19072	2.13006	4.77953	12362	0.309907	0.814149	0.57867	1.14545	11817	0.418469	0.789268	0.605085	1.02952	3310	0.999979	0.999459	0.985725	1.01338	10060	0.203863	1.56505	0.851949	2.87502	1541	2.61974e-05	4.04022	2.16464	7.54091	526	2.97703e-13	18.2751	8.52128	39.1934
ENSG00000015592	NA	NA	NA	NA	NA	NA	NA	NA	NA	NA	NA	NA	NA	NA	NA	NA	NA	NA	NA	NA	NA	NA	NA	NA	NA	0.913458	0.924929	0.613817	1.39373	13292	0.999979	0.99904	0.985209	1.01307	3653	0.203863	1.55027	0.843832	2.84814	8185	2.61974e-05	3.90164	2.09304	7.27306	7313	2.97703e-13	17.6227	8.23033	37.7333
ENSG00000015676	0.204362	1.32766	1.02978	1.71171	2364	0.410741	1.00876	0.993574	1.02418	3070	0.131527	1.45456	0.934361	2.26437	11759	3.58313e-08	3.12855	2.08824	4.68712	15002	0.310102	0.82594	0.587029	1.16208	14735	0.784209	0.896606	0.677413	1.18672	9726	0.999979	0.999488	0.985807	1.01336	10641	0.203863	1.55543	0.846596	2.85777	4104	2.61974e-05	3.96833	2.12495	7.41082	2284	2.97703e-13	18.0187	8.38639	38.7145
ENSG00000016082	0.554386	1.16904	0.89029	1.53506	7903	0.410741	1.00713	0.992102	1.02238	14210	0.131527	1.52613	0.974876	2.38908	298	2.3172e-08	3.32564	2.21399	4.99544	1139	0.309907	0.808396	0.574512	1.13749	8123	0.924877	0.880597	0.407236	1.90418	13821	0.999979	0.999296	0.985589	1.01319	6168	0.203863	1.55548	0.84666	2.85771	4049	2.61974e-05	3.8969	2.09056	7.264	8805	2.97703e-13	17.3774	8.11499	37.212
ENSG00000016391	0.915837	1.02928	0.830931	1.27497	14505	0.410741	1.00753	0.992411	1.02288	10923	0.131527	1.4749	0.947078	2.29688	6683	2.3172e-08	3.25243	2.17188	4.87056	4531	0.309907	0.805311	0.571797	1.13419	5610	0.54508	0.875038	0.725519	1.05537	5109	0.999979	1.00051	0.986736	1.01448	10732	0.203863	1.51827	0.825764	2.79152	14893	2.92943e-05	3.79579	2.03418	7.08299	16230	2.97703e-13	17.4836	8.17212	37.4048
ENSG00000016402	0.392202	0.911232	0.809488	1.02576	5297	0.410741	1.00817	0.992883	1.02369	5687	0.146981	1.40212	0.895716	2.19483	15908	5.7442e-08	3.09508	2.05925	4.65194	16055	0.32859	0.837147	0.593372	1.18107	15904	0.186425	0.848852	0.749463	0.96142	908	0.999979	1.00076	0.986996	1.01471	5475	0.203863	1.54997	0.843589	2.84783	8405	2.61974e-05	4.05236	2.17104	7.56394	428	2.12462e-12	15.5288	7.22626	33.3705
ENSG00000016490	NA	NA	NA	NA	NA	NA	NA	NA	NA	NA	NA	NA	NA	NA	NA	NA	NA	NA	NA	NA	NA	NA	NA	NA	NA	NA	NA	NA	NA	NA	NA	NA	NA	NA	NA	NA	NA	NA	NA	NA	NA	NA	NA	NA	NA	NA	NA	NA	NA
ENSG00000016602	0.983954	1.00182	0.937483	1.07057	16323	0.410741	1.00759	0.992369	1.02304	10721	0.131527	1.47738	0.947794	2.30288	5846	2.3172e-08	3.24631	2.16686	4.86349	7140	0.309907	0.808809	0.574366	1.13895	8957	NA	NA	NA	NA	NA	NA	NA	NA	NA	NA	NA	NA	NA	NA	NA	NA	NA	NA	NA	NA	NA	NA	NA	NA
ENSG00000016864	0.702513	0.911753	0.722272	1.15094	10439	0.410741	1.00763	0.992486	1.023	9410	0.131527	1.47232	0.945453	2.2928	7807	2.3172e-08	3.25324	2.17343	4.86951	3716	0.309907	0.820228	0.5817	1.15656	13856	0.539959	0.790308	0.569866	1.09602	5023	0.999979	1.00016	0.98647	1.01404	15454	0.203863	1.5274	0.830884	2.80779	13975	2.61974e-05	3.87193	2.07675	7.2189	13091	2.97703e-13	17.4726	8.16499	37.3905
ENSG00000017260	0.358207	1.20246	0.964767	1.49872	4724	0.410741	1.01005	0.994548	1.02579	1001	0.131527	1.45013	0.931131	2.25841	12452	2.88156e-08	3.15353	2.10688	4.72014	13895	0.309907	0.813194	0.578144	1.1438	11326	0.941431	1.03638	0.789749	1.36003	14489	0.999979	0.999532	0.985825	1.01343	11477	0.203863	1.54977	0.843469	2.8475	8509	2.61974e-05	3.89764	2.09112	7.26481	8197	2.97703e-13	17.5287	8.19235	37.505
ENSG00000017373	0.386613	0.916982	0.82217	1.02273	5191	0.410741	1.0078	0.992557	1.02328	8081	0.136127	1.4196	0.9089	2.21725	15228	2.3172e-08	3.25016	2.17204	4.86342	3747	0.315871	0.830847	0.589307	1.17139	15425	0.878119	0.959322	0.812628	1.1325	12164	0.999979	0.999811	0.986083	1.01373	15168	0.203863	1.55171	0.844636	2.85069	7260	2.61974e-05	3.92682	2.10492	7.32567	4481	2.97703e-13	17.6142	8.22743	37.7105
ENSG00000017427	0.759575	1.04695	0.909332	1.2054	11561	0.410741	1.00695	0.991644	1.0225	15329	0.132011	1.439	0.917115	2.25787	14400	2.96961e-08	3.18573	2.11965	4.788	14079	0.309907	0.816058	0.579076	1.15003	12735	0.601943	0.903778	0.771119	1.05926	6018	0.999979	0.997918	0.984083	1.01195	601	0.215773	1.48017	0.80204	2.73166	16642	2.61974e-05	3.85676	2.06986	7.18626	13836	2.09119e-12	15.9807	7.37913	34.6088
ENSG00000017483	0.617793	1.04052	0.960199	1.12756	9032	0.410741	1.00778	0.992601	1.02318	7994	0.131527	1.44134	0.923145	2.25041	13741	2.3172e-08	3.26124	2.17868	4.88172	2841	0.309907	0.810011	0.575641	1.1398	9630	0.920834	1.02711	0.87853	1.20083	13706	0.999979	0.999746	0.985923	1.01376	14415	0.203863	1.55734	0.847511	2.86169	3303	2.61974e-05	3.90452	2.09431	7.27936	6910	5.04124e-13	17.1422	7.93916	37.0132
ENSG00000017621	0.24025	0.867206	0.755975	0.994802	2925	0.410741	1.00792	0.992634	1.02345	7287	0.20759	1.33846	0.851644	2.10356	16677	1.15308e-07	3.01585	2.00551	4.53517	16569	0.327367	0.837185	0.594177	1.17958	15875	0.972559	1.017	0.797659	1.29665	15699	0.999979	0.999245	0.98533	1.01336	5621	0.203863	1.55027	0.843488	2.8493	8426	2.61974e-05	3.88531	2.08122	7.25324	12852	3.92602e-13	17.3561	8.04623	37.4378
ENSG00000017797	0.719179	0.95015	0.828684	1.08942	10820	0.410741	1.00775	0.992609	1.02312	8068	0.131527	1.47764	0.948976	2.30083	4787	2.3172e-08	3.29398	2.19637	4.94012	1801	0.315407	0.828772	0.585488	1.17315	15401	0.475421	0.786086	0.584099	1.05792	4041	0.999979	0.999076	0.985362	1.01298	3848	0.203863	1.55292	0.845409	2.85253	5877	2.61974e-05	3.94762	2.11759	7.35915	2543	2.97703e-13	18.3972	8.57301	39.4792
ENSG00000018189	0.465065	1.18823	0.922474	1.53055	6557	0.410741	1.00829	0.993058	1.02376	4946	0.131527	1.46703	0.94196	2.28477	9435	2.3172e-08	3.29257	2.19902	4.92995	1200	0.309907	0.797397	0.566165	1.12307	2471	0.509582	1.26339	0.928602	1.71887	4589	0.999979	0.99974	0.986061	1.01361	14312	0.203863	1.55782	0.84798	2.86187	3039	2.61974e-05	3.91728	2.10066	7.30488	5171	2.97703e-13	18.4185	8.59125	39.4867
ENSG00000018236	0.10997	1.17783	1.04761	1.32423	943	0.514146	1.00515	0.989856	1.02067	16700	0.183353	1.35709	0.867696	2.12252	16554	9.56676e-08	3.02902	2.01641	4.55015	16492	0.345737	0.844462	0.598834	1.19084	16262	0.982416	0.992679	0.853281	1.15485	16107	0.999979	0.999349	0.985592	1.0133	7117	0.203863	1.55106	0.843911	2.85078	7994	2.61974e-05	3.89695	2.09062	7.26396	8722	2.97703e-13	17.503	8.18036	37.4499
ENSG00000018280	0.777164	0.95054	0.804916	1.12251	11873	0.410741	1.00768	0.992563	1.02303	8652	0.131527	1.51179	0.964179	2.37042	824	2.3172e-08	3.28684	2.19038	4.93217	2651	0.309907	0.809638	0.575463	1.13911	9275	0.635005	1.14322	0.913666	1.43044	6519	0.999979	0.999501	0.985779	1.01341	10938	0.203863	1.53881	0.837311	2.82802	12068	2.61974e-05	3.89228	2.08745	7.25759	10625	2.97703e-13	17.5209	8.18846	37.4896
ENSG00000018408	0.229074	1.19219	1.01081	1.40611	2697	0.410741	1.00914	0.993714	1.02481	2441	0.131534	1.43653	0.921845	2.23859	13969	4.62931e-08	3.1032	2.06924	4.6538	15687	0.309907	0.817083	0.580575	1.14994	12853	0.972559	0.986617	0.813542	1.19651	15687	0.999979	0.99922	0.985248	1.01339	5357	0.203863	1.55047	0.843655	2.84946	8284	2.61974e-05	3.88999	2.08571	7.25509	11376	3.20799e-13	17.3914	8.09333	37.3718
ENSG00000018510	0.140013	1.3809	1.0744	1.77484	1405	0.410741	1.00968	0.994507	1.02509	1192	0.154377	1.38807	0.889572	2.16592	16152	2.85814e-08	3.14882	2.10515	4.7099	13842	0.309907	0.815122	0.579436	1.14667	12156	0.80836	0.93816	0.78172	1.12591	10439	0.999979	0.999091	0.985373	1.013	3953	0.203863	1.54775	0.842478	2.84342	9389	2.61974e-05	3.9024	2.09353	7.2742	7057	3.46052e-13	17.1355	7.99148	36.7424
ENSG00000018610	0.657666	1.12678	0.863343	1.4706	9687	0.410741	1.00853	0.993211	1.02409	4108	0.131527	1.47433	0.946872	2.29561	6858	4.9897e-08	3.13474	2.08039	4.72344	15838	0.309907	0.799907	0.567961	1.12658	3168	0.939917	1.04661	0.745088	1.47014	14442	0.999979	0.999456	0.985778	1.01332	9940	0.203863	1.54973	0.843459	2.8474	8523	2.61974e-05	3.88418	2.08273	7.24381	12074	2.97703e-13	17.4398	8.15003	37.3183
ENSG00000018625	0.845968	1.0494	0.849324	1.2966	12994	0.410741	1.00745	0.992286	1.02285	12432	0.131527	1.47594	0.947757	2.29848	6030	2.32304e-08	3.22065	2.14872	4.82732	10670	0.309907	0.811123	0.576254	1.14172	10437	0.360801	0.728491	0.527715	1.00566	2568	0.999979	0.998911	0.985223	1.01279	2848	0.20939	1.48919	0.809354	2.74008	16397	2.61974e-05	3.93321	2.11058	7.32981	3177	1.47722e-12	15.86	7.37822	34.0921
ENSG00000018699	0.816177	1.08265	0.799313	1.46643	12500	0.410741	1.00767	0.992531	1.02303	8884	0.131527	1.46538	0.940229	2.28384	10018	2.32907e-08	3.2154	2.146	4.81769	10820	0.309907	0.809714	0.575482	1.13928	9350	0.959357	1.03559	0.718863	1.49187	15190	0.999979	0.999506	0.985788	1.01341	11030	0.203863	1.55153	0.844513	2.85044	7396	2.61974e-05	3.89371	2.0887	7.25859	9916	2.97703e-13	17.4451	8.15088	37.3375
ENSG00000018869	0.910402	0.969185	0.778038	1.20729	14378	0.410741	1.00737	0.992202	1.02277	13185	0.131527	1.46896	0.941997	2.29071	9358	2.56797e-08	3.21615	2.13922	4.83523	12821	0.309907	0.809831	0.575427	1.13972	9545	0.364906	0.795179	0.628685	1.00577	2622	0.999979	1.00028	0.986674	1.01407	14127	0.203863	1.50938	0.820745	2.77581	15548	3.36927e-05	3.75221	2.00996	7.00466	16756	2.99022e-13	17.2961	8.08209	37.0144
ENSG00000019102	0.313761	0.950351	0.89875	1.00491	3947	0.410741	1.00802	0.992837	1.02343	6251	0.168942	1.3745	0.876962	2.15432	16423	2.92476e-08	3.15409	2.10656	4.72252	13982	0.313889	0.82995	0.589406	1.16866	15276	0.778007	0.95347	0.846283	1.07423	9541	0.999979	0.99946	0.985762	1.01335	10050	0.203863	1.54421	0.840452	2.83726	10613	2.61974e-05	3.93309	2.10899	7.33486	3662	3.29222e-13	17.1602	8.00939	36.7661
ENSG00000019144	0.514813	1.12199	0.931635	1.35124	7332	0.410741	1.00783	0.992635	1.02326	7610	0.131527	1.43907	0.922052	2.246	13900	2.33007e-08	3.20985	2.14346	4.80679	10865	0.310751	0.826207	0.586228	1.16442	14877	0.646365	1.17506	0.88999	1.55143	6759	0.999979	1.00051	0.98664	1.01457	10893	0.203863	1.60571	0.871716	2.95772	101	2.61974e-05	3.93429	2.10941	7.33789	3630	2.97703e-13	18.027	8.40803	38.6502
ENSG00000019169	0.966301	0.994805	0.904918	1.09362	15873	0.410741	1.00757	0.992438	1.02294	10136	0.131527	1.48039	0.94779	2.31228	5531	2.3172e-08	3.24788	2.1686	4.86431	6274	0.309907	0.809042	0.574795	1.13875	8958	0.280009	1.11479	1.01136	1.22879	1756	0.999979	1.0003	0.986591	1.01421	13783	0.203863	1.5199	0.826816	2.79396	14718	2.61974e-05	4.06409	2.17572	7.59145	385	2.97703e-13	18.7018	8.709	40.1604
ENSG00000019186	0.909626	0.991283	0.932757	1.05348	14352	0.410741	1.00748	0.992351	1.02285	11863	0.131527	1.47665	0.948257	2.29948	5402	2.3172e-08	3.25165	2.1719	4.86819	4235	0.309907	0.808181	0.574397	1.13712	7745	0.939917	0.978313	0.830927	1.15184	14435	0.999979	0.99927	0.985536	1.0132	5815	0.203863	1.55817	0.847808	2.86373	3088	2.61974e-05	3.89934	2.09172	7.26906	8027	2.97846e-13	17.3824	8.11385	37.2385
ENSG00000019485	0.122936	1.31771	1.07329	1.61779	1146	0.410741	1.01096	0.995611	1.02654	282	0.131527	1.47086	0.944631	2.29024	8265	2.3172e-08	3.24854	2.16979	4.86361	4946	0.343668	0.844095	0.599239	1.189	16223	0.940229	0.960617	0.711261	1.29739	14445	0.999979	0.99916	0.985346	1.01317	4644	0.203863	1.5499	0.843562	2.84769	8430	2.61974e-05	3.89489	2.08962	7.25979	9298	2.97703e-13	17.4664	8.16258	37.3749
ENSG00000019505	0.344302	1.17358	0.974086	1.41393	4495	0.410741	1.00917	0.993892	1.02467	2175	0.131527	1.45147	0.931996	2.26048	12269	2.3172e-08	3.24747	2.17112	4.85743	3588	0.312845	0.828303	0.587462	1.16788	15154	0.732193	0.960178	0.880121	1.04752	8425	0.999979	0.999337	0.985663	1.0132	6813	0.203863	1.55527	0.846488	2.85751	4199	2.61974e-05	3.96529	2.12453	7.40092	2202	2.97703e-13	17.6672	8.25214	37.8242
ENSG00000019549	0.157788	1.13921	1.025	1.26615	1659	0.410741	1.0098	0.994525	1.02532	1129	0.142083	1.40572	0.901511	2.19192	15703	2.90938e-08	3.15484	2.10708	4.7236	13953	0.424538	0.86774	0.613797	1.22675	16678	0.581526	1.1326	0.939329	1.36564	5657	0.999979	1.00196	0.987754	1.01637	768	0.203863	1.58947	0.864359	2.92286	250	2.61974e-05	3.92155	2.10309	7.31235	4605	2.97703e-13	17.7684	8.30284	38.0252
ENSG00000019582	0.507252	0.946257	0.866886	1.03289	7161	0.458099	1.00588	0.990658	1.02133	16529	0.131527	1.48487	0.953265	2.31292	2797	2.39825e-08	3.20348	2.13786	4.80025	11751	0.309907	0.784449	0.555526	1.10771	728	0.10693	0.783524	0.67112	0.914753	323	0.999979	0.998708	0.985187	1.01241	1972	0.216976	1.47454	0.802239	2.71024	16662	3.12262e-05	3.75543	2.01699	6.99222	16541	3.43148e-13	16.9834	7.94099	36.3226
ENSG00000019991	0.590245	1.07512	0.936934	1.23369	8588	0.42026	1.00656	0.991296	1.02206	16035	0.131527	1.43969	0.921797	2.24854	13914	5.52457e-08	3.12592	2.07351	4.71246	16009	0.309907	0.807452	0.573793	1.13626	6966	0.942435	0.969657	0.764426	1.22999	14526	0.999979	0.999299	0.98559	1.0132	6220	0.203863	1.54944	0.843239	2.84707	8715	2.61974e-05	3.91713	2.09896	7.31023	6162	2.97703e-13	17.4194	8.13635	37.2937
ENSG00000019995	0.0350426	1.7879	1.30406	2.45124	146	0.410741	1.01074	0.995735	1.02597	267	0.131977	1.43089	0.918761	2.22847	14360	5.81653e-08	3.06985	2.04813	4.60125	16072	0.309907	0.794004	0.56421	1.11739	1617	0.865621	0.918341	0.667139	1.26413	11895	0.999979	0.999177	0.985454	1.01309	4758	0.203863	1.55275	0.845214	2.85255	6353	2.61974e-05	3.89077	2.08725	7.25264	10424	2.97703e-13	17.4766	8.16704	37.3979
ENSG00000020129	0.0558811	1.66263	1.22765	2.25174	305	0.410741	1.00801	0.992833	1.02342	6279	0.131527	1.50619	0.967103	2.34579	665	2.3172e-08	3.36298	2.24485	5.03802	227	0.309907	0.825701	0.586932	1.1616	14694	0.511968	1.19532	0.943994	1.51356	4629	0.999979	1.00058	0.986806	1.01455	9000	0.203863	1.5498	0.843773	2.84658	8302	2.61974e-05	3.8671	2.07415	7.20991	13479	3.11622e-13	17.1727	8.02529	36.7465
ENSG00000020181	0.638701	1.06974	0.926661	1.23492	9391	0.410741	1.00702	0.99175	1.02252	15076	0.139053	1.41917	0.903829	2.22833	15487	7.85798e-08	3.10991	2.05621	4.70356	16360	0.309907	0.815821	0.579287	1.14894	12553	0.734096	1.09803	0.897595	1.34324	8468	0.999979	1.00076	0.986767	1.01494	5642	0.203863	1.58883	0.863316	2.92406	278	2.61974e-05	3.90032	2.09183	7.27232	8293	2.97703e-13	17.7183	8.277	37.9292
ENSG00000020256	0.126095	1.38868	1.08465	1.77793	1223	0.410741	1.0097	0.994461	1.02518	1221	0.137101	1.41429	0.907994	2.20291	15331	4.54971e-08	3.09149	2.06477	4.62876	15645	0.319095	0.833251	0.591778	1.17325	15572	0.962305	1.02717	0.758056	1.39181	15348	0.999979	0.999508	0.985795	1.01341	11064	0.203863	1.55182	0.844715	2.85084	7170	2.61974e-05	3.87837	2.07561	7.24694	13965	2.97703e-13	17.4425	8.14802	37.3394
ENSG00000020426	0.106734	1.39422	1.10232	1.76341	874	0.410741	1.0094	0.994191	1.02484	1644	0.131527	1.46154	0.938712	2.27555	10538	2.3172e-08	3.26529	2.18015	4.89055	2977	0.347847	0.845909	0.600873	1.19087	16286	0.776108	0.895997	0.681976	1.17718	9491	0.999979	0.999745	0.986008	1.01367	14384	0.203863	1.55242	0.84503	2.85196	6678	2.61974e-05	3.9738	2.12782	7.42125	2059	2.97703e-13	17.5394	8.19764	37.5268
ENSG00000020577	0.731895	1.06635	0.891988	1.2748	11021	0.410741	1.00756	0.992394	1.02297	10684	0.131527	1.45645	0.934005	2.27112	11788	2.3172e-08	3.21574	2.14785	4.81457	10163	0.309907	0.813104	0.577739	1.14435	11423	0.944484	1.03265	0.799616	1.33359	14601	0.999979	0.999562	0.985821	1.01349	11962	0.203863	1.56152	0.848703	2.87303	2518	2.61974e-05	3.92857	2.10058	7.34735	7606	3.01985e-13	17.7276	8.22415	38.2128
ENSG00000020633	0.308045	1.14604	0.98821	1.32908	3886	0.410741	1.00999	0.994524	1.02569	1047	0.138229	1.41419	0.906024	2.20738	15433	2.3172e-08	3.24038	2.16637	4.84684	4754	0.384393	0.855808	0.604742	1.21111	16566	0.955386	0.982297	0.829822	1.16279	14976	0.999979	0.999187	0.985327	1.01324	4939	0.203863	1.55054	0.843917	2.84884	8083	2.61974e-05	3.88336	2.08157	7.24476	12470	2.97703e-13	17.4101	8.12743	37.2948
ENSG00000020922	0.25372	1.28425	1.00298	1.6444	3129	0.410741	1.00749	0.992458	1.02275	10875	0.131527	1.4384	0.923269	2.24095	13773	3.60364e-08	3.13134	2.08923	4.69326	15033	0.309907	0.791227	0.561923	1.1141	1254	0.904709	1.05054	0.826296	1.33564	13009	0.999979	0.999572	0.985864	1.01347	12105	0.203863	1.54587	0.841168	2.84096	10157	2.61974e-05	3.87134	2.07502	7.22272	13602	2.97703e-13	17.5169	8.18762	37.4764
ENSG00000021300	0.945202	0.98908	0.877164	1.11528	15228	0.410741	1.00764	0.992475	1.02303	9421	0.131527	1.47198	0.944238	2.2947	8389	2.3172e-08	3.23966	2.16412	4.84973	7004	0.309907	0.809123	0.574981	1.13861	8938	0.972559	1.0082	0.896599	1.1337	15691	0.999979	0.999406	0.985718	1.01328	8329	0.203863	1.55091	0.844017	2.84987	7951	2.61974e-05	3.89473	2.08934	7.26016	9557	3.1133e-13	17.4	8.10323	37.3629
ENSG00000021355	0.933355	1.01155	0.911425	1.12267	14905	0.410741	1.00775	0.992491	1.02324	8670	0.131527	1.47431	0.946635	2.29611	7020	2.3172e-08	3.23739	2.16245	4.84667	7531	0.309907	0.809175	0.575081	1.13856	8936	0.258586	0.767739	0.609798	0.966587	1621	0.999979	1.00004	0.986313	1.01396	16698	0.216611	1.47642	0.802134	2.71752	16655	2.63093e-05	3.83588	2.05874	7.14705	14923	4.99726e-13	16.6569	7.77575	35.6817
ENSG00000021461	0.845377	1.11018	0.702793	1.75371	12981	0.410741	1.00763	0.992472	1.02302	9491	0.131527	1.48519	0.953048	2.31447	2843	2.3172e-08	3.24762	2.16978	4.86086	4520	0.309907	0.802026	0.569144	1.1302	4036	0.435648	0.381019	0.124578	1.16533	3565	0.999979	0.999213	0.985517	1.0131	5107	0.203863	1.5703	0.854605	2.88538	1027	2.61974e-05	3.89728	2.09097	7.26399	8258	2.98909e-13	17.3337	8.09507	37.1161
ENSG00000021488	0.589117	0.820316	0.563807	1.19353	8561	0.410741	1.00735	0.992186	1.02274	13320	0.131527	1.45204	0.931562	2.26332	12339	3.18713e-08	3.16056	2.10613	4.74289	14480	0.309907	0.820098	0.582173	1.15526	13727	0.781582	0.776873	0.409169	1.47502	9643	0.999979	0.999269	0.985575	1.01315	5789	0.203863	1.5509	0.84429	2.84889	7746	2.61974e-05	3.85459	2.06718	7.1875	14326	2.97703e-13	17.4031	8.1298	37.2541
ENSG00000021574	0.616738	1.15115	0.866396	1.52951	9022	0.410741	1.00836	0.993158	1.02379	4567	0.131527	1.46249	0.938961	2.27792	10454	2.70887e-08	3.17731	2.11977	4.76246	13410	0.309907	0.796891	0.565662	1.12264	2359	0.867878	1.08718	0.791247	1.4938	11958	0.999979	0.999879	0.986099	1.01385	15881	0.203863	1.54647	0.841667	2.84146	9912	2.61974e-05	3.88628	2.08473	7.24464	11298	2.97703e-13	17.6579	8.2476	37.805
ENSG00000021645	0.79368	1.03976	0.907421	1.1914	12148	0.410741	1.00748	0.992358	1.02282	11871	0.131527	1.48065	0.950698	2.30601	3794	2.3172e-08	3.24122	2.16563	4.85101	6308	0.309907	0.811808	0.576725	1.14271	10806	0.48424	0.827034	0.651496	1.04987	4198	0.999979	0.998497	0.984757	1.01243	1452	0.203863	1.52272	0.828402	2.79899	14456	2.61974e-05	3.90431	2.09493	7.27645	6414	5.49557e-13	16.6125	7.74858	35.6164
ENSG00000021762	0.970622	0.98931	0.789472	1.23973	16003	0.410741	1.00751	0.992367	1.02289	11537	0.131527	1.47776	0.948426	2.30252	5181	2.3172e-08	3.25002	2.16716	4.87395	8070	0.309907	0.808425	0.574566	1.13747	8121	0.760892	1.11453	0.864539	1.43682	9062	0.999979	0.999394	0.985657	1.01332	8051	0.203863	1.57281	0.855559	2.89136	873	2.61974e-05	3.91366	2.0989	7.29752	5585	3.9896e-13	16.9778	7.91531	36.4161
ENSG00000021776	0.683826	1.13944	0.834162	1.55643	10109	0.410741	1.00805	0.992908	1.02343	5911	0.131527	1.4852	0.953738	2.31282	2679	2.3172e-08	3.25195	2.1732	4.86616	3516	0.309907	0.809889	0.57564	1.13946	9472	0.983943	0.985096	0.701754	1.38284	16199	0.999979	0.999394	0.985696	1.01328	8005	0.203863	1.55152	0.844297	2.85115	7630	2.61974e-05	3.89605	2.09011	7.2624	9105	2.97703e-13	17.455	8.14669	37.399
ENSG00000021826	0.277437	1.1572	0.995501	1.34516	3464	0.410741	1.0077	0.992658	1.02298	8031	0.147968	1.40016	0.894859	2.19079	15944	2.93249e-08	3.16318	2.11038	4.74119	14004	0.309907	0.811551	0.577098	1.14125	10414	0.946863	0.973101	0.776957	1.21876	14689	0.999979	0.999226	0.985452	1.01319	5296	0.203863	1.54931	0.843128	2.84696	8790	2.61974e-05	3.88393	2.08252	7.24359	12140	2.97703e-13	17.4342	8.14537	37.3157
ENSG00000021852	NA	NA	NA	NA	NA	NA	NA	NA	NA	NA	NA	NA	NA	NA	NA	NA	NA	NA	NA	NA	NA	NA	NA	NA	NA	NA	NA	NA	NA	NA	NA	NA	NA	NA	NA	NA	NA	NA	NA	NA	NA	NA	NA	NA	NA	NA	NA	NA	NA
ENSG00000022267	0.435569	1.07018	0.974536	1.17522	5994	0.413192	1.00678	0.991492	1.0223	15704	0.142184	1.40909	0.900605	2.20466	15721	1.08844e-07	3.05524	2.02367	4.61264	16549	0.311387	0.827019	0.586668	1.16584	14997	0.833084	1.04564	0.907153	1.20527	11059	0.999979	0.999897	0.986105	1.01388	16077	0.203863	1.58056	0.858036	2.9115	553	2.61974e-05	3.92642	2.10463	7.32516	4552	2.97703e-13	17.8703	8.32404	38.3645
ENSG00000022277	0.211626	1.40058	1.03149	1.90174	2448	0.410741	1.00835	0.992988	1.02396	5000	0.131527	1.50434	0.965667	2.34351	754	2.87852e-08	3.15493	2.10753	4.72288	13888	0.310601	0.826353	0.586811	1.16368	14847	0.675492	0.828453	0.585723	1.17177	7282	0.999979	0.999201	0.985461	1.01313	5018	0.203863	1.55571	0.846694	2.85847	4002	2.61974e-05	4.01108	2.1474	7.49219	1056	2.97703e-13	18.3132	8.51691	39.3774
ENSG00000022556	0.755436	1.02392	0.953325	1.09974	11477	0.410741	1.00763	0.99246	1.02302	9596	0.131527	1.45597	0.933129	2.27176	11962	2.5377e-08	3.19811	2.13204	4.79723	12665	0.309907	0.807836	0.574161	1.13661	7284	0.938078	1.01543	0.909046	1.13427	14350	0.999979	0.999505	0.985795	1.01341	11011	0.203863	1.56169	0.848944	2.87282	2418	2.61974e-05	3.92591	2.10154	7.33405	6153	2.97703e-13	17.6602	8.22885	37.901
ENSG00000022567	0.340091	1.16683	0.976952	1.39361	4373	0.410741	1.0091	0.993848	1.02458	2297	0.131527	1.50148	0.964042	2.33854	870	2.3172e-08	3.37317	2.24934	5.05848	228	0.309907	0.819204	0.581913	1.15326	13431	0.460305	1.21099	0.961512	1.52521	3861	0.999979	0.999788	0.98608	1.01369	14880	0.203863	1.53891	0.837504	2.82774	12020	2.61974e-05	3.85346	2.06626	7.18649	14454	2.97703e-13	18.5949	8.65692	39.9417
ENSG00000022840	0.640293	0.860067	0.623286	1.1868	9405	0.410784	1.0069	0.991695	1.02234	15353	0.131527	1.46022	0.93705	2.27548	10974	2.3172e-08	3.23449	2.16072	4.84185	7824	0.309907	0.81848	0.581222	1.15259	13313	0.952642	1.04392	0.705889	1.54383	14908	0.999979	0.999384	0.985695	1.01326	7772	0.203863	1.55062	0.843957	2.84897	8031	2.61974e-05	3.89241	2.08791	7.25647	10262	3.03073e-13	17.3754	8.10216	37.2621
ENSG00000022976	0.484639	1.21488	0.903209	1.63409	6860	0.410741	1.00793	0.992852	1.02324	6461	0.131527	1.50366	0.96445	2.34433	833	2.3172e-08	3.33492	2.22279	5.00349	658	0.309907	0.803026	0.570783	1.12977	4118	0.721627	0.852289	0.611938	1.18704	8171	0.999979	1.00024	0.986468	1.01421	14532	0.203863	1.55483	0.846332	2.85643	4400	2.61974e-05	3.94721	2.11637	7.36192	2791	2.97703e-13	17.4923	8.17416	37.4326
ENSG00000023041	0.880803	0.951742	0.725574	1.24841	13734	0.410741	1.00737	0.99218	1.02279	13264	0.131527	1.46814	0.941759	2.28874	9469	2.3172e-08	3.24382	2.16725	4.85517	5679	0.309907	0.815602	0.577677	1.15152	12872	0.36083	0.713595	0.506112	1.00613	2573	0.999979	0.998828	0.985112	1.01273	2490	0.203863	1.5406	0.838607	2.83022	11554	2.61974e-05	3.86895	2.07604	7.21025	13029	3.4241e-13	17.0621	7.96821	36.5344
ENSG00000023171	0.890251	1.03607	0.841392	1.27578	13922	0.410741	1.00744	0.992275	1.02283	12563	0.131527	1.46734	0.940885	2.28835	9769	2.3172e-08	3.23459	2.16041	4.84284	8054	0.309907	0.806197	0.572819	1.13466	5970	0.737057	1.18115	0.82227	1.69666	8540	0.999979	0.999981	0.986195	1.01396	16924	0.203863	1.55349	0.84559	2.854	5394	2.61974e-05	3.89397	2.0887	7.25954	9981	3.37962e-13	17.1233	7.99162	36.6896
ENSG00000023191	0.198833	1.35365	1.03614	1.76846	2228	0.410741	1.01098	0.995329	1.02687	367	0.131527	1.46867	0.943127	2.28707	8938	2.3172e-08	3.26619	2.18262	4.88769	2197	0.309907	0.812732	0.577962	1.14287	11055	0.88624	0.931679	0.691289	1.25566	12406	0.999979	0.999557	0.98586	1.01344	11871	0.203863	1.53747	0.8357	2.82854	12545	2.61974e-05	3.88447	2.08375	7.24129	11584	2.97703e-13	17.987	8.329	38.844
ENSG00000023228	0.196913	1.29199	1.0317	1.61796	2183	0.410741	1.00932	0.994097	1.02477	1791	0.131527	1.43845	0.92358	2.24034	13736	3.06914e-08	3.14466	2.1006	4.70766	14302	0.309907	0.817572	0.581227	1.15002	12931	0.865503	1.0728	0.824379	1.39609	11890	0.999979	0.999436	0.98577	1.01329	9403	0.203863	1.55078	0.844137	2.84895	7881	2.61974e-05	3.87	2.07483	7.21836	13532	2.97703e-13	17.5998	8.22426	37.6633
ENSG00000023287	0.272366	1.26455	0.995639	1.60608	3347	0.410741	1.0091	0.993889	1.02455	2235	0.131527	1.44876	0.929662	2.2577	12735	2.33741e-08	3.20203	2.13954	4.79216	11042	0.309907	0.782567	0.555219	1.10301	536	0.861505	1.06247	0.85136	1.32593	11762	0.999979	0.99939	0.985702	1.01327	7897	0.203863	1.54835	0.84275	2.84471	9143	2.61974e-05	3.88553	2.08404	7.24427	11600	2.97703e-13	17.7099	8.2671	37.9383
ENSG00000023318	0.329167	1.29323	0.968508	1.72682	4145	0.410741	1.00903	0.993726	1.02458	2541	0.131527	1.44449	0.927128	2.25056	13186	2.32304e-08	3.20529	2.14211	4.79615	10633	0.309907	0.813501	0.577964	1.14503	11632	0.456945	1.3898	0.936833	2.06178	3818	0.999979	0.999993	0.986296	1.01388	17047	0.203863	1.54148	0.839278	2.8312	11253	2.61974e-05	3.89471	2.09053	7.25594	7836	2.97703e-13	18.1953	8.48819	39.0035
ENSG00000023330	0.260326	0.843318	0.711129	1.00008	3230	0.410741	1.00963	0.994312	1.02517	1372	0.171102	1.37121	0.875676	2.14717	16444	7.67812e-08	3.05423	2.03342	4.58749	16339	0.380796	0.855494	0.605727	1.20825	16552	0.887448	0.911316	0.613443	1.35383	12457	0.999979	0.999889	0.986071	1.0139	16001	0.203863	1.54973	0.84359	2.84696	8432	2.61974e-05	3.87043	2.07501	7.21939	13517	2.97703e-13	17.478	8.16912	37.3945
ENSG00000023445	0.942843	1.01103	0.900491	1.13514	15176	0.410741	1.0077	0.992462	1.02317	9113	0.131527	1.47301	0.945341	2.29522	7830	2.3172e-08	3.24344	2.16732	4.85387	5231	0.309907	0.812956	0.574687	1.15001	12342	0.230916	0.823262	0.700635	0.967351	1343	0.999979	0.996833	0.983057	1.0108	96	0.203863	1.51402	0.823978	2.78193	15182	4.08882e-05	3.68724	1.97743	6.87546	16958	9.57516e-13	16.1192	7.51492	34.5751
ENSG00000023516	0.125675	1.39034	1.08558	1.78066	1205	0.410741	1.01241	0.996815	1.02825	36	0.150385	1.39399	0.893032	2.17596	16039	5.87406e-08	3.06937	2.04763	4.60094	16088	0.309907	0.80557	0.572676	1.13318	5393	0.932473	1.03119	0.841322	1.26391	14088	0.999979	0.999549	0.985835	1.01345	11757	0.203863	1.55672	0.847265	2.86022	3500	2.61974e-05	3.89257	2.0881	7.2564	10144	2.97703e-13	17.6624	8.23531	37.8808
ENSG00000023572	0.743913	1.09589	0.840848	1.4283	11236	0.410741	1.00766	0.992468	1.02307	9343	0.131527	1.45624	0.933675	2.27128	11858	2.99349e-08	3.18059	2.11708	4.77835	14149	0.309907	0.806425	0.573158	1.13463	6026	0.557434	1.23344	0.912532	1.66721	5294	0.999979	0.999365	0.985693	1.01323	7330	0.203863	1.52104	0.827244	2.7967	14624	2.69448e-05	3.82688	2.05197	7.13705	15497	5.90755e-13	16.6468	7.75125	35.7511
ENSG00000023608	0.0949145	1.35375	1.09944	1.6669	766	0.410741	1.01227	0.996574	1.0282	58	0.143227	1.40324	0.900345	2.18704	15767	2.3172e-08	3.2569	2.17693	4.87265	2769	0.390935	0.859085	0.609191	1.21149	16589	0.748624	1.18447	0.808937	1.73434	8788	0.999979	0.999785	0.986048	1.01371	14849	0.203863	1.54925	0.843369	2.84593	8654	2.61974e-05	3.85465	2.06717	7.18775	14332	2.97703e-13	17.7993	8.31085	38.1206
ENSG00000023697	0.475806	1.14349	0.935657	1.39748	6704	0.410741	1.00889	0.993573	1.02444	2913	0.131527	1.4641	0.940509	2.27917	9978	2.3172e-08	3.24723	2.17068	4.85769	3781	0.309907	0.822407	0.584311	1.15752	14131	0.757129	1.14967	0.832851	1.587	8964	0.999979	0.999467	0.98581	1.01331	10181	0.203863	1.56481	0.85167	2.8751	1601	2.61974e-05	3.96175	2.12344	7.39152	2208	2.97703e-13	17.6904	8.26414	37.8686
ENSG00000023734	0.636159	1.15237	0.853566	1.55576	9348	0.410741	1.0078	0.992594	1.02324	7941	0.131527	1.46442	0.94046	2.28028	9981	2.3172e-08	3.25229	2.17404	4.86532	3142	0.309907	0.816441	0.580136	1.149	12641	0.255224	1.47266	1.05452	2.05661	1551	0.999979	0.999253	0.985662	1.01303	5492	0.203863	1.53194	0.83387	2.81438	13237	2.61974e-05	4.03523	2.16402	7.52445	491	2.97703e-13	17.9991	8.40808	38.5306
ENSG00000023839	0.809653	1.05585	0.862084	1.29316	12422	0.410741	1.00755	0.992416	1.02292	10554	0.131527	1.46661	0.941126	2.28551	9724	2.3172e-08	3.22152	2.1502	4.8266	10248	0.309907	0.812921	0.577433	1.14445	11406	0.113458	1.3929	1.12463	1.72516	360	0.999979	1.00043	0.9867	1.01436	12048	0.203863	1.55385	0.846096	2.85365	4760	2.61974e-05	3.92965	2.10925	7.32117	3268	4.48291e-13	16.7824	7.83249	35.9592
ENSG00000023892	0.292017	0.828007	0.678406	1.0106	3644	0.427738	1.00642	0.991097	1.02199	16221	0.133256	1.42672	0.914633	2.2255	14760	1.73576e-07	3.00435	1.98883	4.53839	16682	0.309907	0.797326	0.566256	1.12269	2410	0.294731	0.770449	0.607378	0.977301	1837	0.999979	0.998283	0.98459	1.01217	1006	0.205843	1.49748	0.814251	2.75401	16135	3.05318e-05	3.77513	2.02449	7.03958	16457	3.36288e-13	17.0682	7.97369	36.5354
ENSG00000023902	0.818773	0.962276	0.829433	1.11639	12541	0.410741	1.00796	0.992786	1.02337	6580	0.131527	1.49624	0.957909	2.33711	1603	2.3172e-08	3.27483	2.18372	4.91112	3258	0.309907	0.801968	0.56926	1.1298	3964	0.685361	0.882502	0.697924	1.1159	7407	0.999979	0.998639	0.984888	1.01258	1825	0.203863	1.54799	0.842597	2.84391	9283	2.61974e-05	3.91685	2.10081	7.30277	5034	2.97703e-13	17.7311	8.28178	37.9618
ENSG00000023909	0.469235	1.08448	0.961844	1.22275	6627	0.410741	1.00813	0.992927	1.02356	5662	0.131527	1.44176	0.924332	2.24884	13579	7.10074e-08	3.08706	2.04958	4.64969	16279	0.309907	0.822904	0.584244	1.15906	14285	0.624443	1.1455	0.917069	1.43083	6342	0.999979	1.00022	0.986485	1.01414	14846	0.203863	1.55569	0.846698	2.85836	4003	2.61974e-05	3.91461	2.09931	7.2996	5501	2.97703e-13	18.1651	8.46885	38.9627
ENSG00000024048	0.442838	1.23583	0.918682	1.66247	6127	0.410741	1.00922	0.993933	1.02474	2079	0.131527	1.49359	0.959047	2.32607	1487	2.3172e-08	3.26525	2.18156	4.88724	2421	0.309907	0.809724	0.575703	1.13887	9222	0.831589	0.917105	0.69791	1.20514	11005	0.999979	0.999199	0.985491	1.0131	4969	0.203863	1.55833	0.848185	2.86305	2903	2.61974e-05	3.9403	2.11195	7.35149	3377	3.59788e-13	17.1259	7.98172	36.7462
ENSG00000024422	0.249878	1.14164	1.00241	1.30022	3083	0.410741	1.00894	0.993693	1.02442	2669	0.131527	1.43818	0.922806	2.24137	13825	3.36788e-08	3.14127	2.09584	4.70817	14748	0.309907	0.819956	0.582112	1.15498	13690	0.374352	0.821264	0.669159	1.00794	2723	0.999979	0.9981	0.984331	1.01206	773	0.204036	1.50541	0.818933	2.76733	15766	2.61974e-05	3.96316	2.12657	7.38592	1769	2.97703e-13	17.947	8.37876	38.4419
ENSG00000024526	0.103802	1.27727	1.07601	1.51618	833	0.410741	1.00759	0.992518	1.02289	9445	0.13917	1.41023	0.905309	2.19675	15493	2.98813e-08	3.14212	2.10055	4.70015	14118	0.309907	0.780212	0.553925	1.09894	389	0.143423	1.26777	1.07425	1.49614	596	0.999979	1.00303	0.989047	1.01721	127	0.220325	1.46987	0.799062	2.70381	16747	2.87332e-05	3.79644	2.03613	7.07863	16127	2.97703e-13	19.5008	9.06709	41.9407
ENSG00000024862	0.555493	1.14977	0.90083	1.4675	7923	0.410741	1.00835	0.993078	1.02386	4788	0.131527	1.47761	0.948923	2.30084	4817	2.3172e-08	3.30199	2.20354	4.94802	1144	0.309907	0.797182	0.56617	1.12245	2362	0.537081	0.810931	0.607152	1.0831	4966	0.999979	1.00037	0.986735	1.01419	12935	0.203863	1.53242	0.834014	2.81566	13183	2.68384e-05	3.82441	2.05184	7.12829	15426	2.97703e-13	18.5243	8.62179	39.8004
ENSG00000025039	0.158134	1.18481	1.0325	1.35958	1667	0.410741	1.00931	0.993999	1.02486	1909	0.137247	1.41513	0.907533	2.20663	15348	1.44061e-07	2.99407	1.98999	4.50477	16641	0.309907	0.803859	0.571257	1.13117	4553	0.342952	1.18276	1.00172	1.39651	2380	0.999979	0.999782	0.986045	1.01371	14811	0.20572	1.49777	0.81445	2.75439	16123	2.61974e-05	3.89017	2.08744	7.24974	10107	2.97703e-13	17.5284	8.19434	37.4949
ENSG00000025156	0.163344	1.34915	1.05522	1.72494	1737	0.410741	1.00861	0.993443	1.024	3530	0.131527	1.46222	0.938975	2.27705	10457	2.3172e-08	3.25243	2.17338	4.8672	3538	0.309907	0.784664	0.557187	1.10501	640	0.644352	1.19585	0.880289	1.62453	6710	0.999979	0.999253	0.985555	1.01314	5550	0.203863	1.5279	0.8311	2.8089	13911	2.61974e-05	3.92495	2.10578	7.31569	3942	2.97703e-13	17.9044	8.36026	38.3441
ENSG00000025293	0.0996884	1.46424	1.12401	1.90745	790	0.410741	1.0095	0.994282	1.02495	1467	0.144217	1.40217	0.899304	2.18622	15801	1.10991e-07	2.99979	1.99986	4.4997	16558	0.309907	0.800428	0.568718	1.12654	3226	0.815256	0.918761	0.715824	1.17923	10624	0.999979	0.999303	0.985617	1.01318	6277	0.203863	1.54845	0.842835	2.84479	9074	2.61974e-05	3.92883	2.10705	7.32574	3893	2.97703e-13	17.6941	8.26306	37.8894
ENSG00000025423	0.994976	1.00142	0.871273	1.151	16595	0.410741	1.00754	0.992402	1.02291	10926	0.131527	1.47555	0.945489	2.30277	7650	2.42275e-08	3.24157	2.15365	4.87907	11969	0.309907	0.808358	0.574446	1.13752	8118	0.665723	1.12535	0.910612	1.39073	7055	0.999979	1.00022	0.986418	1.01421	14801	0.203863	1.55905	0.848611	2.86426	2711	2.61974e-05	3.86309	2.07158	7.2039	13867	3.08141e-13	17.2122	8.04137	36.842
ENSG00000025434	0.158971	0.801051	0.668909	0.959298	1676	0.410741	1.00839	0.993354	1.02364	4056	0.131527	1.48394	0.952852	2.31103	2938	4.7978e-08	3.10341	2.06823	4.6567	15763	0.309907	0.796797	0.565784	1.12214	2280	0.194977	0.704892	0.537521	0.924379	1006	0.999979	0.998543	0.984888	1.01239	1544	0.220732	1.46928	0.798715	2.70283	16755	2.80848e-05	3.80273	2.04016	7.08802	15968	4.87674e-13	16.6445	7.77457	35.6339
ENSG00000025708	0.88281	0.984452	0.902369	1.074	13767	0.410741	1.00725	0.992057	1.02268	14003	0.131527	1.487	0.953099	2.31999	2796	2.3172e-08	3.25942	2.17553	4.88334	4096	0.309907	0.804619	0.571361	1.1331	5155	0.620586	0.905928	0.771522	1.06375	6288	0.999979	0.999232	0.985553	1.0131	5317	0.203863	1.53187	0.833455	2.81553	13308	2.61974e-05	3.85339	2.06663	7.18493	14369	2.97703e-13	18.4292	8.57203	39.6215
ENSG00000025770	0.723759	1.10387	0.843959	1.44383	10912	0.410741	1.00743	0.992307	1.02277	12455	0.131527	1.48244	0.951915	2.30864	3288	2.3172e-08	3.23955	2.1648	4.84787	6405	0.309907	0.813317	0.577948	1.14454	11508	0.85366	1.09012	0.805822	1.47472	11547	0.999979	0.999675	0.985972	1.01357	13521	0.203863	1.55428	0.846122	2.85513	4669	2.61974e-05	3.89364	2.08902	7.2572	9552	3.26101e-13	17.2077	8.02735	36.8869
ENSG00000025772	0.780446	1.05751	0.87864	1.27278	11917	0.410741	1.00718	0.991995	1.02259	14342	0.131527	1.49923	0.959786	2.34186	1332	2.3172e-08	3.24535	2.16878	4.85633	4526	0.309907	0.806021	0.572815	1.13417	5771	0.915414	1.05789	0.78218	1.43079	13372	0.999979	0.999351	0.98567	1.01322	7083	0.203863	1.54907	0.843171	2.84593	8798	2.61974e-05	3.86656	2.07156	7.21693	14115	3.53784e-13	17.2286	8.01934	37.0134
ENSG00000025796	0.352673	1.26209	0.958832	1.66126	4609	0.410741	1.01049	0.994872	1.02635	648	0.131527	1.43852	0.922987	2.242	13809	3.32797e-08	3.14014	2.09578	4.70493	14689	0.309907	0.789192	0.559794	1.1126	1071	0.195334	1.36838	1.07292	1.7452	1008	0.999979	0.999852	0.986148	1.01375	15569	0.203863	1.5108	0.821657	2.77795	15450	2.61974e-05	3.91237	2.09887	7.2928	5365	2.97703e-13	18.7487	8.74446	40.1987
ENSG00000025800	0.204296	1.36741	1.03343	1.80932	2342	0.410741	1.00945	0.994259	1.02487	1525	0.131527	1.45191	0.932681	2.2602	12128	6.67041e-08	3.05689	2.03864	4.58374	16214	0.309907	0.808192	0.57435	1.13724	7852	0.675297	1.18933	0.864322	1.63655	7278	0.999979	1.00019	0.986433	1.01414	15153	0.203863	1.55706	0.847559	2.86049	3310	2.61974e-05	3.91329	2.09888	7.29616	5534	2.97703e-13	17.8259	8.32559	38.1668
ENSG00000026025	0.364696	1.0968	0.980785	1.22653	4844	0.410741	1.00735	0.992036	1.02291	13782	0.159946	1.38586	0.883781	2.17317	16272	7.9607e-08	3.0682	2.03826	4.61857	16373	0.324123	0.835092	0.591974	1.17805	15772	0.646365	1.13276	0.913885	1.40407	6758	0.999979	1.00074	0.986875	1.01481	5708	0.203863	1.58208	0.860457	2.90888	415	2.61974e-05	3.95317	2.11925	7.37409	2537	2.97703e-13	17.8001	8.31399	38.1097
ENSG00000026036	0.866141	1.06295	0.787264	1.43518	13371	0.410741	1.00756	0.992453	1.02291	10088	0.131527	1.47997	0.9502	2.3051	4026	2.3172e-08	3.25013	2.17142	4.86472	4114	0.309907	0.806771	0.573347	1.13523	6339	0.875295	0.926583	0.686057	1.25144	12109	0.999979	0.999198	0.985481	1.01311	4970	0.203863	1.55281	0.845243	2.85271	6285	2.61974e-05	3.91177	2.09839	7.29223	5559	2.97703e-13	17.3976	8.12933	37.2328
ENSG00000026103	0.965461	1.00746	0.884262	1.14783	15835	0.410741	1.00766	0.992394	1.02315	9861	0.131527	1.47199	0.94258	2.29875	9023	2.3172e-08	3.23905	2.16247	4.85159	7980	0.309907	0.810465	0.574148	1.14405	10837	0.910586	0.962795	0.792224	1.17009	13219	0.999979	0.998953	0.985066	1.01304	3155	0.203863	1.54297	0.839195	2.83695	11169	2.61974e-05	3.87992	2.08085	7.23443	12373	6.4657e-13	17.0401	7.87271	36.8824
ENSG00000026297	0.648479	0.929244	0.791835	1.0905	9542	0.410741	1.00745	0.992378	1.02275	11911	0.131527	1.45597	0.934195	2.26917	11761	4.16088e-08	3.14662	2.09117	4.73477	15435	0.309907	0.817568	0.58072	1.15101	13036	0.729564	0.882358	0.676311	1.15118	8362	0.999979	0.999969	0.986252	1.01388	16802	0.203863	1.55099	0.844257	2.84934	7756	2.62028e-05	3.85045	2.06458	7.1811	14624	2.97703e-13	17.7249	8.28024	37.9422
ENSG00000026508	0.680154	1.03819	0.950231	1.1343	10033	0.410741	1.00848	0.993174	1.02402	4281	0.131527	1.45163	0.930817	2.26386	12470	2.43596e-08	3.19837	2.13457	4.79234	12048	0.309907	0.813408	0.578015	1.14466	11552	0.52237	0.893742	0.768231	1.03976	4775	0.999979	0.999731	0.986018	1.01363	14237	0.203863	1.5362	0.836205	2.82217	12497	3.45598e-05	3.74958	2.00727	7.0042	16801	3.93543e-13	16.9342	7.90251	36.288
ENSG00000026559	0.99394	1.00088	0.931701	1.0752	16557	0.410741	1.00752	0.992283	1.02299	12068	0.131527	1.47651	0.947835	2.30006	5885	2.3172e-08	3.24186	2.15969	4.86627	9978	0.309907	0.807971	0.573502	1.1383	8356	0.172285	1.16369	1.03998	1.30212	814	0.999979	1.0011	0.987236	1.01516	2858	0.203863	1.51717	0.825932	2.78692	14905	2.67445e-05	3.82104	2.05131	7.11757	15382	2.97703e-13	17.6807	8.26147	37.8393
ENSG00000026652	0.137749	1.20059	1.04234	1.38286	1369	0.410741	1.00966	0.994299	1.02527	1366	0.14753	1.39757	0.895957	2.18001	15929	2.7529e-08	3.16294	2.11287	4.73489	13530	0.309907	0.802839	0.570484	1.12983	4098	0.0186961	1.60304	1.2825	2.00369	30	0.999979	1.00437	0.990449	1.01848	12	0.203863	1.63813	0.891067	3.01151	9	2.61974e-05	4.06158	2.1784	7.57273	303	2.97703e-13	19.6586	9.15745	42.202
ENSG00000026751	0.798227	0.967203	0.859169	1.08882	12214	0.410741	1.00722	0.992114	1.02256	13940	0.131527	1.48072	0.950731	2.30615	3775	2.33499e-08	3.2152	2.14545	4.81832	10981	0.309907	0.801619	0.569028	1.12928	3802	0.39765	0.878285	0.763303	1.01059	3008	0.999979	0.997835	0.984033	1.01183	528	0.203863	1.5396	0.838031	2.82851	11804	2.61974e-05	3.94211	2.11509	7.3473	2723	8.78704e-13	16.2777	7.5785	34.9624
ENSG00000026950	0.579796	0.917193	0.781644	1.07625	8377	0.51826	1.00522	0.989557	1.02112	16709	0.131527	1.49052	0.95648	2.32272	1953	2.3172e-08	3.22641	2.15327	4.83437	9846	0.309907	0.80556	0.572349	1.13379	5545	0.571033	0.873922	0.716296	1.06624	5523	0.999979	0.997967	0.984145	1.01198	636	0.203863	1.5423	0.839454	2.83363	11120	2.61974e-05	3.87721	2.08062	7.22514	12119	4.82835e-13	16.7618	7.81576	35.9476
ENSG00000027001	0.998206	0.999109	0.762266	1.30954	16721	0.410741	1.00755	0.992364	1.02296	11256	0.131527	1.47646	0.945156	2.30643	7756	2.3172e-08	3.24422	2.16363	4.86449	8628	0.309907	0.80837	0.573385	1.13966	9081	0.736378	0.90034	0.716716	1.13101	8533	0.999979	0.9997	0.985995	1.01359	13842	0.203863	1.55754	0.847878	2.86117	3116	2.61974e-05	3.92378	2.10477	7.31483	4185	2.97703e-13	18.617	8.60095	40.2971
ENSG00000027075	0.34574	1.25017	0.96347	1.62219	4511	0.410741	1.00817	0.992965	1.0236	5440	0.131527	1.48745	0.955011	2.31675	2304	2.38766e-08	3.19667	2.13519	4.78585	11670	0.309907	0.813219	0.577803	1.14455	11484	0.113458	0.6982	0.552938	0.881623	382	0.999979	0.998479	0.984749	1.0124	1411	0.27862	1.40309	0.76066	2.58809	17102	3.21425e-05	3.75772	2.01527	7.00673	16636	4.35462e-13	16.7537	7.82661	35.8632
ENSG00000027644	NA	NA	NA	NA	NA	NA	NA	NA	NA	NA	NA	NA	NA	NA	NA	NA	NA	NA	NA	NA	NA	NA	NA	NA	NA	0.820451	1.25935	0.629601	2.51898	10735	0.999979	0.999778	0.986022	1.01373	14769	0.203863	1.56518	0.850898	2.87905	1754	2.61974e-05	3.95607	2.11522	7.39899	3832	2.97703e-13	17.5008	8.17861	37.4485
ENSG00000027697	0.995942	0.998466	0.823631	1.21042	16638	0.410741	1.00752	0.992076	1.0232	13078	0.131527	1.47601	0.947526	2.29926	6225	2.3172e-08	3.24315	2.1652	4.85776	7359	0.309907	0.808072	0.573548	1.13849	8496	0.670518	1.15521	0.888556	1.50188	7181	0.999979	0.999958	0.986202	1.01391	16682	0.203863	1.5817	0.860252	2.90819	430	2.61974e-05	3.99564	2.13993	7.46057	1325	2.97703e-13	18.743	8.66283	40.5525
ENSG00000027847	0.869999	0.939052	0.683562	1.29004	13461	0.410741	1.00736	0.992236	1.02272	13077	0.131527	1.47393	0.946412	2.29549	7200	2.3172e-08	3.23535	2.16097	4.84389	7906	0.309907	0.804484	0.571312	1.13282	5055	0.782162	1.15618	0.798828	1.6734	9669	0.999979	0.998618	0.984773	1.01266	1785	0.203863	1.57321	0.855668	2.89246	853	2.61974e-05	3.88803	2.08575	7.24764	10962	3.06362e-13	17.2455	8.05442	36.9246
ENSG00000027869	0.799195	0.952533	0.800869	1.13292	12233	0.410741	1.00769	0.992522	1.02308	8835	0.131527	1.49382	0.957307	2.33101	1743	2.3172e-08	3.22843	2.1559	4.83453	9054	0.309907	0.808973	0.574882	1.13839	8798	0.958034	1.01857	0.849079	1.22189	15063	0.999979	0.999594	0.985796	1.01359	12475	0.203863	1.55135	0.844434	2.85008	7523	2.61974e-05	3.90816	2.09533	7.28942	6950	2.97703e-13	17.5354	8.19322	37.5301
ENSG00000028116	0.960332	0.985593	0.791113	1.22788	15675	0.410741	1.00742	0.992197	1.02289	12970	0.131527	1.47893	0.948824	2.3052	4811	2.3172e-08	3.25013	2.16906	4.87003	6728	0.309907	0.808185	0.574424	1.13707	7714	0.782162	0.917949	0.737929	1.14189	9677	0.999979	0.999663	0.985955	1.01356	13377	0.203863	1.55867	0.848409	2.86354	2800	2.61974e-05	3.87296	2.07713	7.22142	13059	3.14456e-13	17.2135	8.0374	36.8659
ENSG00000028137	0.836133	1.0358	0.894061	1.20002	12833	0.410741	1.00769	0.992506	1.02311	8878	0.131527	1.46509	0.939782	2.28403	10167	2.3172e-08	3.25574	2.17508	4.87331	3372	0.309907	0.813915	0.577799	1.14652	11962	0.404008	0.83694	0.688674	1.01713	3117	0.999979	0.998278	0.984575	1.01217	999	0.203863	1.51089	0.821888	2.77748	15430	2.61974e-05	3.87179	2.07807	7.21378	12544	4.56808e-13	16.7512	7.81934	35.8855
ENSG00000028203	0.469026	1.18102	0.92338	1.51055	6624	0.410741	1.00978	0.994272	1.02553	1327	0.131527	1.46884	0.943486	2.28672	8807	2.3172e-08	3.22279	2.15424	4.82138	8632	0.309907	0.814307	0.578889	1.14546	11843	0.960703	0.979035	0.776641	1.23417	15287	0.999979	0.999302	0.985553	1.01324	6305	0.203863	1.55098	0.844153	2.84966	7836	2.61974e-05	3.90351	2.09369	7.27777	7220	2.97703e-13	17.5237	8.18839	37.5018
ENSG00000028277	0.7835	0.93555	0.748116	1.16994	11977	0.410741	1.00757	0.992468	1.0229	9962	0.131527	1.49294	0.95727	2.32836	1768	2.3172e-08	3.25027	2.17115	4.86576	4346	0.309907	0.802111	0.569615	1.1295	3926	0.787309	0.901177	0.687183	1.18181	9828	0.999979	0.999087	0.985362	1.013	3928	0.203863	1.54303	0.839851	2.83495	10913	2.62143e-05	3.84878	2.06368	7.17801	14713	3.80238e-13	17.0543	7.94862	36.5914
ENSG00000028310	0.621937	1.12647	0.883182	1.43677	9103	0.410741	1.00841	0.99317	1.02388	4430	0.131527	1.49913	0.961589	2.33716	1120	2.3172e-08	3.28965	2.19614	4.92764	1452	0.309907	0.799958	0.568178	1.12629	3133	0.692744	1.22079	0.834258	1.78641	7523	0.999979	1.00013	0.986333	1.01411	15817	0.203863	1.56295	0.85071	2.87149	1902	2.61974e-05	3.91933	2.10213	7.30739	4743	2.97703e-13	17.7539	8.29324	38.007
ENSG00000028528	0.587683	1.15788	0.877995	1.52699	8541	0.410741	1.00924	0.993724	1.02501	2324	0.131527	1.49347	0.958724	2.32649	1520	2.3172e-08	3.22382	2.15409	4.82478	8962	0.309907	0.815814	0.579688	1.14812	12444	0.329602	0.773617	0.60374	0.991294	2204	0.999979	0.999357	0.985678	1.01323	7199	0.203863	1.51476	0.824045	2.78442	15161	2.61974e-05	3.91401	2.10029	7.29396	4882	2.97703e-13	17.5816	8.20827	37.6586
ENSG00000028839	0.0648975	1.53656	1.17974	2.0013	372	0.410741	1.01004	0.994604	1.02572	963	0.183346	1.35625	0.867962	2.11924	16553	2.3172e-08	3.25794	2.17806	4.87324	2517	0.309907	0.795675	0.565649	1.11924	1878	0.161517	1.54107	1.12627	2.10864	726	0.999979	1.00173	0.987824	1.01582	1024	0.203863	1.51209	0.822811	2.77877	15332	2.61974e-05	3.86915	2.07569	7.21223	13182	2.97703e-13	17.8067	8.32588	38.0837
ENSG00000029153	0.573738	1.07159	0.944874	1.21529	8233	0.410741	1.00808	0.992902	1.02348	5857	0.131527	1.46206	0.938868	2.2768	10489	2.39588e-08	3.19505	2.13424	4.78312	11740	0.309907	0.811453	0.576803	1.14156	10477	0.752441	1.07747	0.908336	1.2781	8914	0.999979	1.0001	0.986327	1.01406	16146	0.203863	1.54016	0.838184	2.83005	11723	2.61974e-05	3.923	2.10489	7.3115	4063	2.97703e-13	17.8206	8.31915	38.1737
ENSG00000029363	0.158072	1.32719	1.05495	1.6697	1663	0.410741	1.01012	0.994904	1.02557	740	0.131527	1.45049	0.931623	2.25834	12363	2.3172e-08	3.23351	2.16153	4.83711	6936	0.309907	0.79496	0.565078	1.11836	1749	0.958654	1.02284	0.812318	1.28792	15141	0.999979	0.999504	0.985791	1.01341	11004	0.203863	1.55455	0.846169	2.85597	4575	2.61974e-05	3.89334	2.08846	7.25805	10030	2.97703e-13	17.6148	8.20612	37.8111
ENSG00000029364	0.0415794	1.76162	1.28128	2.42203	198	0.410741	1.01139	0.996139	1.02689	134	0.131621	1.4347	0.921001	2.23491	14080	4.02841e-08	3.11689	2.07946	4.67187	15349	0.340706	0.843329	0.599277	1.18677	16169	0.662358	0.873883	0.687542	1.11073	6994	0.999979	1.00009	0.986371	1.01401	16166	0.203863	1.53501	0.835226	2.82111	12810	2.61974e-05	3.94985	2.11812	7.36565	2568	2.97703e-13	17.8178	8.3199	38.1583
ENSG00000029534	0.966301	0.989672	0.819026	1.19587	15875	0.410741	1.00742	0.992119	1.02295	13310	0.131527	1.47739	0.948441	2.30132	5196	2.3172e-08	3.24549	2.16818	4.85809	5309	0.309907	0.806393	0.571671	1.13749	7129	0.6572	1.10486	0.927009	1.31684	6916	0.999979	0.999709	0.986014	1.01359	13973	0.203863	1.53462	0.835121	2.82003	12852	2.61974e-05	3.88707	2.08476	7.24752	11436	2.97703e-13	17.6673	8.25567	37.8082
ENSG00000029559	0.093202	1.27808	1.08102	1.51107	735	0.410741	1.00739	0.992192	1.02283	13128	0.133757	1.4237	0.913978	2.21771	14833	2.3172e-08	3.22482	2.15624	4.82296	7974	0.309907	0.794052	0.564109	1.11772	1649	0.537661	1.10486	0.962425	1.26838	4991	0.999979	0.999196	0.985418	1.01317	4979	0.203863	1.56375	0.851286	2.87249	1732	2.61974e-05	3.98577	2.13702	7.43387	1326	2.97703e-13	18.2846	8.52182	39.2319
ENSG00000029639	0.476113	1.22724	0.903191	1.66756	6715	0.410741	1.00821	0.993019	1.02364	5203	0.131527	1.49452	0.959463	2.32796	1412	2.3172e-08	3.38478	2.25	5.09188	374	0.309907	0.814751	0.579136	1.14622	12039	0.4463	1.39646	0.942618	2.06882	3677	0.999979	0.998936	0.985259	1.0128	2978	0.203863	1.58087	0.860212	2.90528	440	2.61974e-05	3.95643	2.12099	7.38021	2375	2.97703e-13	18.2901	8.53337	39.2024
ENSG00000029725	0.0843673	1.47475	1.14013	1.90756	614	0.410741	1.009	0.993787	1.02445	2474	0.131899	1.43165	0.919363	2.22939	14287	2.6607e-08	3.16412	2.11487	4.73395	13235	0.309907	0.788516	0.560164	1.10996	919	0.342667	0.842322	0.71099	0.997914	2359	0.999979	1.00127	0.987417	1.01532	2132	0.203863	1.51365	0.823483	2.78223	15238	2.61974e-05	4.00355	2.14745	7.46393	888	2.97703e-13	18.3265	8.5453	39.3037
ENSG00000029993	0.641232	1.0833	0.912691	1.2858	9424	0.410741	1.00724	0.992087	1.02263	13959	0.131527	1.48751	0.955172	2.31653	2258	2.32839e-08	3.20944	2.14349	4.80548	10785	0.309907	0.8103	0.575853	1.1402	9835	0.557434	1.11666	0.95301	1.30842	5292	0.999979	0.999209	0.9855	1.01311	5077	0.203863	1.51913	0.826396	2.79255	14802	3.06975e-05	3.77694	2.02454	7.04619	16481	1.39363e-12	16.1213	7.4727	34.7795
ENSG00000030066	0.165264	1.3613	1.05594	1.75495	1756	0.410741	1.00931	0.994091	1.02477	1800	0.132878	1.42694	0.915971	2.22295	14646	2.40179e-08	3.18785	2.13093	4.76899	11782	0.309907	0.785749	0.558114	1.10623	692	0.766177	1.11038	0.863987	1.42705	9239	0.999979	1.00024	0.986435	1.01423	14610	0.203863	1.55891	0.848532	2.86402	2748	2.61974e-05	3.89736	2.09085	7.26468	8480	2.97703e-13	17.7928	8.30865	38.103
ENSG00000030110	0.933631	1.01923	0.856385	1.21304	14922	0.410741	1.00785	0.992449	1.02349	8375	0.131527	1.47863	0.949297	2.30312	4562	2.3172e-08	3.25589	2.17242	4.87973	5895	0.309907	0.810766	0.575595	1.14202	10430	0.772537	1.12516	0.842609	1.50246	9400	0.999979	1.00002	0.986255	1.01397	16932	0.203863	1.55427	0.846122	2.85508	4672	2.61974e-05	3.88688	2.08546	7.24438	10924	2.98807e-13	17.3006	8.08384	37.0258
ENSG00000030304	0.958687	0.917499	0.264744	3.17969	15613	0.410741	1.00756	0.992426	1.02292	10394	0.131527	1.47948	0.948985	2.30653	4687	2.3172e-08	3.24687	2.16894	4.86051	5066	0.309907	0.80733	0.573593	1.13631	6942	NA	NA	NA	NA	NA	NA	NA	NA	NA	NA	NA	NA	NA	NA	NA	NA	NA	NA	NA	NA	NA	NA	NA	NA
ENSG00000030419	0.772734	0.953721	0.818524	1.11125	11803	0.410741	1.00781	0.992621	1.02323	7768	0.131527	1.46214	0.937881	2.27944	10736	2.3172e-08	3.25102	2.17194	4.86619	4022	0.309907	0.821907	0.581669	1.16137	14377	0.840512	0.941216	0.771662	1.14803	11203	0.999979	0.999324	0.985635	1.0132	6586	0.203863	1.55408	0.845976	2.85488	4819	2.61974e-05	3.94075	2.11195	7.35315	3415	2.97703e-13	17.795	8.29755	38.1634
ENSG00000030582	0.620113	1.11652	0.892156	1.3973	9081	0.410741	1.00797	0.992712	1.02346	6813	0.131527	1.47612	0.947738	2.29908	6036	2.36908e-08	3.20334	2.13862	4.79814	11531	0.309907	0.789533	0.559202	1.11474	1230	0.81871	0.90283	0.665763	1.22431	10681	0.999979	0.999816	0.986088	1.01373	15215	0.203863	1.55321	0.845482	2.85336	5651	2.61974e-05	3.9441	2.11366	7.35971	3206	2.97703e-13	17.9656	8.36055	38.6056
ENSG00000031003	0.704802	1.08676	0.879507	1.34286	10497	0.410741	1.0084	0.993089	1.02395	4662	0.131527	1.49915	0.960948	2.33877	1186	2.3172e-08	3.27452	2.18637	4.90424	2176	0.309907	0.805329	0.572327	1.13319	5339	0.638972	0.879736	0.708637	1.09215	6580	0.999979	0.999216	0.985534	1.01309	5123	0.203863	1.5201	0.82637	2.7962	14770	2.61974e-05	3.90867	2.09739	7.28417	5627	5.65337e-13	16.7116	7.7787	35.9029
ENSG00000031081	0.0716489	1.43937	1.14384	1.81126	442	0.411414	1.00698	0.991468	1.02273	15495	0.244877	1.30664	0.832959	2.04971	16741	1.56415e-07	2.96488	1.97545	4.44989	16660	0.380519	0.85598	0.606982	1.20712	16549	0.926936	0.959757	0.742423	1.24071	13926	0.999979	0.998979	0.985031	1.01312	3317	0.203863	1.54187	0.837984	2.83701	11669	2.61974e-05	3.88471	2.08361	7.24271	11712	4.1969e-13	17.201	7.98372	37.0596
ENSG00000031691	0.461973	1.17675	0.928055	1.49209	6505	0.410741	1.00875	0.993464	1.02427	3287	0.131527	1.48446	0.953368	2.31141	2769	2.3172e-08	3.24414	2.1685	4.85333	4307	0.309907	0.814116	0.578816	1.14507	11736	0.944519	1.03432	0.789406	1.35523	14621	0.999979	0.999507	0.985809	1.0134	11042	0.203863	1.54274	0.837869	2.84058	11648	2.62049e-05	3.86857	2.06956	7.23143	14680	2.97703e-13	17.5251	8.19081	37.4969
ENSG00000031698	0.139333	1.43695	1.08455	1.90385	1392	0.410741	1.00902	0.993808	1.02446	2429	0.14058	1.40903	0.903389	2.19769	15582	6.5964e-08	3.06331	2.04169	4.59613	16204	0.309907	0.805165	0.572122	1.13313	5289	0.99196	1.00759	0.707514	1.43494	16678	0.999979	0.999439	0.985725	1.01334	9533	0.203863	1.5535	0.84546	2.85449	5601	2.61974e-05	3.89704	2.09066	7.26417	8698	2.97703e-13	17.5019	8.17713	37.4602
ENSG00000031823	0.937112	1.03496	0.744026	1.43965	15009	0.410741	1.00763	0.992471	1.02302	9511	0.131527	1.4828	0.950224	2.31386	3913	2.3172e-08	3.24974	2.17053	4.86553	4707	0.309907	0.805366	0.571403	1.13513	5900	0.881542	0.911705	0.625007	1.32991	12262	0.999979	0.999366	0.985664	1.01326	7388	0.203863	1.56	0.848983	2.86649	2534	2.61974e-05	3.93177	2.10729	7.33589	4114	2.97703e-13	17.4832	8.1708	37.4092
ENSG00000032219	0.50684	1.18192	0.906942	1.54027	7154	0.410741	1.00937	0.993992	1.02499	1866	0.131527	1.47462	0.947014	2.29617	6739	2.3172e-08	3.24642	2.16882	4.85943	4988	0.309907	0.816431	0.580299	1.14865	12595	0.651921	0.87056	0.683788	1.10835	6842	0.999979	0.998592	0.984824	1.01255	1696	0.203863	1.53121	0.832928	2.81491	13446	2.61974e-05	3.93493	2.11101	7.33473	3199	5.50741e-13	16.7247	7.78641	35.9236
ENSG00000032389	0.663838	1.13964	0.847971	1.53162	9758	0.410741	1.00769	0.992516	1.0231	8852	0.131527	1.47874	0.949685	2.30252	4340	2.323e-08	3.21001	2.14428	4.80541	10590	0.309907	0.813908	0.578228	1.14565	11808	0.897009	0.921424	0.63135	1.34477	12816	0.999979	0.999383	0.98567	1.01329	7775	0.203863	1.55966	0.848759	2.86599	2626	2.61974e-05	3.92623	2.10444	7.32512	4607	2.97703e-13	17.6584	8.24317	37.8274
ENSG00000032444	0.764401	0.911666	0.683611	1.2158	11611	0.410741	1.00768	0.992554	1.02303	8719	0.131527	1.4631	0.938768	2.28028	10485	3.6525e-08	3.17044	2.10559	4.77382	15075	0.309907	0.810644	0.576095	1.14069	10035	0.55258	1.24577	0.91098	1.7036	5227	0.999979	0.999504	0.985802	1.0134	10981	0.203863	1.54064	0.83838	2.83116	11628	2.61974e-05	3.89209	2.0876	7.25636	10449	3.02737e-13	17.2321	8.05358	36.8711
ENSG00000032742	0.581092	1.16232	0.879003	1.53695	8413	0.410741	1.00748	0.992311	1.02287	12157	0.131527	1.44723	0.927837	2.25736	13037	2.33741e-08	3.20639	2.14147	4.80089	11030	0.309907	0.807601	0.574196	1.13588	6861	0.56347	0.845059	0.661834	1.07901	5377	0.999979	0.999884	0.986223	1.01373	15922	0.203863	1.54458	0.840671	2.83788	10492	2.61974e-05	3.92956	2.10789	7.32554	3697	2.97703e-13	17.6293	8.23285	37.7504
ENSG00000033011	0.0730748	1.74711	1.22605	2.48962	462	0.410741	1.01005	0.994776	1.02556	833	0.131527	1.49649	0.961378	2.32945	1161	2.3172e-08	3.21918	2.1532	4.8129	8316	0.309907	0.807964	0.574243	1.13681	7451	0.733926	0.863609	0.629944	1.18395	8453	0.999979	1.00027	0.9865	1.01424	14206	0.203863	1.53576	0.835563	2.82271	12691	2.61974e-05	3.9451	2.11501	7.35873	2956	2.97703e-13	18.1	8.42586	38.8816
ENSG00000033030	0.801614	1.09062	0.7978	1.49091	12279	0.410741	1.00879	0.993038	1.0248	4040	0.131527	1.48419	0.95279	2.31197	2946	2.3172e-08	3.2465	2.16973	4.85763	4171	0.309907	0.804289	0.571391	1.13212	4848	0.701933	0.843186	0.603829	1.17742	7726	0.999979	0.998959	0.985216	1.01289	3122	0.203863	1.55325	0.845588	2.85313	5483	2.61974e-05	3.9122	2.09957	7.28972	4971	3.17079e-13	17.2061	8.0328	36.8551
ENSG00000033050	0.14219	1.42139	1.07987	1.87092	1432	0.410741	1.01007	0.994628	1.02575	936	0.131834	1.43197	0.91965	2.22969	14252	8.87668e-08	3.02449	2.01665	4.53601	16448	0.334522	0.840357	0.59657	1.18377	16041	0.803263	1.14017	0.789278	1.64705	10329	0.999979	0.999786	0.986068	1.0137	14858	0.203863	1.54924	0.843416	2.84574	8627	2.61974e-05	3.88361	2.08376	7.23809	11434	2.97703e-13	17.4085	8.13783	37.2405
ENSG00000033100	0.364258	1.24624	0.955139	1.62605	4829	0.410741	1.00922	0.993773	1.0249	2284	0.131527	1.48136	0.951387	2.30656	3483	3.00299e-08	3.15512	2.10594	4.72699	14175	0.318681	0.832307	0.590192	1.17375	15550	0.499929	1.31672	0.922707	1.87899	4431	0.999979	0.999643	0.98595	1.01353	13111	0.203863	1.59054	0.865352	2.92346	227	2.61974e-05	3.97683	2.13271	7.4155	1521	4.7309e-13	16.7085	7.80021	35.7905
ENSG00000033122	0.918369	0.955319	0.67431	1.35343	14564	0.410741	1.00748	0.992334	1.02286	11994	0.131527	1.47881	0.949368	2.3035	4514	2.3172e-08	3.24337	2.16695	4.85448	5850	0.309907	0.812419	0.57618	1.14552	11540	0.773605	1.15947	0.80594	1.66807	9409	0.999979	1.00071	0.986631	1.01499	6395	0.203863	1.56466	0.851382	2.87551	1674	2.61974e-05	3.94939	2.11614	7.37084	2987	2.97703e-13	18.434	8.52177	39.8759
ENSG00000033170	0.907424	0.968889	0.781441	1.2013	14300	0.410741	1.00746	0.992331	1.02282	12140	0.131527	1.48005	0.950038	2.30575	4111	2.3172e-08	3.24104	2.16534	4.85112	6511	0.309907	0.803313	0.569493	1.13313	4903	0.612833	0.88702	0.732263	1.07448	6157	0.999979	0.999353	0.985618	1.01328	7168	0.203863	1.50839	0.819573	2.77614	15670	2.61974e-05	3.93788	2.11219	7.34164	3114	2.97703e-13	17.9002	8.35971	38.3288
ENSG00000033178	0.683826	1.08022	0.898312	1.29896	10111	0.410741	1.00872	0.993335	1.02434	3569	0.131527	1.48917	0.955961	2.31978	2070	2.3172e-08	3.25817	2.17731	4.87559	2854	0.309907	0.80542	0.572468	1.13317	5356	0.487181	1.22549	0.947593	1.58488	4259	0.999979	1.00094	0.987139	1.01493	3781	0.203863	1.54567	0.841416	2.83938	10060	2.61974e-05	3.90378	2.09409	7.27739	6917	2.97703e-13	18.4942	8.62039	39.6775
ENSG00000033327	0.449529	1.14212	0.945409	1.37975	6280	0.413417	1.00675	0.991492	1.02224	15748	0.131527	1.47538	0.947356	2.2977	6422	2.3172e-08	3.25109	2.17203	4.8662	3975	0.309907	0.78114	0.553016	1.10337	523	0.541645	0.870239	0.716836	1.05647	5060	0.999979	0.998052	0.984212	1.01209	734	0.203863	1.53351	0.834661	2.81751	13026	2.62523e-05	3.83983	2.06043	7.15592	14838	8.22709e-13	16.3836	7.62203	35.2165
ENSG00000033627	0.188837	1.37433	1.04439	1.80849	2061	0.410741	1.00701	0.991842	1.0224	14958	0.131721	1.43339	0.920073	2.23308	14198	5.92446e-08	3.07634	2.05036	4.6157	16093	0.309907	0.796407	0.566245	1.12012	2020	0.863888	0.919375	0.673199	1.25557	11831	0.999979	1.00001	0.986169	1.01405	16992	0.203863	1.55785	0.847921	2.86216	3067	2.61974e-05	3.93437	2.10861	7.34098	3917	2.97703e-13	17.6798	8.25393	37.8698
ENSG00000033800	0.230701	1.27745	1.01441	1.60871	2719	0.410741	1.01063	0.995093	1.02642	508	0.131527	1.44671	0.929074	2.25276	12867	6.43204e-08	3.07604	2.04783	4.6205	16177	0.309907	0.801086	0.569309	1.12722	3404	0.749668	0.88388	0.668566	1.16854	8820	0.999979	0.998899	0.985179	1.01281	2803	0.203863	1.54557	0.84129	2.83944	10134	2.61974e-05	3.92207	2.10422	7.31039	4195	4.33801e-13	16.9454	7.89237	36.3829
ENSG00000033867	0.918484	1.02697	0.838153	1.25833	14567	0.410741	1.00749	0.992358	1.02285	11790	0.131527	1.47568	0.947607	2.29804	6182	2.3172e-08	3.23688	2.16207	4.846	7635	0.309907	0.80483	0.571165	1.13409	5490	0.362098	0.866779	0.749067	1.00299	2593	0.999979	0.998644	0.985031	1.01245	1791	0.203863	1.51554	0.824553	2.78558	15097	2.61974e-05	3.91623	2.10209	7.296	4376	4.39736e-13	16.8176	7.84706	36.043
ENSG00000034053	0.633444	1.0674	0.930405	1.22458	9325	0.410741	1.00746	0.992318	1.02283	12235	0.13202	1.43472	0.917578	2.24332	14423	3.39026e-08	3.15985	2.10362	4.74642	14774	0.309907	0.795409	0.564234	1.1213	2078	0.222988	1.27202	1.04555	1.54754	1241	0.999979	1.00211	0.98815	1.01627	592	0.203863	1.54194	0.839516	2.8321	11130	2.61974e-05	4.08968	2.19226	7.62935	208	3.95169e-13	16.8626	7.87748	36.0964
ENSG00000034152	0.889503	0.961755	0.766425	1.20687	13890	0.410741	1.00728	0.992095	1.02269	13842	0.131527	1.46944	0.94275	2.29039	9050	2.3172e-08	3.24633	2.16862	4.85961	5194	0.309907	0.80863	0.574704	1.13777	8382	0.779638	1.12827	0.83194	1.53014	9609	0.999979	0.999385	0.985719	1.01324	7778	0.203863	1.55731	0.847699	2.86096	3218	2.61974e-05	3.92887	2.10696	7.32619	3933	2.97703e-13	17.4921	8.1764	37.4215
ENSG00000034239	0.0452429	1.25145	1.10114	1.42227	219	0.410741	1.00832	0.99321	1.02366	4525	0.131527	1.46453	0.940556	2.2804	9953	2.3172e-08	3.55323	2.36381	5.34116	6	0.309907	0.817272	0.580828	1.14997	12881	0.8232	0.924397	0.727349	1.17483	10824	0.999979	0.999119	0.98543	1.013	4181	0.203863	1.54542	0.841191	2.83922	10192	2.61974e-05	3.90442	2.09468	7.27773	6592	2.97703e-13	17.8657	8.33176	38.309
ENSG00000034510	0.359527	0.866812	0.730352	1.02877	4758	0.410741	1.00779	0.992851	1.02296	6895	0.131527	1.50229	0.963886	2.34144	884	2.3172e-08	3.29646	2.19906	4.94148	1460	0.309907	0.805332	0.572238	1.13337	5394	0.186425	1.34912	1.07461	1.69375	906	0.999979	1.00076	0.987069	1.01465	5372	0.203863	1.50785	0.820593	2.77068	15597	2.61974e-05	3.90809	2.09846	7.27826	4933	3.72945e-13	16.9311	7.90953	36.2424
ENSG00000034533	0.343838	1.3189	0.956101	1.81936	4475	0.410741	1.01052	0.994987	1.0263	580	0.131527	1.48489	0.953734	2.31185	2684	2.3172e-08	3.25176	2.17394	4.86395	3081	0.309907	0.820172	0.582865	1.1541	13621	0.217003	0.627562	0.431125	0.913501	1184	0.999979	0.999559	0.985866	1.01344	11896	0.208617	1.49046	0.810449	2.74105	16347	2.61974e-05	3.8874	2.08515	7.24735	11243	3.4542e-13	17.0456	7.96114	36.4965
ENSG00000034677	0.636333	0.92987	0.797197	1.08462	9351	0.410741	1.00706	0.99189	1.02246	14798	0.131527	1.45889	0.936099	2.27366	11244	2.3172e-08	3.25755	2.17624	4.87615	3204	0.309907	0.798924	0.567486	1.12475	2808	0.588096	0.883852	0.73231	1.06675	5772	0.999979	0.99877	0.9851	1.01263	2231	0.203863	1.54775	0.842578	2.84309	9326	2.62028e-05	3.84735	2.06398	7.17165	14559	5.64694e-13	16.6907	7.77176	35.8452
ENSG00000034693	0.125193	1.4041	1.08888	1.81056	1191	0.410741	1.00971	0.994322	1.02533	1323	0.131527	1.50038	0.963527	2.33636	928	2.3172e-08	3.37953	2.25455	5.06585	170	0.309907	0.801323	0.569779	1.12696	3386	0.9202	1.05687	0.766453	1.45732	13692	0.999979	0.999061	0.985218	1.0131	3805	0.203863	1.55007	0.843707	2.84781	8312	2.61974e-05	3.89488	2.08945	7.26035	9480	2.97703e-13	17.5662	8.20859	37.5913
ENSG00000034713	0.354928	1.26245	0.957447	1.6646	4661	0.410741	1.00983	0.99429	1.02561	1300	0.131527	1.4473	0.928914	2.25497	12875	5.62939e-08	3.09257	2.05877	4.64549	16036	0.309907	0.820403	0.583163	1.15416	13646	0.987443	0.989272	0.722534	1.35448	16410	0.999979	0.999448	0.985734	1.01335	9768	0.203863	1.55357	0.845598	2.85428	5368	2.61974e-05	3.90412	2.08997	7.29299	11263	2.97703e-13	17.5093	8.17972	37.4798
ENSG00000034971	NA	NA	NA	NA	NA	NA	NA	NA	NA	NA	NA	NA	NA	NA	NA	NA	NA	NA	NA	NA	NA	NA	NA	NA	NA	NA	NA	NA	NA	NA	NA	NA	NA	NA	NA	NA	NA	NA	NA	NA	NA	NA	NA	NA	NA	NA	NA	NA	NA
ENSG00000035115	0.466229	0.905144	0.78168	1.04811	6582	0.410741	1.00753	0.992339	1.02295	11621	0.138252	1.41636	0.905589	2.21522	15435	2.3172e-08	3.23327	2.16109	4.83737	7187	0.309907	0.816379	0.580245	1.14861	12586	0.787661	0.913676	0.721503	1.15703	9858	0.999979	0.999444	0.985761	1.01332	9639	0.203863	1.5442	0.840429	2.8373	10626	2.69265e-05	3.83583	2.05464	7.16114	15484	2.97703e-13	17.3655	8.11525	37.1598
ENSG00000035141	0.854024	0.945869	0.732975	1.2206	13142	0.410741	1.00769	0.992523	1.02309	8803	0.131527	1.47364	0.946143	2.29524	7372	2.3172e-08	3.26106	2.17702	4.88489	3641	0.309907	0.813591	0.577622	1.14596	11812	0.123485	1.59219	1.16676	2.17274	466	0.999979	1.00137	0.987681	1.01524	1781	0.211197	1.48493	0.807616	2.73027	16478	2.61974e-05	3.85516	2.07017	7.17924	13639	2.97703e-13	17.9391	8.38194	38.3935
ENSG00000035403	0.125854	1.30798	1.06889	1.60055	1218	0.410741	1.00773	0.992535	1.02316	8533	0.131527	1.48192	0.951841	2.30721	3325	3.56659e-08	3.12481	2.08679	4.67919	14982	0.346019	0.844633	0.59906	1.19088	16265	0.540991	1.19676	0.931827	1.53702	5044	0.999979	1.00095	0.987054	1.01504	3741	0.203863	1.57452	0.856816	2.8934	718	2.61974e-05	3.95363	2.12008	7.37294	2395	2.97703e-13	18.1302	8.45904	38.8581
ENSG00000035499	0.506522	1.11585	0.938029	1.32738	7151	0.410741	1.00776	0.992625	1.02312	7979	0.131527	1.45128	0.931609	2.26085	12349	2.3172e-08	3.22982	2.15892	4.83194	7676	0.309907	0.81179	0.577242	1.14164	10562	0.219736	1.29481	1.05052	1.5959	1203	0.999979	1.00153	0.98773	1.01553	1388	0.226511	1.46153	0.794125	2.68984	16837	2.95194e-05	3.78669	2.03086	7.06059	16276	2.97703e-13	18.8513	8.77719	40.4883
ENSG00000035664	0.498921	1.12727	0.934601	1.35966	7073	0.410741	1.00942	0.993952	1.02512	1882	0.131527	1.4853	0.953801	2.31299	2662	2.3172e-08	3.31406	2.21126	4.96684	858	0.309907	0.805948	0.572867	1.13386	5663	0.630837	0.854941	0.659369	1.10852	6432	0.999979	0.999358	0.985724	1.01318	7174	0.203863	1.53356	0.834516	2.81817	13052	2.61974e-05	3.85035	2.06555	7.17736	14411	3.57028e-13	17.0411	7.95409	36.5096
ENSG00000035681	0.2199	1.36206	1.02412	1.81151	2571	0.410741	1.00893	0.993678	1.02442	2703	0.131527	1.48494	0.95354	2.31249	2722	2.3172e-08	3.34466	2.23193	5.01213	383	0.31476	0.830984	0.590564	1.16928	15355	0.360706	1.33735	0.994974	1.79754	2565	0.999979	1.00024	0.986477	1.01419	14581	0.203863	1.56212	0.850219	2.87009	2060	2.61974e-05	3.97226	2.12892	7.41165	1814	2.97703e-13	19.0223	8.84533	40.9083
ENSG00000035687	0.246342	1.32	1.00709	1.73013	3018	0.410741	1.01031	0.994886	1.02597	699	0.132011	1.43112	0.918404	2.23008	14390	4.16985e-08	3.10809	2.07458	4.65648	15448	0.309907	0.819262	0.582348	1.15256	13377	0.599943	0.854662	0.668502	1.09266	5999	0.999979	0.999138	0.985461	1.013	4339	0.203863	1.56287	0.850794	2.87092	1885	2.61974e-05	3.92892	2.10781	7.32345	3643	3.21495e-13	17.1494	8.01024	36.7156
ENSG00000035720	0.78447	0.925472	0.713063	1.20115	11988	0.410741	1.00747	0.992391	1.02277	11698	0.131527	1.48803	0.954842	2.31895	2331	2.3172e-08	3.23142	2.1586	4.83743	8297	0.309907	0.791039	0.558527	1.12034	1691	0.327771	0.739542	0.553375	0.98834	2164	0.999979	0.997611	0.983835	1.01158	365	0.212767	1.48174	0.805905	2.72432	16553	3.72331e-05	3.71195	1.99116	6.91988	16885	1.4144e-12	15.9189	7.403	34.2308
ENSG00000035862	0.86473	1.01942	0.928194	1.11962	13343	0.410741	1.00734	0.992137	1.02278	13526	0.131527	1.44901	0.921884	2.27754	13762	4.81558e-08	3.18064	2.10099	4.81509	15771	0.309907	0.809854	0.575457	1.13973	9550	0.953932	1.01926	0.853398	1.21736	14957	0.999979	0.999666	0.985786	1.01374	13462	0.203863	1.55836	0.847557	2.86526	3185	2.61974e-05	3.89994	2.09203	7.27022	7858	2.97703e-13	17.4702	8.16534	37.3785
ENSG00000035928	0.56388	1.13596	0.905097	1.4257	8078	0.410741	1.0089	0.993539	1.02449	2964	0.131527	1.45912	0.936796	2.27268	11057	2.3172e-08	3.20902	2.14441	4.80217	10383	0.309907	0.809588	0.575563	1.13877	9137	0.673676	0.870049	0.674016	1.1231	7249	0.999979	0.999119	0.985401	1.01303	4203	0.203863	1.55811	0.848161	2.86231	2933	2.61974e-05	3.94803	2.11762	7.36057	2554	3.04499e-13	17.2595	8.06093	36.9546
ENSG00000036054	0.409217	1.25372	0.931531	1.68735	5564	0.410741	1.00944	0.994084	1.02504	1723	0.131527	1.46751	0.942638	2.28463	9164	3.66296e-08	3.13069	2.08841	4.69315	15090	0.309907	0.814918	0.579202	1.14656	12100	0.730779	1.16994	0.837262	1.63481	8385	0.999979	0.999878	0.986157	1.01379	15861	0.203863	1.53994	0.838004	2.82983	11793	2.61974e-05	3.86017	2.07022	7.19775	14003	2.97703e-13	17.8498	8.33453	38.2282
ENSG00000036257	0.581767	1.20458	0.852116	1.70284	8421	0.410741	1.00845	0.993185	1.02395	4305	0.131527	1.48871	0.955873	2.31856	2092	2.3172e-08	3.26042	2.17872	4.87915	2666	0.313103	0.828194	0.587061	1.16837	15166	0.910163	0.92191	0.607572	1.39888	13213	0.999979	0.999611	0.985868	1.01355	12673	0.203863	1.55053	0.844015	2.84848	8002	2.61974e-05	3.91633	2.10001	7.30361	5370	2.97703e-13	17.4705	8.16481	37.3823
ENSG00000036448	0.918247	1.02586	0.845032	1.24537	14554	0.410741	1.00776	0.992529	1.02323	8398	0.131527	1.47552	0.947527	2.29772	6261	2.3172e-08	3.24491	2.1681	4.85654	5053	0.309907	0.81633	0.575354	1.15823	13639	0.915515	0.959847	0.770224	1.19615	13375	0.999979	0.999278	0.985557	1.01319	5904	0.203863	1.5411	0.837732	2.83501	11798	2.61974e-05	3.883	2.08255	7.24	12008	4.01577e-13	17.1817	7.98376	36.9766
ENSG00000036473	NA	NA	NA	NA	NA	NA	NA	NA	NA	NA	NA	NA	NA	NA	NA	NA	NA	NA	NA	NA	NA	NA	NA	NA	NA	NA	NA	NA	NA	NA	NA	NA	NA	NA	NA	NA	NA	NA	NA	NA	NA	NA	NA	NA	NA	NA	NA	NA	NA
ENSG00000036530	0.0438061	2.0859	1.37646	3.16099	202	0.410741	1.00699	0.991791	1.02243	15063	0.131527	1.49132	0.956647	2.32482	1906	2.3172e-08	3.26021	2.17596	4.88473	4040	0.309907	0.814731	0.578028	1.14836	12345	0.293463	1.66853	1.04738	2.65805	1818	0.999979	0.999184	0.985386	1.01318	4867	0.203863	1.5461	0.841887	2.83937	9842	2.87385e-05	3.79769	2.03647	7.08211	16128	2.97703e-13	18.8912	8.79301	40.5865
ENSG00000036549	0.492948	1.18195	0.912762	1.53053	6975	0.410741	1.00895	0.993713	1.02443	2632	0.131527	1.46306	0.939447	2.27852	10318	2.35633e-08	3.19943	2.1376	4.78871	11292	0.309907	0.791105	0.561183	1.11523	1319	0.798816	1.10144	0.844131	1.43717	10217	0.999979	0.999924	0.986158	1.01388	16362	0.203863	1.55629	0.84718	2.85896	3603	2.61974e-05	3.91722	2.10092	7.30376	5024	2.97703e-13	18.1032	8.4152	38.9446
ENSG00000036565	0.947482	1.08857	0.418272	2.83306	15266	0.410741	1.00748	0.992326	1.02286	12067	0.131527	1.47635	0.948013	2.29913	5667	2.3172e-08	3.25483	2.17038	4.88114	7315	0.309907	0.809396	0.575067	1.13921	9243	0.57676	1.29672	0.880467	1.90975	5590	0.999979	0.999225	0.985526	1.01311	5237	0.203863	1.57985	0.859104	2.90526	496	2.61974e-05	3.96069	2.1225	7.39083	2321	2.97703e-13	18.5589	8.60819	40.012
ENSG00000036672	0.355044	1.21488	0.964297	1.53059	4662	0.410741	1.00797	0.992902	1.02326	6176	0.131527	1.4981	0.96132	2.3346	1155	2.3172e-08	3.22446	2.15278	4.82963	9681	0.309907	0.793648	0.563585	1.11763	1616	0.751701	0.890017	0.682431	1.16075	8878	0.999979	0.999141	0.985497	1.01297	4344	0.203863	1.56951	0.854043	2.88435	1105	2.61974e-05	3.9434	2.11455	7.354	2945	2.97703e-13	17.4063	8.13514	37.2433
ENSG00000036828	NA	NA	NA	NA	NA	NA	NA	NA	NA	NA	NA	NA	NA	NA	NA	NA	NA	NA	NA	NA	NA	NA	NA	NA	NA	NA	NA	NA	NA	NA	NA	NA	NA	NA	NA	NA	NA	NA	NA	NA	NA	NA	NA	NA	NA	NA	NA	NA	NA
ENSG00000037042	0.95527	1.01374	0.842597	1.21964	15546	0.410741	1.00773	0.992395	1.0233	9364	0.131527	1.47674	0.948271	2.29972	5379	2.3172e-08	3.24472	2.16795	4.85628	5136	0.309907	0.808551	0.574689	1.13758	8250	0.86083	0.935966	0.735681	1.19078	11737	0.999979	0.999843	0.986078	1.0138	15489	0.203863	1.55241	0.845073	2.85178	6632	2.61974e-05	3.92343	2.10408	7.31594	4423	2.97703e-13	17.6877	8.25792	37.8856
ENSG00000037241	0.508355	1.17587	0.908753	1.52151	7190	0.410741	1.00811	0.992844	1.02361	5950	0.131621	1.43569	0.92024	2.23986	14148	2.64773e-08	3.17641	2.12043	4.75828	13185	0.315407	0.830464	0.588904	1.17111	15400	0.936684	1.05144	0.741165	1.49161	14229	0.999979	0.999247	0.985508	1.01318	5511	0.203863	1.55256	0.845159	2.85204	6493	2.61974e-05	3.88183	2.08138	7.2397	12382	2.97703e-13	17.4703	8.16514	37.3796
ENSG00000037280	0.446246	1.20447	0.926136	1.56644	6213	0.410741	1.00698	0.991783	1.0224	15098	0.131527	1.44588	0.927485	2.25401	13110	2.3172e-08	3.25736	2.17643	4.87515	3075	0.309907	0.798269	0.566944	1.12398	2668	0.987143	1.01061	0.745523	1.36995	16404	0.999979	0.999451	0.985734	1.01336	9842	0.203863	1.55459	0.845608	2.85799	5105	2.61974e-05	3.89539	2.0895	7.26206	9587	2.99468e-13	17.5404	8.16469	37.6824
ENSG00000037474	0.873181	1.04848	0.819927	1.34075	13566	0.410741	1.00781	0.992612	1.02323	7818	0.131527	1.48212	0.951328	2.30906	3479	2.3172e-08	3.24815	2.17039	4.8611	4215	0.309907	0.804296	0.571128	1.13266	4982	0.562155	1.26317	0.900466	1.77198	5364	0.999979	1.00021	0.98649	1.01413	14866	0.203863	1.52716	0.830878	2.80693	13985	2.61974e-05	3.86006	2.07072	7.19558	13864	2.97703e-13	18.3438	8.5459	39.3748
ENSG00000037637	0.32926	1.34307	0.963852	1.87149	4150	0.410741	1.00935	0.993996	1.02495	1876	0.131527	1.4907	0.957227	2.32149	1805	2.51979e-08	3.18131	2.1251	4.76245	12582	0.309907	0.789075	0.560058	1.11174	1016	0.798695	0.860629	0.569334	1.30096	10215	0.999979	0.998923	0.985169	1.01287	2935	0.203863	1.54353	0.840035	2.83616	10808	2.61974e-05	3.89256	2.08828	7.25577	9988	2.97703e-13	17.591	8.2195	37.6476
ENSG00000037749	0.175958	1.37201	1.05115	1.79081	1904	0.410741	1.0101	0.994819	1.02562	799	0.134473	1.42155	0.912207	2.21529	14996	4.50649e-08	3.0972	2.06751	4.6397	15622	0.309907	0.815176	0.579316	1.14706	12219	0.695753	0.892185	0.716077	1.1116	7608	0.999979	0.999297	0.985609	1.01318	6178	0.203863	1.52799	0.830953	2.80972	13930	2.61974e-05	3.94973	2.11812	7.36523	2556	3.04716e-13	17.2448	8.05577	36.9154
ENSG00000037757	0.652171	1.11047	0.882022	1.39808	9586	0.410741	1.0085	0.993213	1.02403	4159	0.131527	1.49132	0.957293	2.32326	1786	2.3172e-08	3.28443	2.19255	4.92007	1703	0.309907	0.793523	0.562762	1.11891	1716	0.960322	0.976243	0.753439	1.26493	15256	0.999979	0.999385	0.985685	1.01328	7808	0.203863	1.55194	0.844811	2.85096	7042	2.61974e-05	3.89391	2.08894	7.25847	9724	2.97703e-13	17.4178	8.13036	37.3146
ENSG00000037897	0.237129	1.33444	1.01305	1.7578	2841	0.411022	1.00684	0.991715	1.02219	15408	0.137247	1.41629	0.907379	2.21063	15344	2.3172e-08	3.22637	2.1568	4.82633	8062	0.309907	0.804208	0.57165	1.13137	4654	0.989785	1.00913	0.7155	1.42326	16585	0.999979	0.999397	0.985685	1.0133	8086	0.203863	1.55241	0.84496	2.85219	6759	2.61974e-05	3.89195	2.0836	7.26977	12670	2.97703e-13	17.4714	8.15609	37.4259
ENSG00000037965	0.0265053	1.69118	1.29662	2.20581	66	0.410741	1.00871	0.993676	1.02398	2953	0.220739	1.32292	0.846106	2.06843	16707	5.33169e-08	3.07813	2.05423	4.61238	15956	0.366336	0.852154	0.605142	1.19999	16474	0.973816	1.02132	0.740622	1.40841	15783	0.999979	0.999409	0.985709	1.0133	8439	0.203863	1.55461	0.846089	2.85646	4631	2.61974e-05	3.89957	2.09187	7.26939	7929	6.27438e-13	17.3151	7.96883	37.6231
ENSG00000038002	0.06902	1.44926	1.14902	1.82794	421	0.410741	1.01221	0.996539	1.02813	66	0.131527	1.45657	0.935466	2.26795	11474	3.34699e-08	3.12684	2.08982	4.67845	14722	0.309907	0.801691	0.569791	1.12797	3585	0.35057	0.778829	0.606353	1.00037	2458	0.999979	1.00007	0.986273	1.01407	16376	0.203863	1.52971	0.832467	2.81094	13595	2.61974e-05	4.02049	2.15403	7.50427	804	2.97703e-13	17.7762	8.29931	38.0745
ENSG00000038210	0.662486	1.13263	0.855325	1.49984	9744	0.410741	1.00816	0.992967	1.02358	5463	0.131527	1.48843	0.955691	2.31813	2140	2.3172e-08	3.2944	2.19788	4.93798	1512	0.309907	0.808803	0.575051	1.13757	8348	0.923798	1.04864	0.78857	1.39448	13790	0.999979	0.999498	0.985807	1.01338	10865	0.203863	1.54906	0.843104	2.84613	8832	2.61974e-05	3.87115	2.07398	7.22563	13852	2.97703e-13	17.4917	8.17748	37.4149
ENSG00000038219	0.79088	1.06645	0.854016	1.33174	12099	0.410741	1.00817	0.992894	1.02368	5643	0.131527	1.47911	0.94988	2.30321	4235	2.3172e-08	3.22982	2.15796	4.83407	8269	0.309907	0.803053	0.570382	1.13064	4282	0.863736	0.936243	0.734009	1.1942	11809	0.999979	0.999028	0.985269	1.01298	3546	0.203863	1.54342	0.839756	2.8367	10919	2.61974e-05	3.88857	2.08627	7.24783	10705	3.05419e-13	17.2904	8.07067	37.0424
ENSG00000038274	0.939857	1.02455	0.802629	1.30782	15098	0.410741	1.00793	0.992298	1.02381	8768	0.131527	1.47371	0.946118	2.29552	7384	2.3172e-08	3.24466	2.16816	4.85566	4851	0.309907	0.810558	0.575475	1.14167	10294	0.540991	0.818833	0.619782	1.08181	5050	0.999979	0.999189	0.985484	1.01308	4855	0.205155	1.50102	0.815214	2.76379	16044	2.61974e-05	3.87053	2.07638	7.21494	13074	8.32809e-13	16.417	7.63189	35.3148
ENSG00000038295	0.0290513	1.41817	1.18147	1.70228	98	0.410741	1.01039	0.995083	1.02593	562	0.13525	1.41851	0.910729	2.2094	15139	2.3172e-08	3.22421	2.15241	4.82972	9799	0.359802	0.849716	0.603005	1.19736	16419	0.845254	0.917301	0.687761	1.22345	11280	0.999979	0.999219	0.98553	1.0131	5159	0.203863	1.53007	0.831224	2.81646	13790	2.61974e-05	3.89821	2.09148	7.26568	7921	2.97703e-13	17.6957	8.26288	37.8968
ENSG00000038358	0.931799	1.03075	0.787413	1.34929	14867	0.410741	1.00763	0.992478	1.02302	9438	0.131527	1.47605	0.947872	2.29854	5890	2.3172e-08	3.2454	2.16859	4.8569	4738	0.309907	0.809407	0.575182	1.13901	9175	0.74135	1.16357	0.832958	1.62542	8647	0.999979	0.999775	0.986109	1.01363	14721	0.203863	1.5435	0.840148	2.83568	10771	2.6273e-05	3.84476	2.06168	7.16998	14865	3.15121e-13	17.1979	8.03152	36.8259
ENSG00000038382	0.18789	1.26643	1.03318	1.55234	2050	0.410741	1.00979	0.994432	1.02539	1206	0.131527	1.45075	0.931642	2.25909	12354	2.45607e-08	3.18056	2.12617	4.75783	12242	0.309907	0.80545	0.57258	1.13303	5323	0.897414	1.05569	0.82106	1.35738	12833	0.999979	0.999779	0.985992	1.01376	14786	0.203863	1.56909	0.852559	2.88784	1321	2.61974e-05	3.91883	2.10112	7.30906	5168	2.97703e-13	17.8426	8.29276	38.39
ENSG00000038427	0.841947	1.02096	0.933719	1.11636	12935	0.410741	1.00733	0.992123	1.02276	13611	0.134699	1.43706	0.909102	2.27163	15030	5.64343e-08	3.16897	2.09108	4.80249	16040	0.309907	0.809406	0.575168	1.13904	9183	0.703438	1.06903	0.937269	1.21931	7786	0.999979	1.00074	0.986803	1.01487	5846	0.203863	1.58542	0.861896	2.91633	333	2.61974e-05	3.89721	2.09039	7.26577	9185	2.97703e-13	17.5884	8.21947	37.6364
ENSG00000038532	0.555494	1.16492	0.891982	1.52138	7926	0.410741	1.00859	0.993344	1.02408	3731	0.131527	1.48368	0.952873	2.31017	2935	2.3172e-08	3.27387	2.18737	4.90004	1829	0.309907	0.796381	0.565413	1.1217	2216	0.659548	0.823694	0.584585	1.1606	6947	0.999979	0.999651	0.986009	1.01348	13199	0.203863	1.52324	0.828329	2.80114	14450	2.61974e-05	3.87093	2.07631	7.21671	13148	2.97703e-13	17.6801	8.25886	37.8485
ENSG00000038945	0.45674	1.10515	0.956594	1.27679	6416	0.410741	1.00739	0.992163	1.02285	13244	0.13967	1.41405	0.90385	2.21224	15523	2.61756e-08	3.17579	2.12075	4.75571	13046	0.309907	0.816802	0.580293	1.1497	12792	0.977471	0.990276	0.834051	1.17576	15961	0.999979	0.999395	0.985706	1.01327	8012	0.203863	1.55232	0.845007	2.8517	6727	2.61974e-05	3.9039	2.09293	7.28189	8214	2.97703e-13	17.468	8.16193	37.3845
ENSG00000039068	0.344097	0.9133	0.821849	1.01493	4487	0.410741	1.00751	0.992282	1.02298	12113	0.131527	1.43968	0.923275	2.24493	13753	2.3172e-08	3.24048	2.16473	4.85081	6805	0.309907	0.807932	0.5745	1.13621	7137	0.910586	1.02327	0.908905	1.15202	13229	0.999979	0.999685	0.985959	1.0136	13638	0.203863	1.55214	0.844986	2.85109	6795	2.61974e-05	3.88597	2.08477	7.24337	11222	3.01066e-13	17.3311	8.09038	37.1266
ENSG00000039123	0.561982	1.15415	0.894883	1.48853	8045	0.410741	1.00952	0.99399	1.02529	1768	0.131527	1.4866	0.954577	2.31514	2426	2.3172e-08	3.25861	2.17766	4.87613	2780	0.309907	0.805543	0.572541	1.13337	5443	0.687323	0.865359	0.6588	1.13668	7441	0.999979	0.999361	0.985678	1.01323	7268	0.203863	1.54005	0.838094	2.82994	11762	2.61974e-05	3.91797	2.10189	7.30316	4670	7.34607e-13	16.5932	7.70633	35.7283
ENSG00000039139	0.868178	1.04698	0.832535	1.31667	13423	0.410741	1.00779	0.992568	1.02324	8097	0.131527	1.47705	0.948516	2.30009	5153	2.3172e-08	3.23624	2.16224	4.8437	7306	0.309907	0.806937	0.573453	1.13548	6489	0.644352	0.872465	0.690601	1.10222	6714	0.999979	1.0003	0.986577	1.01422	13788	0.203863	1.51983	0.826288	2.79548	14793	2.61974e-05	3.88465	2.08342	7.24315	11802	2.97703e-13	17.611	8.22738	37.6972
ENSG00000039319	0.508654	1.18561	0.904103	1.55476	7201	0.410741	1.00937	0.993983	1.025	1879	0.131527	1.49618	0.960449	2.33072	1273	2.3172e-08	3.26629	2.18251	4.88825	2247	0.309907	0.797802	0.56688	1.12279	2474	0.681965	0.876781	0.686082	1.12048	7364	0.999979	0.999414	0.985705	1.01331	8613	0.203863	1.54237	0.839354	2.8342	11158	2.61974e-05	3.94032	2.11326	7.34699	3033	5.20039e-13	16.7795	7.81241	36.0392
ENSG00000039523	0.668073	1.09935	0.884962	1.36568	9849	0.410741	1.00805	0.992853	1.02348	6094	0.131527	1.46712	0.941864	2.28529	9467	2.3172e-08	3.23429	2.16136	4.83984	7330	0.309907	0.815888	0.579673	1.14836	12490	0.806268	1.1101	0.825045	1.49364	10411	0.999979	0.999332	0.985649	1.01321	6724	0.203863	1.55731	0.847694	2.86095	3221	2.61974e-05	3.87698	2.07921	7.22915	12692	3.19439e-13	17.1952	8.02747	36.833
ENSG00000039537	NA	NA	NA	NA	NA	NA	NA	NA	NA	NA	NA	NA	NA	NA	NA	NA	NA	NA	NA	NA	NA	NA	NA	NA	NA	0.852585	0.928795	0.718164	1.2012	11517	0.999979	0.999388	0.98571	1.01326	7831	0.203863	1.52598	0.8284	2.81096	14355	2.61974e-05	3.87868	2.08071	7.23031	12275	2.97703e-13	17.3521	8.10669	37.1418
ENSG00000039560	0.989852	1.0029	0.858688	1.17133	16459	0.410741	1.00753	0.992366	1.02292	11424	0.131527	1.47506	0.945349	2.30157	7731	2.3172e-08	3.24259	2.16547	4.85548	6960	0.309907	0.808023	0.574079	1.1373	7784	0.651921	1.12662	0.915541	1.38637	6828	0.999979	1.00061	0.986751	1.01467	7998	0.203863	1.55432	0.846085	2.85539	4688	2.61974e-05	3.94202	2.114	7.35075	2982	2.97703e-13	18.055	8.42251	38.7039
ENSG00000039600	0.361743	1.47517	0.924387	2.35413	4779	0.410741	1.00963	0.994207	1.02528	1465	0.14676	1.40234	0.895972	2.19488	15898	2.99291e-08	3.15679	2.10682	4.73003	14139	0.309907	0.812919	0.577746	1.14382	11289	0.840512	1.23037	0.623457	2.4281	11205	0.999979	0.999707	0.985959	1.01365	13956	0.203863	1.55037	0.843928	2.84817	8100	2.61974e-05	3.94451	2.11348	7.36187	3297	2.97703e-13	17.6932	8.26261	37.8875
ENSG00000039650	0.691004	0.917269	0.743494	1.13166	10207	0.412055	1.0068	0.991563	1.02228	15621	0.131527	1.45052	0.929838	2.26277	12656	2.3172e-08	3.23333	2.16002	4.83998	7946	0.309907	0.822446	0.583255	1.15973	14303	0.216004	1.29318	1.0515	1.5904	1176	0.999979	0.999072	0.985481	1.01285	3758	0.207372	1.49285	0.811881	2.745	16289	2.93105e-05	3.78686	2.03158	7.0587	16233	3.15149e-13	17.1243	8.0063	36.6263
ENSG00000039987	0.709038	1.16952	0.780686	1.75203	10594	0.410741	1.00797	0.99277	1.0234	6616	0.131527	1.48845	0.955297	2.31917	2215	2.3172e-08	3.27027	2.18408	4.89665	2313	0.309907	0.796949	0.565177	1.12377	2514	0.486546	0.480687	0.190581	1.2124	4246	0.999979	0.998639	0.98493	1.01254	1809	0.203863	1.53876	0.837807	2.82617	11936	2.61974e-05	3.96038	2.1253	7.37994	1835	5.66722e-13	16.6557	7.75943	35.7516
ENSG00000040199	0.0666901	1.72545	1.23067	2.41916	386	0.410741	1.01167	0.996112	1.02747	127	0.131527	1.45763	0.93655	2.26862	11171	2.6171e-08	3.15906	2.11348	4.72192	13045	0.309907	0.80269	0.570776	1.12883	3880	0.859923	0.920721	0.683112	1.24098	11700	0.999979	0.999266	0.985566	1.01316	5736	0.203863	1.54974	0.843548	2.84713	8455	2.61974e-05	3.928	2.10585	7.32682	4241	3.00682e-13	17.3161	8.08575	37.0834
ENSG00000040275	0.204296	1.27252	1.02568	1.57876	2340	0.410741	1.00859	0.993409	1.02401	3609	0.138728	1.4117	0.905643	2.20053	15473	2.76881e-08	3.15727	2.11016	4.72398	13580	0.309907	0.799321	0.568179	1.12449	2815	0.233868	1.35934	1.05234	1.75591	1371	0.999979	1.00137	0.987546	1.01539	1815	0.204656	1.50154	0.816935	2.75985	15943	2.95226e-05	3.78785	2.03114	7.0639	16286	2.97703e-13	18.5984	8.66876	39.9018
ENSG00000040341	0.603125	1.12445	0.893888	1.41447	8804	0.410741	1.00856	0.993249	1.02412	3979	0.131527	1.47158	0.944984	2.29162	8063	2.3172e-08	3.22123	2.15201	4.82169	9394	0.309907	0.796246	0.565332	1.12148	2173	0.762385	0.919441	0.753923	1.1213	9136	0.999979	0.99972	0.98603	1.0136	14097	0.203863	1.55285	0.845283	2.8527	6207	2.61974e-05	3.91552	2.10057	7.29863	4960	2.97703e-13	17.6287	8.2369	37.7289
ENSG00000040487	0.868506	1.06262	0.784037	1.4402	13436	0.410741	1.0074	0.99225	1.02277	12880	0.131527	1.4891	0.954144	2.32397	2485	2.3172e-08	3.23833	2.16355	4.84701	6991	0.309907	0.803484	0.570317	1.13198	4659	0.968244	0.972116	0.674977	1.40006	15548	0.999979	0.999397	0.985705	1.01328	8066	0.203863	1.55139	0.844401	2.85032	7548	2.61974e-05	3.89552	2.08983	7.26142	9267	2.97703e-13	17.4833	8.17185	37.4048
ENSG00000040531	0.424511	1.22735	0.930346	1.61918	5820	0.410741	1.00841	0.993207	1.02385	4325	0.131527	1.48976	0.956504	2.3203	1960	2.33499e-08	3.20263	2.13996	4.79301	10985	0.309907	0.780015	0.552368	1.10148	460	0.705482	0.822556	0.55859	1.21126	7828	0.999979	0.999879	0.986157	1.01379	15878	0.203863	1.55841	0.848253	2.86311	2868	2.61974e-05	3.98309	2.13343	7.4364	1641	2.97703e-13	18.6434	8.61569	40.3424
ENSG00000040608	0.998845	0.999765	0.861248	1.16056	16759	0.410741	1.00754	0.992402	1.02291	10911	0.131527	1.47624	0.947691	2.29958	6068	2.3172e-08	3.24401	2.16324	4.86474	8793	0.309907	0.808227	0.573457	1.13911	8839	0.263908	1.30855	1.03352	1.65677	1652	0.999979	0.999834	0.986243	1.01361	15375	0.203863	1.5182	0.82645	2.78894	14822	2.61974e-05	3.90445	2.09663	7.27109	5335	4.17682e-13	16.8015	7.84858	35.9671
ENSG00000040633	0.187386	1.421	1.05006	1.92297	2041	0.410741	1.00846	0.99321	1.02394	4238	0.131527	1.4978	0.961689	2.33277	1118	2.3172e-08	3.3388	2.22857	5.00211	415	0.309907	0.779733	0.553426	1.09858	370	0.653528	0.808695	0.55783	1.17238	6876	0.999979	0.999737	0.986036	1.01363	14281	0.203863	1.52705	0.830651	2.80731	14018	2.61974e-05	3.91167	2.09828	7.29224	5613	2.97703e-13	18.5796	8.61274	40.0801
ENSG00000040731	0.868543	1.07849	0.738742	1.57448	13437	0.410741	1.00761	0.992482	1.02297	9557	0.131527	1.47562	0.947532	2.29803	6255	2.3172e-08	3.25488	2.1737	4.87384	3980	0.309907	0.802446	0.56908	1.13151	4370	0.314465	1.39093	1.019	1.89861	2049	0.999979	0.999218	0.985513	1.01311	5167	0.203863	1.53643	0.835875	2.82412	12559	2.61974e-05	3.91456	2.10044	7.29552	4893	2.97703e-13	17.709	8.27593	37.894
ENSG00000040933	0.631695	0.915756	0.761402	1.1014	9299	0.410741	1.00774	0.99258	1.02313	8242	0.131527	1.45852	0.936154	2.27235	11238	2.3172e-08	3.27531	2.18705	4.9051	2084	0.31015	0.825097	0.585103	1.16353	14767	0.978053	1.01671	0.750486	1.37738	16015	0.999979	0.999509	0.985728	1.01348	11140	0.203863	1.55269	0.845216	2.85232	6367	2.61974e-05	3.89528	2.08955	7.26149	9504	2.97703e-13	17.5318	8.18579	37.5485
ENSG00000041353	0.939857	0.986953	0.86483	1.12632	15095	0.410741	1.00747	0.992317	1.02286	12151	0.131527	1.46743	0.93851	2.29443	10432	2.3172e-08	3.23151	2.1552	4.84533	9964	0.309907	0.808354	0.574551	1.1373	7981	0.330325	0.866979	0.755046	0.995507	2227	0.999979	1.00012	0.986379	1.01406	15865	0.203863	1.51055	0.821606	2.77721	15457	2.61974e-05	3.997	2.14372	7.45246	1019	2.97703e-13	19.3289	8.9746	41.6291
ENSG00000041357	0.889503	0.952854	0.719849	1.26128	13878	0.410741	1.00738	0.992239	1.02275	13008	0.131527	1.47737	0.948589	2.30092	5063	2.3172e-08	3.24673	2.16885	4.86032	5122	0.309907	0.80318	0.569663	1.13242	4712	0.440487	1.35567	0.950348	1.93388	3620	0.999979	1.00074	0.987026	1.01464	5660	0.203863	1.55059	0.843767	2.84953	8184	2.61974e-05	3.86719	2.07461	7.20865	13359	2.97703e-13	17.8718	8.35056	38.2491
ENSG00000041515	0.918687	0.912914	0.454582	1.83336	14573	0.410741	1.00755	0.992423	1.02291	10466	0.131527	1.48298	0.950994	2.31257	3584	2.3172e-08	3.24686	2.16925	4.85979	4723	0.309907	0.800637	0.564928	1.13469	4768	0.787037	0.848152	0.552518	1.30197	9816	0.999979	0.999061	0.985357	1.01296	3735	0.203863	1.56467	0.85159	2.87484	1633	2.61974e-05	3.89083	2.08768	7.25137	10063	2.97703e-13	17.3877	8.1253	37.2089
ENSG00000041802	0.514172	1.16071	0.912841	1.47589	7311	0.410741	1.00841	0.993259	1.0238	4208	0.131527	1.49606	0.960157	2.33109	1312	2.35518e-08	3.19896	2.13745	4.78765	11275	0.309907	0.794324	0.5638	1.1191	1777	0.763759	1.13326	0.841683	1.52585	9184	0.999979	0.999901	0.986203	1.01379	16111	0.203863	1.54228	0.839312	2.834	11179	2.67445e-05	3.83796	2.05617	7.16374	15379	2.97703e-13	17.7511	8.29116	38.0045
ENSG00000041880	0.307607	0.851529	0.715208	1.01383	3872	0.55706	1.00468	0.989186	1.02042	16745	0.132878	1.42897	0.915659	2.23003	14644	4.72764e-08	3.1116	2.07218	4.67239	15735	0.309907	0.799085	0.567294	1.12558	2950	0.127394	0.72534	0.584179	0.90061	489	0.999979	1.00183	0.988225	1.01561	831	0.256726	1.42563	0.773321	2.62817	17064	6.32505e-05	3.58326	1.91749	6.69614	17099	1.61512e-12	15.7008	7.31466	33.7017
ENSG00000041982	0.238062	1.08429	1.00342	1.17168	2866	0.410741	1.00858	0.993226	1.02417	4000	0.202936	1.34256	0.854309	2.10984	16664	1.54535e-07	2.99637	1.98892	4.51414	16657	0.351802	0.846286	0.599496	1.19467	16348	0.292896	1.13924	1.01201	1.28247	1810	0.999979	1.00364	0.989383	1.01811	47	0.203863	1.63819	0.890209	3.01466	10	2.61974e-05	4.10586	2.19634	7.67554	222	2.97703e-13	20.0651	9.26504	43.4547
ENSG00000041988	0.956024	0.978631	0.727378	1.31667	15561	0.410741	1.00758	0.992433	1.02295	10150	0.131527	1.47482	0.946901	2.29706	6810	2.3172e-08	3.23991	2.16401	4.85072	7180	0.309907	0.810103	0.574988	1.14136	10096	0.902257	0.929252	0.653794	1.32077	12952	0.999979	0.999501	0.985819	1.01337	10922	0.203863	1.54552	0.840949	2.84039	10294	2.61974e-05	3.89874	2.09163	7.26715	7931	2.97703e-13	17.6664	8.24452	37.8557
ENSG00000042062	0.434586	0.883013	0.744051	1.04793	5962	0.423099	1.00646	0.991275	1.02187	16124	0.131527	1.47308	0.946093	2.29362	7453	2.3172e-08	3.30544	2.20679	4.95103	911	0.309907	0.821427	0.583652	1.15607	13924	0.488166	0.850322	0.692259	1.04448	4288	0.999979	0.999632	0.985859	1.0136	12973	0.206834	1.49454	0.812386	2.74951	16258	2.72529e-05	3.81418	2.04683	7.10758	15661	5.55277e-13	16.5862	7.73835	35.5504
ENSG00000042088	0.0442925	1.5808	1.21921	2.04964	208	0.410741	1.00847	0.993301	1.02387	4025	0.131527	1.44406	0.927695	2.24782	13115	2.3172e-08	3.24112	2.16411	4.85411	7509	0.309907	0.791363	0.56245	1.11344	1221	0.751246	1.14419	0.841994	1.55485	8872	0.999979	0.99999	0.98625	1.01392	17011	0.203863	1.55644	0.847343	2.85893	3488	2.62028e-05	3.85166	2.06541	7.18274	14524	2.97703e-13	17.8807	8.34352	38.3194
ENSG00000042286	0.992163	0.9968	0.806938	1.23134	16512	0.410741	1.00755	0.992412	1.02291	10686	0.131527	1.47559	0.94673	2.29987	6872	2.3172e-08	3.24391	2.1674	4.85512	5479	0.309907	0.808364	0.574497	1.13743	8057	0.917321	0.951301	0.724608	1.24891	13424	0.999979	0.999116	0.98532	1.0131	4223	0.203863	1.54951	0.843423	2.84671	8583	2.61974e-05	3.88392	2.08343	7.24038	11677	2.97703e-13	17.389	8.12182	37.2302
ENSG00000042304	0.717309	1.67025	0.427499	6.52573	10776	0.410741	1.00803	0.992803	1.02348	6336	0.131527	1.4869	0.954478	2.31631	2446	2.3172e-08	3.25085	2.17244	4.86459	3692	0.309907	0.800405	0.568302	1.1273	3336	0.982225	0.919923	0.166435	5.08462	16104	0.999979	0.999427	0.98574	1.01331	9143	0.203863	1.5523	0.844969	2.85174	6775	2.61974e-05	3.89371	2.08837	7.25972	10192	2.99468e-13	17.4375	8.12942	37.4032
ENSG00000042317	0.131206	1.4814	1.09791	1.99884	1296	0.410741	1.00951	0.994292	1.02496	1450	0.131527	1.44408	0.927059	2.24944	13199	2.323e-08	3.21212	2.1452	4.80967	10591	0.309907	0.803097	0.57089	1.12975	4131	0.759516	0.872256	0.634218	1.19964	9028	0.999979	0.999548	0.98589	1.0134	11707	0.203863	1.53309	0.833882	2.81859	13178	2.61974e-05	3.90326	2.09391	7.27605	6940	2.97703e-13	17.3975	8.12917	37.233
ENSG00000042429	0.334358	1.24014	0.970704	1.58435	4269	0.410741	1.00885	0.993636	1.02429	2862	0.131527	1.47097	0.944788	2.2902	8186	2.59958e-08	3.1768	2.12153	4.75698	12966	0.309907	0.784607	0.556535	1.10614	671	0.697891	1.14109	0.883377	1.47398	7661	0.999979	1.00006	0.986318	1.014	16483	0.203863	1.55743	0.84775	2.86121	3182	2.61974e-05	3.88134	2.08172	7.23669	12165	2.97703e-13	18.2246	8.48213	39.1572
ENSG00000042445	0.890432	1.03685	0.838055	1.2828	13927	0.410741	1.00749	0.992346	1.02287	11842	0.131527	1.47473	0.946962	2.29665	6769	2.3172e-08	3.23098	2.15737	4.83887	8873	0.309907	0.801111	0.567042	1.1318	4229	0.607411	0.846012	0.649148	1.10258	6086	0.999979	1.0001	0.986382	1.01401	16084	0.203863	1.53365	0.834504	2.81854	13051	2.61974e-05	3.90303	2.09393	7.27513	6859	2.97703e-13	17.6599	8.25143	37.7961
ENSG00000042493	0.536786	0.919501	0.798098	1.05937	7671	0.410741	1.00785	0.99276	1.02318	7035	0.131527	1.4749	0.947331	2.29628	6484	2.3172e-08	3.28043	2.19072	4.91217	1720	0.309907	0.797354	0.566322	1.12264	2406	0.748624	0.905122	0.723075	1.133	8789	0.999979	0.999351	0.985637	1.01326	7112	0.203863	1.53968	0.837987	2.82895	11812	2.63599e-05	3.84354	2.06046	7.16967	15005	2.97703e-13	18.0441	8.40389	38.7429
ENSG00000042753	0.449894	1.1839	0.930947	1.50558	6291	0.410741	1.00771	0.992514	1.02314	8756	0.131527	1.45589	0.934548	2.26807	11691	2.48221e-08	3.18809	2.12889	4.77428	12376	0.309907	0.806065	0.572767	1.13439	5854	0.64414	1.23122	0.862666	1.75724	6688	0.999979	0.999133	0.985442	1.01301	4308	0.203863	1.53733	0.836779	2.82439	12297	2.63267e-05	3.83932	2.0596	7.15692	14946	1.27387e-12	16.277	7.53525	35.16
ENSG00000042781	0.674836	1.1629	0.818115	1.65298	9954	0.410741	1.00763	0.992472	1.02303	9481	0.131527	1.47384	0.946411	2.29522	7204	2.32839e-08	3.21481	2.14583	4.81632	10788	0.309907	0.818524	0.580239	1.15466	13504	0.925022	0.358085	0.000696295	184.153	13830	0.999979	0.999567	0.985865	1.01346	12038	0.203863	1.55979	0.848647	2.86687	2650	2.61974e-05	3.91132	2.09759	7.29337	5968	3.07682e-13	17.323	8.07996	37.1395
ENSG00000042813	NA	NA	NA	NA	NA	NA	NA	NA	NA	NA	NA	NA	NA	NA	NA	NA	NA	NA	NA	NA	NA	NA	NA	NA	NA	NA	NA	NA	NA	NA	NA	NA	NA	NA	NA	NA	NA	NA	NA	NA	NA	NA	NA	NA	NA	NA	NA	NA	NA
ENSG00000042832	0.963117	1.00843	0.878704	1.15731	15764	0.410741	1.00769	0.992366	1.02325	9819	0.131527	1.47915	0.948658	2.30629	4911	2.3172e-08	3.25339	2.16732	4.88369	8802	0.309907	0.80802	0.574279	1.1369	7521	0.760892	1.18799	0.793615	1.77833	9058	0.999979	0.999593	0.985884	1.01349	12412	0.203863	1.55503	0.846431	2.85685	4288	2.61974e-05	3.95736	2.12052	7.38534	2533	2.97703e-13	17.7546	8.29114	38.0195
ENSG00000042980	0.985077	1.00326	0.883863	1.1388	16345	0.410741	1.00763	0.992101	1.02341	12418	0.131527	1.47625	0.947976	2.29891	5719	2.3172e-08	3.2479	2.16361	4.8756	9413	0.309907	0.808818	0.574284	1.13913	9039	0.798003	0.934014	0.774729	1.12605	10176	0.999979	0.99901	0.985319	1.01289	3389	0.203863	1.54091	0.838511	2.83169	11562	2.61974e-05	3.87027	2.07627	7.21438	13089	2.97703e-13	17.9266	8.35122	38.481
ENSG00000043039	0.428117	1.06397	0.977789	1.15775	5888	0.410741	1.00861	0.993395	1.02405	3617	0.131527	1.46139	0.938468	2.27569	10617	3.11623e-08	3.15673	2.10527	4.73335	14380	0.309907	0.79537	0.564623	1.12042	1978	0.984079	0.994576	0.878846	1.12554	16205	0.999979	0.999367	0.985627	1.0133	7453	0.203863	1.55087	0.843609	2.85109	8257	2.61974e-05	3.89181	2.08625	7.25999	11367	2.97703e-13	17.5123	8.18177	37.4833
ENSG00000043093	0.143484	1.31183	1.06037	1.62291	1453	0.410741	1.0107	0.99535	1.02628	398	0.131527	1.47012	0.944441	2.28838	8374	3.06777e-08	3.13926	2.09828	4.69668	14298	0.309907	0.791043	0.561992	1.11345	1200	0.710168	1.12293	0.890042	1.41676	7914	0.999979	1.00011	0.98637	1.01404	16010	0.203863	1.54304	0.83982	2.83511	10929	2.61974e-05	3.85925	2.06977	7.19585	14032	2.97703e-13	18.0797	8.42575	38.7946
ENSG00000043143	0.940746	1.01611	0.863275	1.19601	15118	0.410741	1.00786	0.992389	1.02357	8649	0.131527	1.47235	0.944724	2.29466	8157	2.3172e-08	3.24272	2.16665	4.85321	5880	0.309907	0.811962	0.575313	1.14595	11544	0.149582	0.763944	0.631989	0.923451	614	0.999979	1.00053	0.986742	1.01452	10283	0.240113	1.44452	0.783986	2.66157	16986	2.61974e-05	3.93754	2.11332	7.33643	2846	2.98263e-13	17.3602	8.10581	37.1802
ENSG00000043355	0.44222	1.09419	0.964736	1.24103	6115	0.410741	1.00836	0.993199	1.02375	4457	0.131527	1.46278	0.939218	2.27819	10383	2.46891e-08	3.18899	2.12961	4.77538	12290	0.309907	0.806071	0.572616	1.13471	5953	0.784765	1.07526	0.892019	1.29615	9741	0.999979	0.998901	0.985131	1.01286	2828	0.203863	1.52653	0.829678	2.80868	14160	2.6905e-05	3.83387	2.05418	7.15544	15474	3.06357e-13	17.237	8.05159	36.9015
ENSG00000043462	0.956382	0.990793	0.871931	1.12586	15567	0.410741	1.00744	0.992262	1.02286	12605	0.131527	1.48051	0.948952	2.30982	4650	2.3172e-08	3.24356	2.167	4.85496	5914	0.309907	0.80646	0.572383	1.13626	6625	0.588636	0.894429	0.753984	1.06104	5832	0.999979	0.998165	0.984376	1.01215	861	0.203863	1.52663	0.830614	2.80587	14038	2.61974e-05	3.86701	2.07527	7.20571	13117	1.41009e-12	16.182	7.49166	34.9531
ENSG00000043514	0.952654	0.984131	0.803592	1.20523	15448	0.410741	1.00765	0.992451	1.02309	9485	0.131527	1.47718	0.94851	2.30053	5148	2.3172e-08	3.2537	2.16991	4.8788	7295	0.309907	0.810941	0.574928	1.14384	10890	0.771472	1.14676	0.820495	1.60276	9382	0.999979	0.999883	0.986116	1.01384	15924	0.203863	1.54693	0.841952	2.84221	9724	2.61974e-05	3.95886	2.1213	7.3882	2460	2.97703e-13	18.3228	8.49589	39.516
ENSG00000043591	0.716939	1.07425	0.888524	1.2988	10757	0.410741	1.00763	0.992537	1.02296	9041	0.131527	1.4884	0.95505	2.3196	2275	2.3172e-08	3.26794	2.18187	4.89461	2738	0.309907	0.80074	0.56841	1.12803	3486	0.420003	0.732359	0.515339	1.04077	3358	0.999979	0.998355	0.984677	1.01222	1111	0.203863	1.5464	0.841943	2.84028	9784	3.56755e-05	3.72572	1.99819	6.94676	16837	5.9432e-13	16.4715	7.69096	35.2766
ENSG00000044012	NA	NA	NA	NA	NA	NA	NA	NA	NA	NA	NA	NA	NA	NA	NA	NA	NA	NA	NA	NA	NA	NA	NA	NA	NA	NA	NA	NA	NA	NA	NA	NA	NA	NA	NA	NA	NA	NA	NA	NA	NA	NA	NA	NA	NA	NA	NA	NA	NA
ENSG00000044090	0.816639	1.06497	0.837031	1.35497	12503	0.410741	1.00778	0.992632	1.02317	7821	0.131527	1.48899	0.954962	2.32166	2287	2.3172e-08	3.25064	2.17163	4.86579	4129	0.309907	0.808601	0.574783	1.13753	8247	0.835544	1.09223	0.822952	1.44961	11093	0.999979	0.99941	0.985728	1.01328	8445	0.203863	1.54799	0.842581	2.84397	9294	2.61974e-05	3.86391	2.07166	7.2067	13915	2.97703e-13	17.6427	8.24358	37.7586
ENSG00000044115	0.636838	1.12963	0.872188	1.46307	9371	0.410741	1.00871	0.993348	1.0243	3556	0.131527	1.47713	0.948711	2.29989	5002	2.3172e-08	3.22745	2.15674	4.82972	8369	0.309907	0.811638	0.576838	1.14201	10613	0.726724	0.870745	0.650004	1.16645	8329	0.999979	0.999363	0.985661	1.01326	7335	0.203863	1.53353	0.834215	2.81909	13100	2.61974e-05	3.93314	2.1098	7.33225	3393	2.97703e-13	17.653	8.24867	37.779
ENSG00000044446	0.69898	0.905999	0.708072	1.15925	10383	0.410741	1.0073	0.992112	1.02273	13722	0.131527	1.46875	0.94277	2.28818	9069	2.3172e-08	3.26884	2.18267	4.89553	2572	0.309907	0.811069	0.576397	1.14128	10309	0.922258	1.05897	0.753453	1.48838	13766	0.999979	0.999237	0.9855	1.01317	5400	0.203863	1.54847	0.842727	2.84524	9138	2.61974e-05	3.88049	2.08073	7.23696	12476	2.97703e-13	17.4278	8.14497	37.2902
ENSG00000044459	0.508026	1.11806	0.936458	1.33488	7174	0.410741	1.00867	0.993358	1.02422	3602	0.133007	1.42939	0.915165	2.23255	14679	3.06914e-08	3.15939	2.10697	4.73748	14301	0.309907	0.808809	0.574955	1.13778	8456	0.741883	1.12603	0.866268	1.46369	8656	0.999979	1.00018	0.986404	1.01414	15317	0.203863	1.53973	0.83791	2.82937	11838	2.61974e-05	3.87744	2.07987	7.22857	12463	2.97703e-13	17.9923	8.38641	38.6007
ENSG00000044524	0.315032	1.19934	0.982235	1.46444	3964	0.411303	1.00686	0.991644	1.0223	15466	0.131527	1.44546	0.927497	2.25267	13117	1.32804e-07	3.03034	2.00746	4.57442	16622	0.309907	0.815895	0.579516	1.14869	12527	0.984422	1.00819	0.834589	1.2179	16221	0.999979	0.99938	0.985655	1.0133	7705	0.203863	1.55361	0.845654	2.85425	5292	2.61974e-05	3.89611	2.09008	7.26274	9164	2.99293e-13	17.4444	8.1326	37.4184
ENSG00000044574	0.0942161	1.39374	1.11	1.75001	758	0.410741	1.00924	0.993921	1.0248	2071	0.172508	1.36694	0.875499	2.13424	16451	1.04104e-07	3.00479	2.00379	4.50584	16528	0.309907	0.814444	0.578798	1.14603	11963	0.887296	1.06979	0.802854	1.42549	12445	0.999979	0.999596	0.985912	1.01347	12450	0.203863	1.56075	0.849324	2.86808	2357	2.61974e-05	3.89618	2.09056	7.26133	8402	2.97703e-13	17.6767	8.25105	37.8697
ENSG00000046604	0.705161	1.0516	0.925177	1.1953	10503	0.410741	1.00787	0.992718	1.02325	7139	0.131527	1.46128	0.937778	2.27701	10772	2.3172e-08	3.23783	2.16372	4.84516	6676	0.309907	0.802893	0.570472	1.13001	4145	0.805291	0.943307	0.799727	1.11266	10386	0.999979	0.998901	0.985145	1.01285	2825	0.203863	1.5429	0.839622	2.83523	11024	2.61974e-05	3.86039	2.06949	7.20111	14193	2.99468e-13	17.3123	8.08629	37.0646
ENSG00000046647	0.341581	0.773879	0.575606	1.04045	4402	0.410741	1.00756	0.992425	1.02292	10390	0.133007	1.42789	0.915456	2.22716	14673	2.3172e-08	3.22756	2.15714	4.82915	8175	0.309907	0.813604	0.578423	1.14441	11537	0.940435	0.959528	0.703938	1.30792	14451	0.999979	0.999635	0.985863	1.0136	13011	0.203863	1.55126	0.84438	2.84993	7597	2.61974e-05	3.89477	2.08942	7.26003	9474	2.97703e-13	17.6905	8.22936	38.029
ENSG00000046651	0.0867393	0.677082	0.521437	0.879185	664	0.410741	1.00748	0.992272	1.02293	12328	0.178247	1.36102	0.871401	2.12574	16518	3.34588e-08	3.13522	2.09346	4.6954	14718	0.309907	0.766521	0.54401	1.08004	100	0.778793	0.890699	0.665638	1.19186	9587	0.999979	0.999411	0.98574	1.01327	8451	0.203863	1.55363	0.845723	2.8541	5191	2.72194e-05	3.82967	2.05141	7.14941	15649	2.97703e-13	17.8525	8.33131	38.2546
ENSG00000046653	0.180388	1.24711	1.034	1.50413	1945	0.410741	1.00797	0.99262	1.02355	7191	0.131527	1.43786	0.923124	2.2396	13802	2.6358e-08	3.17365	2.11943	4.75222	13144	0.335592	0.840397	0.595942	1.18513	16074	0.621858	1.10737	0.937905	1.30745	6299	0.999979	1.00131	0.987266	1.01556	2052	0.203863	1.56068	0.849621	2.86685	2280	2.61974e-05	3.94666	2.11666	7.3588	2674	2.97703e-13	18.0962	8.44225	38.7899
ENSG00000046889	0.397869	1.26449	0.934791	1.71048	5394	0.43027	1.00631	0.991131	1.02173	16267	0.131527	1.48764	0.954987	2.3174	2307	2.3172e-08	3.27502	2.18712	4.90404	2030	0.309907	0.801865	0.569663	1.12871	3733	0.400101	0.748828	0.546645	1.02579	3066	0.999979	0.998379	0.984675	1.01227	1167	0.220811	1.47038	0.798245	2.70846	16758	2.61974e-05	3.92101	2.10471	7.3047	3912	2.46227e-12	15.6526	7.25115	33.7882
ENSG00000047056	0.597205	1.15817	0.872402	1.53754	8704	0.410741	1.00835	0.993114	1.02382	4704	0.131527	1.51502	0.970227	2.36573	487	2.3172e-08	3.25397	2.17449	4.86934	3289	0.309907	0.80417	0.571522	1.13152	4680	0.989867	0.992238	0.73794	1.33417	16586	0.999979	0.999408	0.985715	1.01329	8387	0.203863	1.55168	0.844009	2.85269	7834	2.61974e-05	3.89555	2.08942	7.26294	9726	2.97703e-13	17.4853	8.17178	37.4137
ENSG00000047188	0.366418	1.21516	0.959154	1.53951	4874	0.410741	1.00999	0.994595	1.02562	985	0.131527	1.47448	0.947133	2.29543	6669	2.3172e-08	3.2661	2.18308	4.88641	2059	0.309907	0.825117	0.585994	1.16182	14659	0.570441	0.857241	0.683106	1.07577	5512	0.999979	0.999321	0.985628	1.0132	6545	0.203863	1.5358	0.835735	2.8223	12635	2.61974e-05	3.94138	2.1147	7.34593	2774	4.51902e-13	16.8231	7.84526	36.075
ENSG00000047230	0.44108	0.824461	0.629741	1.07939	6097	0.410741	1.00744	0.992298	1.02282	12406	0.133357	1.42759	0.914277	2.2291	14773	3.05411e-08	3.15523	2.10536	4.72864	14271	0.309907	0.812353	0.57742	1.14287	10965	0.950073	1.02702	0.816573	1.29171	14773	0.999979	0.999266	0.985525	1.0132	5767	0.203863	1.55264	0.845199	2.85223	6404	2.61974e-05	3.88588	2.08368	7.24682	11859	2.97703e-13	17.4365	8.14711	37.3179
ENSG00000047249	0.995016	0.997102	0.735169	1.35236	16611	0.410741	1.00754	0.992412	1.02291	10706	0.131527	1.47556	0.94531	2.30325	7727	2.3172e-08	3.24222	2.15929	4.86826	10217	0.309907	0.808279	0.574484	1.13722	7904	0.910226	1.05536	0.80041	1.39151	13216	0.999979	0.998984	0.985123	1.01304	3313	0.203863	1.54843	0.842763	2.84498	9118	2.62028e-05	3.86172	2.06797	7.21138	14592	2.97703e-13	17.4914	8.1766	37.4176
ENSG00000047315	0.660779	1.11712	0.871064	1.43268	9725	0.410741	1.00824	0.993055	1.02365	5071	0.131527	1.48991	0.956367	2.32112	1986	2.3172e-08	3.22603	2.15544	4.82837	8758	0.309907	0.802043	0.569737	1.12907	3824	0.559737	1.21094	0.918824	1.59592	5325	0.999979	1.00017	0.986473	1.01405	15385	0.203863	1.56477	0.851796	2.87452	1580	2.61974e-05	3.9059	2.09549	7.28039	6311	2.97703e-13	18.332	8.54818	39.3139
ENSG00000047346	0.509327	0.890774	0.740723	1.07122	7218	0.414968	1.00671	0.991437	1.02221	15828	0.131527	1.44576	0.927196	2.25435	13151	2.50072e-08	3.19025	2.12939	4.77963	12490	0.309907	0.817818	0.581135	1.1509	13051	0.18415	0.813715	0.696315	0.950908	884	0.999979	1.00002	0.986401	1.01383	16887	0.21984	1.47109	0.79933	2.70741	16736	2.61974e-05	3.9485	2.11905	7.35739	2301	6.06219e-13	16.4867	7.69371	35.3288
ENSG00000047365	0.605423	0.89888	0.728494	1.10912	8873	0.439203	1.00623	0.990861	1.02184	16391	0.137677	1.42029	0.905793	2.22702	15395	3.4888e-08	3.15605	2.10098	4.74095	14898	0.309907	0.812602	0.577358	1.1437	11204	0.798153	0.915001	0.716811	1.16799	10204	0.999979	0.998655	0.984817	1.01269	1900	0.203863	1.54305	0.83983	2.83509	10923	2.61974e-05	3.8683	2.07511	7.21107	13287	8.08333e-13	16.7113	7.7346	36.1064
ENSG00000047410	0.259611	1.334	1.00014	1.77931	3225	0.410741	1.00997	0.994521	1.02566	1057	0.131527	1.46024	0.937864	2.27356	10778	3.00823e-08	3.14633	2.10207	4.70934	14183	0.309907	0.787503	0.559116	1.10918	873	0.990135	1.0081	0.735587	1.38158	16601	0.999979	0.999452	0.985708	1.01339	9900	0.203863	1.55243	0.84497	2.85221	6744	2.61974e-05	3.89749	2.09088	7.26509	8506	2.97703e-13	17.4858	8.17245	37.4126
ENSG00000047457	0.846355	1.01446	0.952378	1.08059	13003	0.410741	1.00815	0.992767	1.02376	6104	0.131527	1.48812	0.954256	2.32067	2474	2.3172e-08	3.28003	2.18526	4.92324	3683	0.309907	0.816183	0.57847	1.15158	12953	0.780914	1.03045	0.95505	1.1118	9629	0.999979	0.999621	0.985874	1.01356	12809	0.203863	1.55926	0.848717	2.86465	2666	2.61974e-05	3.92401	2.10469	7.31595	4238	2.97703e-13	17.7451	8.28618	38.0015
ENSG00000047578	0.561555	1.14342	0.9017	1.44993	8029	0.410741	1.00871	0.993464	1.02419	3339	0.131527	1.48518	0.953876	2.31241	2637	2.32917e-08	3.20441	2.14116	4.79565	10838	0.309907	0.793387	0.563058	1.11794	1627	0.566002	0.859718	0.689419	1.07208	5433	0.999979	0.999671	0.986049	1.01348	13444	0.203863	1.53599	0.835865	2.82254	12584	2.61974e-05	3.91179	2.09889	7.29059	5268	2.97703e-13	17.9084	8.35765	38.3733
ENSG00000047579	0.723213	0.913863	0.716058	1.16631	10887	0.410741	1.00738	0.992301	1.02268	12738	0.131527	1.47114	0.94454	2.29132	8285	2.3172e-08	3.23249	2.15867	4.84047	8526	0.309907	0.814559	0.578668	1.14661	12067	0.665429	0.810388	0.556218	1.1807	7038	0.999979	1.00019	0.986367	1.0142	15224	0.203863	1.5429	0.839815	2.83458	10945	2.61974e-05	3.93513	2.1101	7.33863	3497	2.97703e-13	17.9222	8.36285	38.4085
ENSG00000047597	0.519732	0.883312	0.721621	1.08123	7394	0.410741	1.00755	0.992385	1.02295	10958	0.131527	1.48755	0.955121	2.31676	2273	2.3172e-08	3.28917	2.1959	4.92676	1455	0.342484	0.84183	0.595073	1.19091	16201	0.540664	1.21038	0.927876	1.57891	5040	0.999979	0.999347	0.985682	1.0132	6996	0.203863	1.52912	0.832132	2.80992	13655	2.64017e-05	3.83567	2.0578	7.14953	15066	2.97703e-13	18.5956	8.64309	40.0086
ENSG00000047617	0.741196	1.13201	0.793087	1.61577	11198	0.410741	1.00743	0.992285	1.0228	12578	0.131527	1.47796	0.949146	2.30139	4663	2.3172e-08	3.23514	2.16147	4.84212	7524	0.309907	0.812076	0.577026	1.14287	10909	0.962244	0.979468	0.77512	1.23769	15340	0.999979	0.999454	0.985764	1.01333	9894	0.203863	1.55066	0.843913	2.84927	8067	2.61974e-05	3.89337	2.08857	7.25777	9939	2.97703e-13	17.4646	8.16153	37.372
ENSG00000047621	0.157627	1.40501	1.06669	1.85063	1655	0.410741	1.00869	0.993594	1.02401	3130	0.131571	1.43576	0.921704	2.23652	13990	2.3172e-08	3.20502	2.143	4.79334	10242	0.309907	0.794914	0.56499	1.11841	1750	0.75894	1.14047	0.840193	1.54805	9006	0.999979	0.99968	0.985969	1.01358	13580	0.203863	1.54059	0.838342	2.83107	11651	2.61974e-05	3.85415	2.06663	7.18776	14417	2.97703e-13	17.8177	8.31879	38.1631
ENSG00000047634	0.717085	1.06766	0.897501	1.27008	10761	0.410741	1.00813	0.992929	1.02355	5651	0.131527	1.47437	0.946954	2.29555	6803	2.3172e-08	3.26301	2.17984	4.88442	2685	0.309907	0.813512	0.578172	1.14465	11572	0.516726	0.868842	0.720225	1.04813	4701	0.999979	0.999003	0.98527	1.01293	3364	0.203863	1.54581	0.841356	2.8401	10075	2.61974e-05	3.85368	2.06674	7.18565	14361	3.36476e-13	17.0942	7.98248	36.6068
ENSG00000047644	0.761984	1.06458	0.877231	1.29195	11589	0.410741	1.00793	0.992705	1.02339	6978	0.131527	1.45954	0.936063	2.27576	11232	4.44887e-08	3.16026	2.09487	4.76748	15594	0.309907	0.811468	0.57652	1.14217	10615	0.814399	0.913509	0.700771	1.19083	10589	0.999979	0.998948	0.985198	1.01289	3072	0.203863	1.53971	0.837684	2.83009	11901	2.61974e-05	3.88944	2.08647	7.2504	10743	2.97703e-13	17.4161	8.13984	37.2635
ENSG00000047648	0.876435	0.97205	0.836096	1.13011	13636	0.410741	1.00759	0.992431	1.02297	10091	0.131527	1.4619	0.936111	2.28302	11159	2.64491e-08	3.20686	2.13367	4.81984	13178	0.309907	0.811407	0.576381	1.14227	10624	0.747461	1.12967	0.859264	1.48516	8759	0.999979	1.00038	0.986484	1.01447	12859	0.203863	1.58658	0.861969	2.92034	320	2.61974e-05	3.89231	2.08788	7.25621	10267	2.97703e-13	18.4232	8.52801	39.7997
ENSG00000047662	0.977406	1.01512	0.683489	1.50767	16151	0.410741	1.00764	0.99231	1.0232	10894	0.131527	1.47722	0.948253	2.30126	5351	2.3172e-08	3.24812	2.16697	4.8687	7658	0.309907	0.807883	0.574085	1.13689	7457	0.736378	0.878974	0.664157	1.16327	8531	0.999979	0.99898	0.9853	1.01285	3218	0.203863	1.52538	0.829235	2.80594	14256	2.61974e-05	3.87382	2.07825	7.22072	12719	2.97703e-13	17.3915	8.1253	37.2249
ENSG00000047849	0.797533	1.07538	0.831452	1.39087	12199	0.410741	1.00721	0.991988	1.02266	14279	0.131527	1.46504	0.940054	2.2832	10094	2.31865e-08	3.21799	2.14815	4.82063	10449	0.309907	0.802385	0.569819	1.12987	4026	0.825887	1.12012	0.79023	1.58774	10861	0.999979	0.999922	0.986145	1.01389	16339	0.203863	1.57066	0.854166	2.88816	1070	2.61974e-05	3.92694	2.10535	7.32463	4333	2.97703e-13	17.6304	8.23863	37.7285
ENSG00000047932	0.0290513	1.69686	1.29106	2.2302	82	0.410741	1.01068	0.995545	1.02604	342	0.131621	1.43444	0.921413	2.2331	14039	2.3172e-08	3.26789	2.18247	4.89312	2503	0.309907	0.8029	0.570994	1.12899	3949	0.47512	1.26155	0.947341	1.67999	4032	0.999979	0.999844	0.986139	1.01374	15491	0.203863	1.54123	0.838906	2.83154	11402	2.61974e-05	3.89936	2.09195	7.26836	7770	2.97703e-13	18.1788	8.48514	38.9468
ENSG00000047936	NA	NA	NA	NA	NA	NA	NA	NA	NA	NA	NA	NA	NA	NA	NA	NA	NA	NA	NA	NA	NA	NA	NA	NA	NA	NA	NA	NA	NA	NA	NA	NA	NA	NA	NA	NA	NA	NA	NA	NA	NA	NA	NA	NA	NA	NA	NA	NA	NA
ENSG00000048028	0.178858	1.29028	1.03992	1.60091	1931	0.410741	1.0102	0.994975	1.02566	671	0.131527	1.499	0.962611	2.33427	1018	2.3172e-08	3.26122	2.17863	4.88175	2862	0.309907	0.796583	0.566006	1.12109	2149	0.861089	1.07529	0.825075	1.40139	11755	0.999979	0.999707	0.985958	1.01365	13962	0.203863	1.55472	0.846326	2.85607	4419	2.61974e-05	3.93001	2.10651	7.33203	4211	2.97703e-13	17.7249	8.27066	37.9865
ENSG00000048052	0.506784	1.10216	0.944756	1.28579	7153	0.410741	1.00804	0.992867	1.02345	6063	0.131527	1.45128	0.931351	2.26145	12391	2.3172e-08	3.26712	2.18254	4.89067	2356	0.334568	0.838677	0.593007	1.18612	16042	0.544041	0.87485	0.725389	1.05511	5094	0.999979	0.99919	0.985522	1.01305	4837	0.203863	1.5456	0.841315	2.83947	10118	2.61974e-05	3.881	2.0823	7.23342	11841	2.97703e-13	17.4917	8.17121	37.4438
ENSG00000048140	0.760036	1.08414	0.845609	1.38996	11569	0.410741	1.00859	0.993083	1.02435	4284	0.131527	1.47269	0.945812	2.29308	7619	2.3172e-08	3.23194	2.1599	4.83608	7641	0.309907	0.814672	0.578605	1.14705	12146	0.856829	1.08925	0.80496	1.47393	11582	0.999979	0.999429	0.985741	1.01331	9184	0.203863	1.56247	0.850282	2.87117	2034	2.61974e-05	3.87957	2.08081	7.23327	12353	2.97703e-13	17.4132	8.13863	37.2569
ENSG00000048162	0.5795	1.16936	0.87559	1.5617	8373	0.410741	1.00755	0.992377	1.02295	11109	0.131527	1.4692	0.943553	2.28768	8761	2.3172e-08	3.28462	2.19383	4.91776	1463	0.309907	0.818436	0.581254	1.1524	13285	0.178962	1.47541	1.1027	1.9741	845	0.999979	0.999767	0.986034	1.01369	14640	0.203863	1.55814	0.848178	2.86238	2923	2.61974e-05	3.9782	2.13424	7.41531	1401	2.97703e-13	18.4804	8.62056	39.6177
ENSG00000048342	0.445194	1.17004	0.9381	1.45933	6166	0.414252	1.00671	0.991469	1.02219	15801	0.131527	1.45665	0.9352	2.26884	11532	2.3172e-08	3.2292	2.15746	4.83332	8395	0.309907	0.796419	0.565796	1.12105	2129	0.955386	1.02804	0.79188	1.33463	14974	0.999979	0.999442	0.98575	1.01332	9591	0.203863	1.55512	0.84643	2.85717	4270	2.61974e-05	3.89928	2.09183	7.26845	7869	2.97703e-13	17.4062	8.12456	37.2915
ENSG00000048392	0.632857	1.08658	0.912448	1.29394	9319	0.410741	1.00764	0.992509	1.02299	9194	0.131527	1.4459	0.926448	2.25662	13251	2.63542e-08	3.186	2.1248	4.77719	13141	0.309907	0.819164	0.581506	1.15395	13495	0.977471	0.988602	0.807975	1.20961	15964	0.999979	0.99949	0.985747	1.01343	10742	0.203863	1.55331	0.845547	2.85349	5522	2.61974e-05	3.90465	2.09287	7.28487	8702	2.97703e-13	17.4586	8.15454	37.3782
ENSG00000048405	0.455507	1.2488	0.906944	1.71952	6387	0.410741	1.01002	0.994474	1.0258	1081	0.131527	1.5113	0.969574	2.35571	530	2.3172e-08	3.2285	2.1578	4.83048	8014	0.309907	0.817896	0.581028	1.15133	13110	0.783463	0.904464	0.699333	1.16976	9707	0.999979	0.999296	0.985592	1.01319	6170	0.203863	1.54795	0.842531	2.844	9328	2.61974e-05	3.90748	2.09613	7.28408	6182	3.9053e-13	17.0386	7.93923	36.567
ENSG00000048462	0.344488	0.839647	0.685044	1.02914	4497	0.410741	1.00786	0.992906	1.02304	6490	0.131527	1.51985	0.975257	2.36855	296	2.3172e-08	3.24747	2.17001	4.85991	4268	0.309907	0.762865	0.539273	1.07916	85	0.385064	0.839812	0.697916	1.01056	2868	0.999979	0.997247	0.983351	1.01134	201	0.203863	1.54678	0.841977	2.84157	9729	2.61974e-05	3.90852	2.09726	7.28405	5690	4.31552e-13	16.8033	7.84473	35.9926
ENSG00000048471	0.123451	1.47369	1.10415	1.96691	1150	0.410741	1.00931	0.993904	1.02494	2038	0.131527	1.45678	0.935688	2.26807	11412	2.50416e-08	3.17626	2.12323	4.75154	12504	0.309907	0.817654	0.580955	1.15079	13020	0.702322	0.854342	0.626982	1.16415	7768	0.999979	0.998843	0.985156	1.01272	2544	0.203863	1.53772	0.836736	2.82598	12284	2.61974e-05	3.92363	2.10515	7.31297	4032	2.97703e-13	17.673	8.25401	37.8402
ENSG00000048540	0.996004	1.00119	0.860783	1.1645	16641	0.410741	1.00754	0.992404	1.02291	10907	0.131527	1.47596	0.947308	2.29963	6417	2.3172e-08	3.24352	2.16682	4.85523	6104	0.309907	0.808261	0.574473	1.13719	7862	0.341933	1.15476	1.00202	1.33078	2345	0.999979	1.00021	0.986413	1.01419	14959	0.211117	1.48642	0.807315	2.73679	16474	2.67979e-05	3.82817	2.05315	7.13775	15398	3.84371e-13	16.8962	7.89297	36.1691
ENSG00000048544	0.474911	1.1653	0.927405	1.46421	6684	0.410741	1.00866	0.993323	1.02423	3683	0.131527	1.45642	0.934921	2.26882	11601	2.3172e-08	3.22417	2.15489	4.82406	8606	0.309907	0.802424	0.570236	1.12915	3903	0.786416	1.13394	0.81887	1.57023	9779	0.999979	0.999319	0.98563	1.0132	6512	0.203863	1.54398	0.84032	2.83687	10680	2.61974e-05	3.8547	2.06682	7.18915	14405	2.97703e-13	17.5488	8.20315	37.5419
ENSG00000048545	NA	NA	NA	NA	NA	NA	NA	NA	NA	NA	NA	NA	NA	NA	NA	NA	NA	NA	NA	NA	NA	NA	NA	NA	NA	0.946744	1.14486	0.37584	3.48739	14683	0.999979	0.999441	0.985748	1.01332	9576	0.203863	1.55361	0.845722	2.85402	5195	2.61974e-05	3.90078	2.09263	7.27126	7468	3.05748e-13	17.3697	8.09746	37.2593
ENSG00000048649	0.230797	1.27664	1.01414	1.6071	2731	0.410741	1.00882	0.99371	1.02416	2775	0.131527	1.47434	0.946914	2.29554	6828	2.3172e-08	3.26149	2.17926	4.88114	2634	0.309907	0.772465	0.547323	1.09022	194	0.881503	0.950763	0.773681	1.16838	12259	0.999979	0.999199	0.985486	1.0131	4972	0.203863	1.54647	0.841669	2.84146	9911	2.61974e-05	3.91274	2.09884	7.29429	5453	3.26671e-13	17.2286	8.03409	36.9456
ENSG00000048707	0.708826	1.12496	0.83024	1.5243	10593	0.410741	1.00852	0.993227	1.02406	4096	0.131527	1.50037	0.961737	2.34068	1099	2.3172e-08	3.27435	2.18661	4.9032	2087	0.309907	0.808731	0.574823	1.13782	8443	0.339024	0.695675	0.487443	0.992863	2299	0.999979	0.998607	0.984995	1.01241	1687	0.203863	1.50957	0.821115	2.77526	15522	2.61974e-05	3.84989	2.06528	7.17656	14440	2.97703e-13	18.0583	8.42477	38.7077
ENSG00000048740	0.926653	0.976788	0.800947	1.19123	14788	0.410741	1.00743	0.992296	1.02279	12494	0.131527	1.48856	0.950603	2.33094	3556	2.3172e-08	3.25645	2.17268	4.88081	5873	0.309907	0.802196	0.566899	1.13516	5179	0.77832	0.926078	0.763618	1.1231	9573	0.999979	0.998153	0.984114	1.01239	886	0.203863	1.52939	0.831616	2.81263	13743	2.61974e-05	3.86122	2.07142	7.19749	13768	4.15447e-13	16.9875	7.91273	36.4696
ENSG00000048828	0.325002	1.26526	0.972568	1.64605	4111	0.410741	1.00888	0.993625	1.02437	2846	0.131527	1.46643	0.942082	2.28262	9418	2.3172e-08	3.21679	2.15045	4.81191	9216	0.309907	0.803696	0.571146	1.13093	4463	0.864079	0.928401	0.704146	1.22408	11857	0.999979	0.999432	0.985738	1.01332	9294	0.203863	1.54544	0.841058	2.83972	10249	2.61974e-05	3.91078	2.09809	7.28956	5568	2.97703e-13	17.4585	8.15908	37.3572
ENSG00000048991	0.290209	1.31875	0.985321	1.76501	3632	0.410741	1.01046	0.994967	1.0262	608	0.138995	1.41223	0.905188	2.20328	15484	5.75045e-08	3.07879	2.05228	4.61875	16061	0.309907	0.796518	0.565866	1.12119	2153	0.309287	1.42469	1.02418	1.9818	1969	0.999979	1.00158	0.987737	1.01561	1308	0.203863	1.54831	0.842644	2.84492	9211	2.61974e-05	3.93895	2.11239	7.34491	3148	2.97703e-13	18.1714	8.48562	38.9128
ENSG00000049089	0.907739	0.983853	0.880404	1.09946	14308	0.410741	1.00739	0.992223	1.02279	13031	0.131527	1.46611	0.939224	2.28858	10287	2.3172e-08	3.23319	2.15893	4.84199	8549	0.309907	0.811691	0.576275	1.14328	10918	0.977323	0.991887	0.862033	1.1413	15933	0.999979	0.999426	0.985738	1.0133	9099	0.203863	1.55224	0.844944	2.85162	6816	2.61974e-05	3.89509	2.08949	7.26098	9502	2.97703e-13	17.4921	8.176	37.4236
ENSG00000049130	0.133603	1.16341	1.03607	1.3064	1316	0.410741	1.00917	0.993948	1.02463	2098	0.155364	1.38704	0.888622	2.165	16182	2.38927e-08	3.19244	2.13327	4.77749	11697	0.31979	0.833417	0.591451	1.17437	15620	0.476177	0.904164	0.798317	1.02405	4054	0.999979	1.00015	0.986481	1.01401	15536	0.203863	1.51773	0.825646	2.78994	14918	2.61974e-05	3.90289	2.09467	7.27204	6285	2.97703e-13	17.5017	8.17907	37.4505
ENSG00000049167	0.28554	1.36218	0.985604	1.88264	3596	0.410741	1.00967	0.994331	1.02524	1331	0.133139	1.42627	0.915082	2.22303	14730	2.36361e-08	3.19616	2.13576	4.78304	11437	0.309907	0.816129	0.580237	1.14792	12461	0.936276	1.05082	0.745777	1.48063	14208	0.999979	0.999446	0.985754	1.01333	9693	0.203863	1.55592	0.846888	2.85856	3846	2.61974e-05	3.88946	2.08633	7.25097	10833	3.08058e-13	17.7959	8.24041	38.4319
ENSG00000049192	0.144802	1.48037	1.08745	2.01527	1469	0.410741	1.00742	0.992132	1.02294	13255	0.168919	1.37269	0.877469	2.1474	16422	5.38679e-08	3.08501	2.05687	4.62707	15968	0.352327	0.846997	0.600777	1.19413	16353	0.926156	0.945144	0.666091	1.3411	13903	0.999979	0.999057	0.985212	1.0131	3776	0.203863	1.54215	0.838184	2.83735	11580	2.61974e-05	3.88862	2.08594	7.24918	10941	4.55139e-13	17.1787	7.96497	37.0509
ENSG00000049239	0.370752	1.19442	0.960775	1.48488	4964	0.410741	1.00922	0.993924	1.02475	2089	0.131527	1.4662	0.941656	2.28293	9567	2.80821e-08	3.16244	2.11177	4.73586	13714	0.309907	0.818057	0.581201	1.15144	13143	0.726261	0.880759	0.674227	1.15056	8292	0.999979	0.998518	0.984751	1.01248	1508	0.203863	1.51713	0.824114	2.79292	15101	2.68801e-05	3.83055	2.05333	7.14601	15465	2.97703e-13	17.4303	8.14385	37.306
ENSG00000049245	0.185695	1.35672	1.04436	1.7625	2016	0.410741	1.00899	0.993802	1.0244	2465	0.131527	1.46702	0.942231	2.28411	9335	3.4373e-08	3.13003	2.09028	4.68696	14836	0.309907	0.813568	0.578249	1.14465	11578	0.565547	0.809664	0.595106	1.10158	5417	0.999979	0.998943	0.985218	1.01286	3030	0.203863	1.54605	0.841502	2.84049	10005	2.61974e-05	3.98078	2.13415	7.42527	1487	3.74856e-13	16.9766	7.92424	36.3699
ENSG00000049246	0.739166	1.05802	0.900992	1.24242	11156	0.410741	1.00834	0.993055	1.02387	4854	0.131527	1.47558	0.94749	2.29801	6283	2.323e-08	3.2146	2.14624	4.81478	10603	0.309907	0.805738	0.572534	1.13393	5637	0.541637	0.872366	0.721064	1.05542	5058	0.999979	0.999418	0.98575	1.01328	8706	0.203863	1.52732	0.830842	2.80763	13984	2.61974e-05	3.89496	2.08932	7.26108	9654	2.97703e-13	17.3612	8.10934	37.1685
ENSG00000049247	0.753041	0.94038	0.782213	1.13053	11431	0.410741	1.00718	0.992012	1.02258	14286	0.131527	1.48938	0.955979	2.32041	2064	2.3172e-08	3.22903	2.15636	4.8353	8968	0.309907	0.801339	0.568972	1.1286	3650	0.795881	0.893494	0.657814	1.21361	10134	0.999979	0.999406	0.985705	1.0133	8328	0.203863	1.54856	0.842964	2.84476	8982	2.61974e-05	3.87302	2.07726	7.22117	13009	2.97737e-13	17.3092	8.08984	37.0354
ENSG00000049249	0.493675	1.17241	0.916326	1.50005	6998	0.410741	1.00808	0.992782	1.02362	6240	0.133649	1.42798	0.913489	2.23223	14823	2.3172e-08	3.25162	2.17337	4.86479	3313	0.33521	0.838792	0.592812	1.18684	16062	0.747586	0.886416	0.676185	1.16201	8766	0.999979	0.998825	0.98511	1.01273	2480	0.203863	1.54058	0.838437	2.83074	11611	2.63866e-05	3.84153	2.05963	7.16505	15045	2.97703e-13	17.3881	8.12751	37.2001
ENSG00000049283	0.244016	0.899632	0.811845	0.996912	2990	0.410741	1.00805	0.992773	1.02356	6385	0.158697	1.38489	0.885451	2.16605	16244	2.3172e-08	3.2875	2.19637	4.9207	1266	0.319886	0.833681	0.591808	1.17441	15640	0.728336	0.929096	0.795035	1.08576	8345	0.999979	0.999388	0.985663	1.0133	7881	0.203863	1.57746	0.858105	2.89986	577	2.61974e-05	4.03443	2.15532	7.55183	971	2.97703e-13	18.2081	8.46581	39.1615
ENSG00000049323	0.100119	1.19792	1.05675	1.35794	798	0.425534	1.00651	0.991088	1.02217	16177	0.138976	1.41182	0.905305	2.20172	15482	7.21827e-08	3.05872	2.03712	4.59265	16289	0.324023	0.834707	0.591252	1.17841	15768	0.0844797	1.33921	1.12284	1.59726	235	0.999979	1.00339	0.989444	1.01753	68	0.203863	1.67755	0.911341	3.08796	3	2.61974e-05	4.20383	2.24919	7.85712	36	2.97703e-13	18.3268	8.55403	39.2649
ENSG00000049449	0.961588	1.01175	0.842229	1.2154	15711	0.410741	1.00751	0.992368	1.02289	11514	0.131527	1.47507	0.947048	2.2975	6700	2.3172e-08	3.2414	2.16543	4.85199	6561	0.309907	0.807382	0.573591	1.13646	7031	0.917886	0.960102	0.767722	1.20069	13447	0.999979	0.999364	0.985686	1.01323	7327	0.203863	1.54799	0.842405	2.84455	9403	2.61974e-05	3.89125	2.08711	7.2549	10655	4.20599e-13	17.1737	7.97414	36.9865
ENSG00000049540	0.585218	1.06078	0.949569	1.18502	8499	0.410741	1.00702	0.991745	1.02253	15079	0.131527	1.44414	0.925258	2.254	13422	6.59443e-08	3.1123	2.06246	4.69654	16203	0.309907	0.813609	0.577819	1.14562	11760	0.80289	0.958352	0.850833	1.07946	10312	0.999979	0.998992	0.985285	1.01289	3300	0.203863	1.531	0.832272	2.81634	13578	2.61974e-05	3.88259	2.08302	7.23686	11691	2.97703e-13	17.3553	8.10912	37.1442
ENSG00000049541	0.589803	1.13486	0.892728	1.44266	8577	0.410741	1.00778	0.992627	1.02316	7860	0.131527	1.45681	0.935124	2.26953	11548	2.7938e-08	3.17469	2.11731	4.76011	13661	0.309907	0.821129	0.582952	1.15662	13942	0.507447	1.27647	0.927308	1.7571	4534	0.999979	0.999804	0.986148	1.01365	15068	0.204598	1.50257	0.816924	2.76367	15927	2.89632e-05	3.79253	2.03426	7.07052	16175	3.25349e-13	17.1072	7.99341	36.6121
ENSG00000049618	0.193797	1.33612	1.03783	1.72015	2128	0.410741	1.01041	0.995015	1.02604	595	0.131527	1.49225	0.958225	2.3239	1594	2.3172e-08	3.34179	2.23003	5.00781	411	0.309907	0.785557	0.557667	1.10657	706	0.500936	1.24717	0.937163	1.65974	4437	0.999979	0.99993	0.986206	1.01385	16416	0.203863	1.57612	0.857774	2.89604	621	2.61974e-05	3.9227	2.10336	7.3157	4636	2.97703e-13	17.745	8.29671	37.9528
ENSG00000049656	0.609304	1.10588	0.905355	1.35082	8928	0.410741	1.00851	0.99319	1.02407	4188	0.131527	1.47382	0.946567	2.29477	7096	2.3172e-08	3.2171	2.14966	4.81459	9632	0.309907	0.8025	0.570134	1.12957	3990	0.66612	1.19543	0.867808	1.64674	7059	0.999979	0.999435	0.985767	1.01329	9374	0.203863	1.54099	0.838863	2.83078	11438	2.66921e-05	3.83038	2.05439	7.14166	15321	2.97703e-13	17.4723	8.16684	37.3804
ENSG00000049759	0.986796	1.00372	0.856868	1.17574	16380	0.410741	1.00758	0.992349	1.02305	11015	0.131527	1.47784	0.946615	2.30717	6819	2.3172e-08	3.24444	2.16758	4.85627	5572	0.309907	0.807974	0.574065	1.13719	7666	0.675297	0.900251	0.741927	1.09236	7276	0.999979	0.99985	0.986085	1.01381	15551	0.203863	1.56838	0.853493	2.88205	1191	2.61974e-05	3.94646	2.11639	7.35904	2718	2.97703e-13	18.275	8.50903	39.2495
ENSG00000049768	0.707086	0.922057	0.748881	1.13528	10550	0.411498	1.0068	0.991649	1.02219	15533	0.131527	1.49654	0.95985	2.3333	1351	2.3172e-08	3.26266	2.17861	4.88613	3137	0.309907	0.791853	0.560575	1.11855	1597	0.69531	0.894239	0.721459	1.1084	7571	0.999979	0.998851	0.98516	1.01273	2580	0.203863	1.54997	0.843662	2.84758	8355	2.61974e-05	3.87263	2.07741	7.21919	12906	2.97703e-13	17.548	8.20275	37.5402
ENSG00000049769	0.710694	1.07446	0.891496	1.29498	10643	0.410741	1.00805	0.992819	1.02352	6202	0.131527	1.46967	0.943674	2.28884	8690	2.44605e-08	3.19891	2.13447	4.79417	12146	0.309907	0.808683	0.574894	1.13754	8296	0.463298	1.20984	0.960867	1.52334	3886	0.999979	0.999611	0.985895	1.01352	12671	0.205511	1.49898	0.814622	2.75826	16101	3.13104e-05	3.77236	2.02158	7.03938	16550	8.77106e-13	16.3419	7.60043	35.1372
ENSG00000049860	0.850762	1.05071	0.841257	1.3123	13073	0.410741	1.00779	0.992567	1.02325	8073	0.131527	1.46415	0.938788	2.28352	10451	2.33145e-08	3.21839	2.14711	4.82418	10890	0.309907	0.812442	0.577021	1.14391	11221	0.906231	0.933093	0.663734	1.31176	13042	0.999979	0.999819	0.985993	1.01384	15266	0.203863	1.55511	0.846502	2.85689	4214	2.61974e-05	3.91797	2.10067	7.30744	5276	2.97703e-13	17.6318	8.23388	37.7563
ENSG00000049883	0.198492	1.38958	1.03959	1.85739	2221	0.410741	1.00986	0.994506	1.02545	1121	0.133779	1.42365	0.913852	2.21785	14847	4.49345e-08	3.1008	2.06915	4.64681	15614	0.32873	0.838178	0.595415	1.17992	15910	0.920834	0.949228	0.699901	1.28737	13714	0.999979	0.999625	0.985895	1.01355	12864	0.203863	1.55221	0.84493	2.85154	6836	2.61974e-05	3.92099	2.10141	7.3161	5346	2.97703e-13	17.3815	8.11724	37.219
ENSG00000050030	0.208707	1.88934	1.0635	3.35646	2413	0.410741	1.00883	0.993612	1.02428	2917	0.131527	1.44772	0.929023	2.25601	12853	2.3172e-08	3.26544	2.1825	4.88574	2140	0.309907	0.797796	0.566476	1.12357	2566	0.35788	1.44198	0.99611	2.08743	2509	0.999979	0.999041	0.985335	1.01294	3597	0.204818	1.50097	0.816287	2.75997	15990	3.25851e-05	3.75798	2.01425	7.01125	16671	2.97703e-13	18.1551	8.47754	38.88
ENSG00000050130	0.110897	1.43534	1.10747	1.86027	954	0.410741	1.01211	0.996587	1.02788	62	0.131527	1.44004	0.924856	2.24221	13540	2.95736e-08	3.14699	2.10306	4.70909	14048	0.409818	0.864362	0.61262	1.21955	16649	0.613406	0.860696	0.676805	1.09455	6174	0.999979	0.999748	0.986	1.01369	14416	0.203863	1.53907	0.837532	2.82822	12006	2.61974e-05	3.96145	2.12456	7.38651	2000	2.97703e-13	17.323	8.09547	37.0686
ENSG00000050165	0.340027	1.1083	0.984597	1.24754	4372	0.410741	1.0083	0.99293	1.0239	5265	0.143316	1.4061	0.899665	2.19762	15770	5.94195e-08	3.09141	2.05669	4.6467	16097	0.324414	0.835299	0.592245	1.1781	15777	0.820451	1.0539	0.900028	1.23407	10736	0.999979	0.999895	0.986122	1.01386	16052	0.203863	1.56707	0.852566	2.88037	1377	2.61974e-05	3.8984	2.09137	7.2668	8160	3.01903e-13	17.2883	8.07438	37.0163
ENSG00000050327	0.709182	1.06148	0.909702	1.23859	10613	0.410741	1.00861	0.993183	1.02427	4041	0.131527	1.47219	0.945521	2.29222	7775	2.31865e-08	3.21403	2.14642	4.81266	10453	0.309907	0.822754	0.583072	1.16096	14418	0.913802	1.05605	0.791735	1.40861	13315	0.999979	0.999428	0.985757	1.01329	9136	0.203863	1.55239	0.845078	2.85171	6628	2.61974e-05	3.90626	2.09528	7.2825	6549	2.97703e-13	17.5034	8.18177	37.4454
ENSG00000050344	0.814904	0.964868	0.842205	1.1054	12482	0.410741	1.00763	0.992494	1.02299	9341	0.131527	1.49157	0.955996	2.32718	2029	2.3172e-08	3.24915	2.1703	4.86429	4681	0.309907	0.811017	0.576224	1.14148	10347	0.831589	0.941038	0.776561	1.14035	11021	0.999979	0.999289	0.985605	1.01316	6048	0.203863	1.56302	0.850572	2.87221	1932	2.65361e-05	3.84397	2.05918	7.17572	15213	2.97703e-13	17.6185	8.23033	37.7154
ENSG00000050393	0.406468	0.831772	0.653735	1.05829	5528	0.410741	1.0082	0.99306	1.02357	5140	0.131527	1.47487	0.947117	2.29671	6650	2.3172e-08	3.25345	2.17311	4.87087	3958	0.327872	0.837045	0.593599	1.18033	15885	0.216	1.4845	1.08045	2.03965	1173	0.999979	0.999708	0.986192	1.01341	13904	0.206469	1.49477	0.813	2.74826	16236	2.61974e-05	3.92213	2.10568	7.30552	3705	2.97703e-13	17.9007	8.3648	38.3076
ENSG00000050405	0.953266	0.989504	0.863299	1.13416	15481	0.410741	1.00739	0.992126	1.02288	13387	0.131527	1.47642	0.948043	2.29929	5625	2.3172e-08	3.24151	2.16551	4.85216	6549	0.309907	0.805983	0.571716	1.13624	6473	0.455367	0.859519	0.717424	1.02976	3781	0.999979	1.00039	0.986671	1.01431	12608	0.203863	1.50851	0.82009	2.77481	15628	2.61974e-05	3.94155	2.11457	7.34703	2829	2.97703e-13	17.4777	8.16821	37.3973
ENSG00000050426	0.971727	1.01315	0.762848	1.34559	16026	0.410741	1.00761	0.992418	1.02303	10059	0.131527	1.47801	0.948362	2.30347	5213	2.3172e-08	3.24865	2.16778	4.86843	7231	0.309907	0.806956	0.572503	1.13742	7326	0.496677	0.776436	0.560839	1.07491	4390	0.999979	0.999687	0.985984	1.01358	13656	0.208178	1.49264	0.810648	2.74838	16322	2.61974e-05	3.92501	2.10657	7.31317	3689	4.55191e-13	16.7823	7.83039	35.9682
ENSG00000050438	0.291859	1.31686	0.984815	1.76085	3642	0.410741	1.00863	0.993438	1.02406	3503	0.131527	1.45126	0.931629	2.26071	12344	2.3172e-08	3.26208	2.17963	4.8821	2608	0.309907	0.815531	0.579468	1.14776	12377	0.424493	0.887998	0.775597	1.01669	3442	0.999979	0.9995	0.98589	1.0133	10843	0.203863	1.5518	0.844556	2.85131	7314	2.61974e-05	4.08192	2.18501	7.62564	293	2.97703e-13	18.3191	8.54174	39.2881
ENSG00000050555	0.966301	0.99171	0.851863	1.15451	15878	0.410741	1.00749	0.992342	1.02288	11857	0.131527	1.47462	0.946498	2.29741	7093	2.3172e-08	3.24386	2.16737	4.85501	5480	0.309907	0.807265	0.573347	1.13662	7057	0.5437	1.17795	0.936504	1.48166	5092	0.999979	1.00097	0.987115	1.01501	3617	0.203863	1.56071	0.849479	2.86741	2318	2.61974e-05	3.85385	2.06666	7.18654	14392	2.97703e-13	17.663	8.253	37.8023
ENSG00000050628	0.987925	1.0047	0.808916	1.24787	16411	0.410741	1.00752	0.992337	1.02293	11725	0.131527	1.47401	0.941486	2.30773	9360	3.04485e-08	3.23738	2.14083	4.89558	14251	0.309907	0.808108	0.574289	1.13713	7708	0.0855899	0.791766	0.687565	0.911759	236	0.999979	0.998867	0.985216	1.01271	2634	0.312806	1.37078	0.743127	2.52856	17117	5.16875e-05	3.61726	1.94121	6.7404	17058	1.18485e-12	15.9192	7.42309	34.1393
ENSG00000050730	0.5712	1.13373	0.903581	1.42251	8174	0.410741	1.00767	0.992595	1.02298	8483	0.131527	1.47527	0.947441	2.29717	6342	2.3172e-08	3.32373	2.21474	4.98802	925	0.312271	0.827499	0.586397	1.16773	15112	0.920834	0.940401	0.656595	1.34688	13711	0.999979	0.999234	0.985513	1.01314	5352	0.203863	1.55549	0.846698	2.85761	4031	2.61974e-05	3.88377	2.083	7.24135	11895	3.43968e-13	17.255	8.03326	37.0626
ENSG00000050748	0.198359	1.32146	1.03376	1.68923	2206	0.410741	1.01047	0.995043	1.02615	561	0.132011	1.43102	0.918553	2.22939	14376	5.15781e-08	3.08742	2.0592	4.62906	15897	0.321562	0.834753	0.592932	1.1752	15692	0.91947	0.961524	0.770617	1.19972	13562	0.999979	0.999435	0.985742	1.01332	9387	0.203863	1.55282	0.845257	2.85267	6265	2.61974e-05	3.91004	2.0971	7.29026	6041	2.97703e-13	17.5375	8.1962	37.5252
ENSG00000050767	0.559455	1.14738	0.900163	1.4625	8003	0.410741	1.00706	0.991876	1.02248	14820	0.131527	1.43934	0.922018	2.24692	13899	2.69126e-08	3.18166	2.12195	4.7706	13349	0.323093	0.833144	0.588576	1.17934	15747	0.783463	1.14508	0.809374	1.62004	9706	0.999979	0.999783	0.98605	1.01371	14817	0.203863	1.5403	0.838082	2.83091	11743	2.61974e-05	3.85613	2.06733	7.19271	14391	2.97703e-13	17.7201	8.27787	37.9327
ENSG00000050820	0.711506	1.08644	0.875151	1.34873	10671	0.410741	1.0083	0.993019	1.02382	5029	0.131527	1.47675	0.948404	2.29943	5264	2.3172e-08	3.24241	2.16697	4.85158	5093	0.309907	0.819561	0.581584	1.15491	13637	0.447386	1.27023	0.957957	1.68429	3697	0.999979	0.999272	0.98562	1.01311	5791	0.203863	1.55756	0.848143	2.86038	2993	3.06246e-05	3.77445	2.02403	7.03864	16471	3.2514e-13	17.0816	7.98483	36.542
ENSG00000051009	0.307607	1.35214	0.974519	1.87609	3873	0.410741	1.01029	0.994772	1.02606	764	0.131527	1.44539	0.928075	2.25107	13038	2.3172e-08	3.29168	2.19931	4.92664	1105	0.309907	0.797769	0.567189	1.12209	2376	0.740323	0.867563	0.634904	1.18548	8615	0.999979	0.999455	0.985753	1.01335	9932	0.203863	1.5375	0.836562	2.82572	12334	2.61974e-05	3.89236	2.08843	7.2545	9792	2.97703e-13	17.7971	8.30682	38.1296
ENSG00000051108	0.930665	0.976136	0.789237	1.20729	14853	0.410741	1.00739	0.992232	1.02279	12951	0.131527	1.47913	0.949536	2.30409	4403	2.3172e-08	3.25172	2.17131	4.86974	4806	0.309907	0.80442	0.570228	1.1348	5573	0.819999	0.915769	0.703234	1.19254	10725	0.999979	0.9992	0.985481	1.01311	4985	0.203863	1.54685	0.841852	2.84224	9780	2.61974e-05	3.93189	2.10818	7.33325	3829	2.97703e-13	17.4299	8.14601	37.2947
ENSG00000051128	0.618801	0.915232	0.764669	1.09544	9060	0.410741	1.0072	0.992089	1.02255	14052	0.131527	1.47558	0.947574	2.29779	6218	2.3172e-08	3.25188	2.17291	4.86664	3682	0.309907	0.822578	0.583527	1.15956	14299	0.471067	1.19331	0.96089	1.48194	3991	0.999979	0.999612	0.985904	1.01351	12678	0.203863	1.5143	0.82343	2.78482	15222	2.61974e-05	3.85984	2.07081	7.19449	13818	3.99772e-13	16.8872	7.88418	36.1711
ENSG00000051180	0.453743	1.14769	0.94172	1.39871	6371	0.410741	1.00762	0.992467	1.02299	9615	0.131621	1.43554	0.920603	2.2385	14112	2.65531e-08	3.17342	2.11901	4.75251	13210	0.309907	0.812215	0.577298	1.14273	10904	0.108948	1.36105	1.1178	1.65723	338	0.999979	1.00199	0.988346	1.01582	654	0.228159	1.4588	0.792963	2.68372	16864	4.83676e-05	3.6509	1.95526	6.81706	17039	2.97703e-13	18.5333	8.64769	39.7198
ENSG00000051341	0.978944	1.00901	0.782489	1.3011	16197	0.410741	1.00756	0.992424	1.02293	10361	0.131527	1.47455	0.945821	2.29886	7528	2.3172e-08	3.24021	2.16238	4.85528	8337	0.309907	0.807545	0.573425	1.13725	7500	0.312683	1.37167	1.0201	1.84441	1997	0.999979	1.00163	0.987766	1.01569	1182	0.204598	1.50242	0.817084	2.76259	15919	2.88693e-05	3.79884	2.03637	7.08672	16155	2.97703e-13	19.0119	8.84056	40.8855
ENSG00000051382	0.694422	1.09483	0.876305	1.36785	10272	0.410741	1.00829	0.993043	1.02376	5009	0.131527	1.45344	0.931883	2.2669	12246	4.6571e-08	3.14534	2.08705	4.74027	15705	0.309907	0.812328	0.577251	1.14314	11026	0.713117	0.880995	0.68214	1.13782	7962	0.999979	0.999182	0.985461	1.01309	4803	0.203863	1.56847	0.853585	2.88206	1180	2.61974e-05	3.93735	2.11212	7.33988	3094	2.97703e-13	17.4687	8.16293	37.3832
ENSG00000051523	0.920132	0.982927	0.859388	1.12422	14619	0.410741	1.00724	0.991951	1.02277	14275	0.131527	1.47353	0.945957	2.29533	7517	2.3172e-08	3.23111	2.15615	4.84201	9468	0.309907	0.805036	0.571308	1.13438	5602	0.949511	1.01967	0.864099	1.20324	14744	0.999979	0.999597	0.985833	1.01355	12500	0.203863	1.55688	0.847199	2.86106	3520	2.61974e-05	3.90641	2.09504	7.28388	6751	2.97703e-13	17.5835	8.20843	37.6659
ENSG00000051596	0.996933	1.0015	0.794853	1.26187	16662	0.410741	1.00755	0.99237	1.02296	11150	0.131527	1.47635	0.947795	2.29966	5956	2.3172e-08	3.24409	2.16705	4.85643	6135	0.309907	0.808272	0.574487	1.13719	7874	0.840512	1.09029	0.821267	1.44743	11201	0.999979	0.999379	0.985698	1.01325	7646	0.203863	1.53688	0.835904	2.82569	12531	2.77044e-05	3.82905	2.04914	7.15501	15850	3.02074e-13	17.2896	8.07451	37.0213
ENSG00000051620	0.332244	0.827066	0.666992	1.02556	4223	0.410741	1.00789	0.992715	1.02331	7069	0.165464	1.37935	0.879273	2.16385	16382	2.73373e-08	3.16842	2.11557	4.74526	13464	0.363679	0.849908	0.601488	1.20093	16452	0.0770242	1.60221	1.21218	2.11773	206	0.999979	0.998428	0.984544	1.01251	1334	0.203863	1.51361	0.823609	2.78167	15221	2.61974e-05	4.20197	2.25017	7.84674	32	2.97703e-13	17.7747	8.30611	38.0369
ENSG00000051825	0.409849	1.20957	0.941732	1.55359	5579	0.410741	1.00938	0.994098	1.02489	1751	0.132629	1.42921	0.916507	2.22873	14569	2.50914e-08	3.17874	2.12421	4.75678	12529	0.309907	0.816681	0.580416	1.14912	12697	0.687202	1.17431	0.867441	1.58974	7432	0.999979	0.99962	0.985945	1.01349	12780	0.203863	1.51632	0.823926	2.79059	15134	3.31959e-05	3.77139	2.01658	7.05323	16715	2.97703e-13	17.6308	8.24187	37.7154
ENSG00000052126	0.679186	0.911771	0.733569	1.13326	10010	0.410741	1.00752	0.992315	1.02295	11884	0.131527	1.44448	0.924655	2.25654	13493	2.43893e-08	3.19944	2.13493	4.79472	12079	0.309907	0.822366	0.583005	1.16	14315	0.920896	0.95456	0.726536	1.25415	13727	0.999979	0.999405	0.985718	1.01328	8272	0.203863	1.5503	0.843824	2.84827	8186	2.61974e-05	3.88396	2.08292	7.24231	11965	2.97703e-13	17.4438	8.15235	37.3248
ENSG00000052344	0.65078	0.959817	0.877319	1.05007	9569	0.410741	1.00753	0.992415	1.02287	10914	0.131527	1.4799	0.950342	2.30455	3959	2.3172e-08	3.28281	2.19181	4.91686	1711	0.309907	0.806688	0.573376	1.13494	6200	0.507192	0.879387	0.743356	1.04031	4518	0.999979	1.00064	0.986907	1.01457	7214	0.203863	1.54686	0.84179	2.84249	9816	2.61974e-05	3.98065	2.13242	7.4308	1674	2.97703e-13	18.9774	8.79376	40.9544
ENSG00000052723	0.794576	1.07264	0.839097	1.37118	12157	0.410741	1.00791	0.992707	1.02334	7064	0.131527	1.4703	0.943961	2.29011	8547	2.3172e-08	3.22125	2.151	4.824	9850	0.309907	0.801374	0.568794	1.12905	3724	0.178449	1.53288	1.11387	2.1095	839	0.999979	1.00198	0.987982	1.01618	721	0.203863	1.51423	0.824	2.78263	15176	2.61974e-05	3.96608	2.12872	7.38934	1612	2.97703e-13	18.1758	8.49596	38.8843
ENSG00000052749	0.396162	1.24101	0.940298	1.6379	5387	0.410741	1.00776	0.992652	1.0231	7833	0.131527	1.44533	0.927544	2.25216	13111	2.44855e-08	3.18521	2.12843	4.76668	12171	0.309907	0.78978	0.560656	1.11254	1092	0.84915	1.11397	0.769881	1.61184	11432	0.999979	0.999213	0.98551	1.01311	5102	0.203863	1.54878	0.843016	2.84538	8913	2.61974e-05	3.88081	2.08174	7.23466	12078	2.97703e-13	17.3614	8.11371	37.1495
ENSG00000052795	0.248982	1.22533	1.00393	1.49555	3077	0.410741	1.00862	0.993413	1.02406	3558	0.131527	1.45882	0.936672	2.27205	11098	2.51391e-08	3.18872	2.12846	4.77715	12551	0.309907	0.798108	0.567115	1.12319	2548	0.970516	1.01574	0.821466	1.25596	15612	0.999979	0.999534	0.985756	1.01351	11545	0.203863	1.55413	0.845951	2.85516	4833	2.61974e-05	3.89455	2.08915	7.26014	9704	2.97703e-13	17.5385	8.19124	37.552
ENSG00000052802	0.716746	1.06458	0.901983	1.25648	10753	0.410741	1.00801	0.992798	1.02347	6396	0.131527	1.47457	0.946981	2.2961	6764	2.55628e-08	3.19316	2.12955	4.78801	12741	0.309907	0.815354	0.579113	1.14797	12383	0.937956	1.03208	0.822616	1.29489	14329	0.999979	0.9995	0.985814	1.01337	10894	0.203863	1.55106	0.844285	2.84951	7719	2.61974e-05	3.89053	2.08698	7.25272	10599	2.97703e-13	17.398	8.12507	37.2537
ENSG00000052841	0.614068	1.15019	0.868188	1.5238	9005	0.410741	1.00901	0.993587	1.02468	2743	0.131527	1.4934	0.958567	2.32663	1542	2.3172e-08	3.27982	2.19039	4.91109	1739	0.309907	0.799898	0.568322	1.12584	3065	0.85847	1.08839	0.804527	1.4724	11622	0.999979	0.999769	0.986045	1.01368	14659	0.203863	1.56211	0.850086	2.8705	2091	2.61974e-05	3.93538	2.10912	7.34297	3848	2.97703e-13	17.8444	8.31459	38.2969
ENSG00000052850	NA	NA	NA	NA	NA	NA	NA	NA	NA	NA	NA	NA	NA	NA	NA	NA	NA	NA	NA	NA	NA	NA	NA	NA	NA	0.909381	1.05785	0.793971	1.40942	13197	0.999979	0.999952	0.985981	1.01412	16640	0.203863	1.55631	0.847107	2.85927	3653	2.61974e-05	3.90246	2.09339	7.27491	7211	2.97703e-13	17.7554	8.26466	38.145
ENSG00000053108	0.683826	1.04529	0.94033	1.16196	10108	0.410741	1.00784	0.992682	1.02324	7385	0.131527	1.49651	0.959813	2.33331	1355	2.3172e-08	3.28448	2.19181	4.92189	1892	0.309907	0.809834	0.575407	1.13977	9557	0.73102	1.0868	0.910023	1.29791	8388	0.999979	0.999047	0.985327	1.01296	3647	0.203863	1.54283	0.839798	2.83439	10959	2.66914e-05	3.83592	2.056	7.15678	15320	2.97703e-13	17.4186	8.1419	37.2649
ENSG00000053254	0.292659	1.24519	0.987632	1.56992	3649	0.410741	1.00905	0.993777	1.02455	2446	0.131527	1.44672	0.928517	2.25414	12951	3.09602e-08	3.15403	2.10433	4.72735	14350	0.309907	0.815375	0.579247	1.14776	12348	0.879494	1.06454	0.827555	1.36938	12196	0.999979	0.999984	0.986103	1.01406	16959	0.203863	1.56333	0.850548	2.87346	1922	2.61974e-05	3.90896	2.09665	7.28779	6124	2.97703e-13	17.7835	8.28779	38.1587
ENSG00000053328	0.685734	1.15555	0.816595	1.63521	10140	0.410741	1.00777	0.992596	1.02318	8016	0.131527	1.44343	0.923409	2.25631	13665	3.22597e-08	3.17061	2.11	4.76434	14552	0.309907	0.822792	0.582831	1.16155	14467	0.970942	1.0344	0.648063	1.65104	15647	0.999979	0.999652	0.9856	1.0139	13330	0.203863	1.55712	0.846664	2.86373	3831	2.61974e-05	3.89626	2.0902	7.26285	9052	2.97703e-13	17.5842	8.19082	37.7502
ENSG00000053371	0.481906	1.16412	0.924558	1.46576	6829	0.410741	1.00791	0.992692	1.02335	7116	0.131527	1.47978	0.950283	2.30432	3992	3.67638e-08	3.14372	2.0939	4.71989	15099	0.309907	0.799312	0.567724	1.12537	2942	0.918166	1.04789	0.807071	1.36056	13530	0.999979	0.999171	0.985421	1.01311	4705	0.203863	1.56157	0.849402	2.87084	2292	2.61974e-05	3.8812	2.08134	7.2375	12326	2.97703e-13	17.4414	8.15148	37.3187
ENSG00000053372	0.310733	1.33439	0.973969	1.82818	3917	0.415239	1.00661	0.991543	1.0219	15838	0.131527	1.46816	0.943026	2.28573	8995	2.60192e-08	3.17246	2.11959	4.74831	12979	0.309907	0.797819	0.566736	1.12313	2512	0.578501	1.27843	0.885321	1.84609	5627	0.999979	1.00045	0.98671	1.01439	11724	0.203863	1.5571	0.847511	2.8608	3327	2.61974e-05	3.88746	2.08543	7.24666	11075	2.97703e-13	17.4678	8.16632	37.3635
ENSG00000053438	0.638701	0.960052	0.880214	1.04713	9390	0.410741	1.00715	0.992056	1.02247	14272	0.131527	1.46636	0.941399	2.28406	9640	2.3172e-08	3.24182	2.16577	4.85251	6425	0.309907	0.799582	0.567965	1.12565	3009	0.765359	0.910895	0.728797	1.13849	9218	0.999979	0.999151	0.985491	1.013	4462	0.203863	1.51823	0.824599	2.79534	15015	2.62143e-05	3.84771	2.06334	7.17519	14720	3.45649e-13	17.1062	7.98168	36.6618
ENSG00000053501	0.283744	1.34961	0.98734	1.8448	3554	0.412937	1.0067	0.991615	1.02202	15685	0.131527	1.49631	0.960487	2.33106	1267	2.3172e-08	3.35623	2.2381	5.03295	342	0.309907	0.785339	0.557418	1.10645	691	0.960282	1.03152	0.739071	1.4397	15249	0.999979	0.999344	0.985623	1.01326	6994	0.203863	1.55273	0.845226	2.85246	6341	2.61974e-05	3.89867	2.09158	7.26706	7976	2.98674e-13	17.4033	8.11925	37.3032
ENSG00000053524	0.655126	1.14097	0.852031	1.52789	9633	0.410741	1.00747	0.992376	1.0228	11771	0.131527	1.47135	0.944938	2.29103	8098	2.3172e-08	3.21723	2.14934	4.81567	9805	0.309907	0.8045	0.571907	1.13169	4797	0.460133	1.49001	0.921781	2.40853	3856	0.999979	1.00071	0.986929	1.01467	6198	0.203863	1.55613	0.846977	2.85904	3753	2.61974e-05	4.01477	2.15032	7.49581	922	2.97703e-13	18.6417	8.66983	40.0829
ENSG00000053702	0.706319	1.16329	0.789983	1.713	10539	0.410741	1.00749	0.992366	1.02285	11672	0.131527	1.4846	0.953173	2.31232	2826	2.3172e-08	3.27651	2.18745	4.90777	2113	0.309907	0.820283	0.581623	1.15687	13885	0.672399	0.821349	0.573053	1.17723	7230	0.999979	0.998443	0.984677	1.0124	1339	0.203863	1.51114	0.82062	2.7827	15527	2.61974e-05	3.91571	2.10101	7.29781	4778	5.8755e-13	16.7226	7.77766	35.955
ENSG00000053747	0.476637	1.04588	0.977851	1.11864	6728	0.410741	1.00916	0.993824	1.02474	2266	0.131527	1.45067	0.931074	2.26022	12451	2.3172e-08	3.29175	2.19919	4.92708	1124	0.346263	0.843333	0.596138	1.19303	16267	0.613406	0.925073	0.816559	1.04801	6172	0.999979	0.998858	0.9851	1.01281	2637	0.203863	1.53957	0.837835	2.82906	11865	2.61974e-05	3.90882	2.09644	7.28799	6252	1.40828e-12	16.1985	7.49735	34.9979
ENSG00000053770	0.130413	1.39447	1.0827	1.79602	1287	0.410741	1.01081	0.995462	1.02639	349	0.131527	1.51417	0.971972	2.35882	404	2.3172e-08	3.33036	2.22349	4.98824	476	0.35819	0.849157	0.602563	1.19667	16406	0.949511	0.967813	0.732786	1.27822	14746	0.999979	0.999334	0.985624	1.01324	6790	0.203863	1.55068	0.843994	2.84906	7993	2.61974e-05	3.9024	2.09334	7.27485	7245	2.97703e-13	17.4498	8.15419	37.3424
ENSG00000053900	0.899015	0.953136	0.703188	1.29193	14131	0.410741	1.00714	0.991798	1.02272	14795	0.131527	1.46123	0.93407	2.28591	11669	2.9419e-08	3.20681	2.12909	4.83006	14024	0.309907	0.809799	0.57541	1.13966	9512	0.960322	0.971999	0.714621	1.32207	15270	0.999979	0.999298	0.985554	1.01323	6248	0.203863	1.55107	0.844212	2.84977	7776	2.61974e-05	3.90146	2.09286	7.27299	7435	3.14456e-13	17.3762	8.09296	37.3082
ENSG00000053918	0.754694	0.96092	0.852033	1.08372	11469	0.421587	1.00657	0.99121	1.02217	16078	0.131527	1.4559	0.933124	2.27154	11967	2.3172e-08	3.22846	2.1566	4.83304	8705	0.309907	0.812621	0.577311	1.14384	11238	0.997552	1.00103	0.791062	1.26674	17045	0.999979	0.999421	0.985732	1.0133	8898	0.203863	1.55321	0.844356	2.85715	7232	2.61974e-05	3.89737	2.09067	7.26536	8833	2.97703e-13	17.4944	8.17189	37.4522
ENSG00000054116	0.998206	0.999014	0.713935	1.39793	16734	0.410741	1.00754	0.992374	1.02294	11225	0.131527	1.47625	0.947838	2.29926	5911	2.33741e-08	3.24438	2.15801	4.87765	11034	0.309907	0.808276	0.574483	1.13721	7894	0.69531	1.26992	0.802536	2.00951	7569	0.999979	0.999686	0.986023	1.01354	13629	0.203863	1.54773	0.842476	2.84337	9394	2.61974e-05	3.95836	2.12253	7.38208	2199	2.97703e-13	17.9302	8.36746	38.4219
ENSG00000054118	0.203103	1.35378	1.03312	1.77398	2320	0.410741	1.00941	0.99416	1.02489	1672	0.131527	1.44714	0.929269	2.25362	12814	4.39694e-08	3.10118	2.06997	4.64613	15574	0.309907	0.810329	0.576042	1.1399	9746	0.938078	0.961549	0.723747	1.27749	14360	0.999979	0.999221	0.985464	1.01317	5234	0.203863	1.54812	0.842391	2.84508	9397	2.61974e-05	3.88997	2.08672	7.2515	10675	2.97703e-13	17.3942	8.12151	37.2537
ENSG00000054148	0.51513	1.14051	0.922164	1.41057	7338	0.41135	1.00684	0.991661	1.02225	15469	0.137484	1.41811	0.906508	2.21845	15380	2.3172e-08	3.24728	2.17003	4.85931	4197	0.309907	0.823441	0.584447	1.16016	14415	0.718794	0.891089	0.702882	1.12969	8117	0.999979	0.999906	0.986202	1.0138	16174	0.203863	1.55776	0.84796	2.8617	3055	2.61974e-05	3.97203	2.12833	7.41285	1900	2.97703e-13	18.0455	8.41234	38.7099
ENSG00000054179	0.216408	1.15168	1.01184	1.31085	2519	0.410741	1.00705	0.99213	1.02219	14358	0.131527	1.47734	0.948721	2.30049	4971	3.18522e-08	3.14261	2.0984	4.70645	14477	0.309907	0.797948	0.567046	1.12287	2492	0.587945	1.10908	0.947287	1.2985	5769	0.999979	0.999831	0.986084	1.01377	15370	0.203863	1.52506	0.829579	2.80362	14216	3.69345e-05	3.73876	1.9993	6.99162	16875	5.97838e-13	16.6212	7.74105	35.6883
ENSG00000054219	0.998776	0.999761	0.870825	1.14779	16756	0.410741	1.00754	0.991961	1.02336	13418	0.131527	1.4762	0.947929	2.29886	5794	2.3172e-08	3.24377	2.16725	4.85504	5647	0.309907	0.808305	0.574003	1.13825	8476	0.766491	0.930233	0.782043	1.1065	9247	0.999979	0.998777	0.985016	1.01273	2290	0.203863	1.53494	0.835079	2.82135	12843	2.61974e-05	3.85371	2.06651	7.18653	14413	1.25962e-12	16.4897	7.60775	35.741
ENSG00000054267	0.533085	1.16515	0.901901	1.50522	7620	0.410741	1.00934	0.993909	1.02501	1996	0.131527	1.47381	0.946692	2.29444	7011	2.60966e-08	3.18029	2.12283	4.76449	13019	0.309907	0.803834	0.571422	1.13077	4452	0.780914	0.914156	0.72823	1.14755	9628	0.999979	0.998949	0.98522	1.01287	3065	0.203863	1.55117	0.844388	2.84955	7613	2.61974e-05	3.91305	2.09941	7.29347	5180	2.99546e-13	17.3057	8.08374	37.0481
ENSG00000054277	0.41408	1.12565	0.962144	1.31695	5649	0.410741	1.00928	0.993814	1.02498	2181	0.131527	1.4578	0.9362	2.27002	11251	2.3172e-08	3.23522	2.16183	4.84158	7279	0.309907	0.809367	0.575372	1.13853	8993	0.897318	1.04079	0.865025	1.25227	12820	0.999979	0.999756	0.985966	1.01374	14505	0.203863	1.55366	0.84573	2.85419	5171	2.61974e-05	3.93261	2.10675	7.34089	4426	2.97703e-13	17.5158	8.18801	37.4699
ENSG00000054282	0.187052	1.2637	1.03335	1.54541	2030	0.410741	1.01126	0.995656	1.0271	236	0.148994	1.39681	0.894245	2.18182	15982	3.18879e-08	3.14829	2.10081	4.71806	14486	0.339853	0.842344	0.597684	1.18715	16150	0.943393	0.960844	0.703677	1.312	14548	0.999979	0.999453	0.985768	1.01333	9872	0.203863	1.552	0.844843	2.85105	6990	2.61974e-05	3.9087	2.09601	7.28906	6532	2.97703e-13	17.4928	8.1764	37.4246
ENSG00000054356	0.498241	1.12612	0.935433	1.35567	7057	0.411414	1.00686	0.991617	1.02233	15490	0.151092	1.39999	0.89088	2.20005	16057	2.82436e-08	3.17044	2.11502	4.75254	13750	0.312573	0.827838	0.586784	1.16792	15136	0.301129	1.2707	1.01921	1.58426	1890	0.999979	1.00099	0.987263	1.01491	3383	0.203863	1.60158	0.870482	2.94671	124	2.61974e-05	4.06481	2.17416	7.59956	448	3.19439e-13	17.1103	7.99846	36.6025
ENSG00000054392	0.766891	1.07378	0.858204	1.3435	11675	0.410741	1.00831	0.992965	1.0239	5129	0.131527	1.49381	0.957632	2.33021	1680	2.3172e-08	3.26529	2.1801	4.89066	2993	0.309907	0.810898	0.576281	1.14103	10210	0.271633	0.817575	0.683983	0.97726	1694	0.999979	1.00125	0.987484	1.0152	2204	0.203863	1.54317	0.839756	2.83578	10946	2.61974e-05	3.98135	2.13488	7.42483	1424	2.97703e-13	18.4095	8.58521	39.4761
ENSG00000054523	0.0290513	1.57953	1.24529	2.00349	92	0.410741	1.00828	0.993267	1.02352	4450	0.131527	1.44717	0.929831	2.25235	12743	2.92737e-08	3.14591	2.10298	4.70605	13987	0.309907	0.793621	0.564124	1.11648	1525	0.318446	1.30063	1.01291	1.67008	2114	0.999979	1.00176	0.987886	1.01582	974	0.203863	1.56403	0.851467	2.8729	1688	2.61974e-05	3.99131	2.14026	7.44328	1175	2.97703e-13	18.705	8.71906	40.1277
ENSG00000054598	0.563313	0.927743	0.811813	1.06023	8067	0.411378	1.00682	0.99168	1.02219	15471	0.131527	1.45328	0.931974	2.26618	12233	2.3172e-08	3.2627	2.17944	4.88437	2786	0.309907	0.820173	0.582421	1.15498	13711	0.484285	1.09537	0.97683	1.22829	4209	0.999979	1.00122	0.987368	1.01526	2340	0.203863	1.53773	0.836995	2.82513	12216	2.61974e-05	3.94038	2.11436	7.3434	2792	2.97703e-13	18.6304	8.66865	40.0397
ENSG00000054611	0.375247	1.32153	0.937135	1.86359	5004	0.410741	1.00784	0.992643	1.02326	7553	0.131527	1.45866	0.936684	2.2715	11099	2.3172e-08	3.21585	2.1494	4.81143	9506	0.311387	0.827478	0.587559	1.16537	14999	0.736437	0.840107	0.575306	1.22679	8535	0.999979	0.999195	0.985472	1.01311	4941	0.203863	1.5374	0.836462	2.8257	12369	2.61974e-05	3.92131	2.10356	7.30983	4383	2.97703e-13	18.4797	8.5507	39.9381
ENSG00000054654	0.458842	1.15313	0.937701	1.41805	6470	0.410741	1.00856	0.993329	1.02402	3842	0.131527	1.46163	0.938596	2.27613	10570	2.82365e-08	3.1685	2.11419	4.7486	13749	0.309907	0.823709	0.584967	1.15989	14416	0.70931	0.856731	0.629203	1.16654	7873	0.999979	0.998378	0.984508	1.01244	1211	0.203863	1.54063	0.838365	2.83114	11638	2.62143e-05	3.84851	2.06358	7.17735	14716	2.97703e-13	17.3745	8.11935	37.1794
ENSG00000054690	0.372672	0.892646	0.7764	1.0263	4982	0.411414	1.00689	0.991561	1.02245	15513	0.160088	1.38539	0.883724	2.17184	16278	7.66683e-08	3.0682	2.03938	4.61604	16335	0.325988	0.836019	0.592653	1.17932	15833	0.993073	1.00401	0.811035	1.2429	16737	0.999979	0.999428	0.985735	1.01331	9186	0.203863	1.55299	0.845383	2.85286	5895	2.61974e-05	3.89711	2.09069	7.26433	8683	4.64164e-13	17.5402	8.08419	38.0568
ENSG00000054793	0.711506	1.07274	0.893165	1.28843	10672	0.410741	1.00852	0.993181	1.0241	4193	0.131527	1.48574	0.953797	2.31435	2652	2.3172e-08	3.22746	2.15604	4.83129	8769	0.309907	0.810882	0.576183	1.14118	10241	0.852345	0.948254	0.78842	1.14049	11504	0.999979	0.999273	0.985557	1.01318	5848	0.203863	1.54507	0.840761	2.83937	10404	2.61974e-05	3.94021	2.1111	7.35414	3652	2.97703e-13	17.5034	8.18063	37.4505
ENSG00000054803	NA	NA	NA	NA	NA	NA	NA	NA	NA	NA	NA	NA	NA	NA	NA	NA	NA	NA	NA	NA	NA	NA	NA	NA	NA	0.479638	0.67282	0.410693	1.10225	4127	0.999979	1.00063	0.986917	1.01453	7500	0.203863	1.52808	0.831461	2.80835	13845	2.61974e-05	3.93539	2.11062	7.3378	3350	7.93674e-13	16.3729	7.62269	35.1674
ENSG00000054938	0.876257	1.01844	0.92448	1.12195	13623	0.410741	1.00713	0.991813	1.02268	14791	0.131527	1.45487	0.927839	2.28127	12892	4.11828e-08	3.18932	2.10973	4.82135	15407	0.309907	0.814001	0.577298	1.14776	12158	0.92621	1.02269	0.889808	1.17541	13904	0.999979	0.99947	0.985782	1.01335	10264	0.203863	1.55996	0.848599	2.86765	2657	2.61974e-05	3.93355	2.10442	7.35253	5750	2.97703e-13	17.599	8.21734	37.6917
ENSG00000054965	0.0424726	1.50032	1.19359	1.88586	200	0.410741	1.00987	0.994799	1.02518	881	0.131527	1.45987	0.937974	2.27215	10764	3.31726e-08	3.12496	2.08934	4.6739	14669	0.309907	0.764842	0.542431	1.07845	86	0.939073	0.966878	0.755308	1.23771	14388	0.999979	0.999151	0.985339	1.01316	4556	0.203863	1.54716	0.841696	2.84392	9827	2.61974e-05	3.89312	2.08857	7.25684	9890	2.97703e-13	17.5232	8.18881	37.4977
ENSG00000054967	0.365894	1.18775	0.964099	1.46329	4861	0.410741	1.00833	0.993231	1.02365	4442	0.131977	1.43189	0.918758	2.23163	14339	2.36361e-08	3.19123	2.13362	4.77308	11432	0.309907	0.806097	0.573037	1.13395	5722	0.564438	1.2072	0.918111	1.58731	5385	0.999979	1.00058	0.986753	1.01461	8959	0.203863	1.56378	0.851076	2.87331	1779	2.61974e-05	3.99382	2.13937	7.45576	1334	2.97703e-13	17.8176	8.32202	38.148
ENSG00000054983	0.25059	1.24465	1.00377	1.54334	3089	0.410741	1.00934	0.994125	1.0248	1741	0.131527	1.47994	0.95046	2.30438	3914	2.3172e-08	3.27832	2.19054	4.90625	1569	0.310219	0.826111	0.586913	1.16279	14787	0.463298	0.818352	0.642028	1.0431	3894	0.999979	0.999179	0.985523	1.01302	4734	0.203863	1.5142	0.823269	2.785	15245	2.61974e-05	3.92314	2.10455	7.31323	4192	3.38325e-13	17.1003	7.98352	36.628
ENSG00000055044	0.765327	1.09617	0.822597	1.46072	11638	0.410741	1.00803	0.992796	1.0235	6358	0.131527	1.46334	0.939149	2.2801	10386	2.3172e-08	3.22886	2.15748	4.83229	8302	0.309907	0.814099	0.578331	1.14598	11901	0.21644	1.50186	1.08239	2.08389	1182	0.999979	1.00089	0.987246	1.01473	4052	0.208644	1.49095	0.810179	2.74375	16357	3.17399e-05	3.76741	2.01906	7.02971	16594	2.97703e-13	19.6774	9.13865	42.3695
ENSG00000055070	0.131756	1.47639	1.09661	1.98768	1303	0.410741	1.00903	0.993794	1.0245	2435	0.131527	1.47687	0.94871	2.29907	5025	3.10231e-08	3.13873	2.09764	4.69653	14358	0.309907	0.807312	0.573818	1.13582	6716	0.908641	1.08132	0.729407	1.60301	13132	0.999979	0.9997	0.985947	1.01364	13866	0.203863	1.56393	0.850499	2.87582	1905	2.61974e-05	3.89442	2.0893	7.25913	9497	2.97703e-13	17.6293	8.2315	37.7563
ENSG00000055118	0.191966	1.19857	1.02392	1.40302	2114	0.413398	1.00672	0.991542	1.02212	15738	0.131527	1.44766	0.929516	2.25463	12779	3.95633e-08	3.12064	2.08164	4.67822	15301	0.333141	0.839583	0.595741	1.18323	16012	0.716662	1.08357	0.919824	1.27647	8051	0.999979	0.999376	0.98571	1.01323	7563	0.203863	1.54126	0.838882	2.83174	11412	2.61974e-05	3.8594	2.06984	7.19618	14028	2.97703e-13	17.6396	8.24438	37.7416
ENSG00000055130	0.348753	1.28454	0.957786	1.72278	4548	0.410741	1.0093	0.993895	1.02494	2053	0.131527	1.43799	0.92291	2.24054	13820	9.15431e-08	3.05108	2.02696	4.59262	16472	0.309907	0.821699	0.583913	1.15632	13967	0.984268	1.01595	0.70565	1.4627	16217	0.999979	0.999484	0.985722	1.01344	10622	0.203863	1.5513	0.84407	2.85112	7850	2.61974e-05	3.89541	2.08963	7.26166	9442	2.97703e-13	17.4945	8.17766	37.4259
ENSG00000055147	0.163526	1.44978	1.0688	1.96658	1739	0.410741	1.01066	0.995248	1.02631	440	0.132629	1.42812	0.916691	2.22489	14568	6.63758e-08	3.05823	2.03935	4.58616	16209	0.309907	0.816207	0.580047	1.14852	12544	0.503983	0.837075	0.664406	1.05462	4462	0.999979	0.999717	0.986055	1.01357	14051	0.203863	1.52183	0.827789	2.79778	14555	2.61974e-05	3.97553	2.13241	7.41174	1510	2.97703e-13	17.4192	8.13911	37.2804
ENSG00000055163	0.714081	0.943514	0.8099	1.09917	10704	0.410741	1.00774	0.992645	1.02306	7969	0.131527	1.48943	0.955773	2.32105	2106	2.50659e-08	3.1976	2.13246	4.79475	12517	0.309907	0.807094	0.573619	1.1356	6579	0.184932	0.785488	0.654291	0.942992	890	0.999979	0.999433	0.985878	1.01317	9147	0.203863	1.51018	0.821526	2.7761	15478	2.61974e-05	3.94826	2.11868	7.35777	2355	2.97703e-13	18.8492	8.78164	40.4586
ENSG00000055208	0.14726	1.3727	1.06823	1.76396	1515	0.410741	1.00933	0.994014	1.02487	1875	0.131527	1.45762	0.936248	2.26933	11242	2.35881e-08	3.19642	2.13614	4.78299	11347	0.309907	0.768089	0.544414	1.08366	123	0.824413	1.08058	0.852369	1.36989	10842	0.999979	0.99957	0.985862	1.01347	12078	0.203863	1.55288	0.84532	2.85268	6126	2.61974e-05	3.89174	2.08752	7.25536	10436	2.97703e-13	17.6844	8.2609	37.8574
ENSG00000055211	0.0877088	1.51267	1.14445	1.99936	696	0.410741	1.01018	0.994783	1.02581	797	0.131527	1.45065	0.931867	2.25824	12308	2.76057e-08	3.15627	2.10986	4.72167	13554	0.309907	0.779843	0.553745	1.09826	363	0.919795	0.9473	0.696474	1.28846	13590	0.999979	0.999575	0.98585	1.01349	12163	0.203863	1.54873	0.842906	2.8456	8994	2.61974e-05	3.89541	2.08993	7.26063	9092	2.9867e-13	17.3613	8.10513	37.188
ENSG00000055332	0.647721	1.08898	0.904648	1.31087	9525	0.410741	1.00869	0.993296	1.02432	3698	0.131527	1.47216	0.945445	2.29232	7820	2.34169e-08	3.20573	2.14098	4.8	11096	0.309907	0.813923	0.578435	1.14528	11745	0.949511	1.02377	0.838557	1.2499	14741	0.999979	0.999571	0.985833	1.0135	12121	0.203863	1.5484	0.84246	2.8459	9313	2.61974e-05	3.88161	2.08043	7.2422	12749	2.97703e-13	17.5578	8.20188	37.586
ENSG00000055483	0.246348	1.45786	1.00937	2.10563	3027	0.410741	1.0073	0.992126	1.02271	13687	0.131527	1.50381	0.965068	2.3433	787	2.3172e-08	3.22943	2.15875	4.83115	7674	0.309907	0.784733	0.557144	1.10529	650	0.959285	0.970605	0.712057	1.32303	15172	0.999979	0.999308	0.985562	1.01324	6383	0.203863	1.55603	0.846772	2.85936	3901	2.61974e-05	3.90215	2.09329	7.27411	7223	2.97703e-13	17.4083	8.1239	37.3035
ENSG00000055609	0.990767	1.00448	0.77876	1.29563	16471	0.410741	1.0076	0.992128	1.02331	12461	0.131527	1.47578	0.947393	2.29887	6347	2.3172e-08	3.24142	2.16109	4.8618	9292	0.309907	0.808671	0.574097	1.13909	8965	0.99196	1.00612	0.753382	1.34363	16689	0.999979	0.999434	0.985731	1.01333	9382	0.203863	1.55302	0.845406	2.85292	5844	2.61974e-05	3.89688	2.09056	7.26395	8806	2.97703e-13	17.4983	8.17773	37.4421
ENSG00000055732	0.683826	1.06347	0.918151	1.23178	10099	0.410741	1.00799	0.992768	1.02345	6546	0.131527	1.46547	0.940733	2.2829	9882	2.37792e-08	3.20463	2.13896	4.80123	11585	0.309907	0.800056	0.568159	1.1266	3190	0.79459	0.930929	0.767321	1.12942	10082	0.999979	0.999159	0.985457	1.01305	4573	0.203863	1.56775	0.852949	2.8816	1296	2.61974e-05	3.91824	2.10159	7.30524	4849	2.97703e-13	17.3908	8.12562	37.2205
ENSG00000055813	0.433599	1.35965	0.891473	2.0737	5948	0.410741	1.00844	0.99322	1.02389	4248	0.131527	1.45538	0.934207	2.26729	11770	2.3172e-08	3.29767	2.20188	4.93877	1110	0.309907	0.813056	0.577899	1.1439	11321	0.917839	0.935445	0.649613	1.34705	13429	0.999979	0.999232	0.985496	1.01316	5347	0.203863	1.54978	0.843527	2.84737	8463	2.61974e-05	3.8898	2.08673	7.25086	10629	3.45473e-13	17.2439	8.02872	37.036
ENSG00000055917	0.676574	1.11779	0.861287	1.45069	9982	0.410741	1.00846	0.993199	1.02395	4260	0.131527	1.49284	0.958015	2.32623	1626	2.3172e-08	3.22975	2.15801	4.83376	8227	0.309907	0.80142	0.569312	1.12816	3582	0.994286	0.99592	0.768828	1.29009	16796	0.999979	0.999406	0.985693	1.01331	8356	0.203863	1.55296	0.845368	2.85281	5949	2.61974e-05	3.89734	2.09083	7.26471	8529	2.97703e-13	17.4868	8.17193	37.4195
ENSG00000055950	0.88729	1.06279	0.74952	1.50699	13854	0.410741	1.00767	0.992561	1.02301	8707	0.131527	1.48177	0.951025	2.3087	3608	2.3172e-08	3.25751	2.17502	4.87876	3895	0.309907	0.806746	0.573253	1.13535	6372	0.734292	0.844111	0.585485	1.21698	8484	0.999979	1.00018	0.986346	1.01421	15265	0.203863	1.55444	0.846105	2.85576	4649	2.61974e-05	3.98455	2.13334	7.44215	1705	2.97703e-13	17.9886	8.38365	38.5979
ENSG00000055955	0.490408	0.888263	0.740393	1.06567	6918	0.410741	1.00843	0.993252	1.02385	4192	0.131527	1.44683	0.928517	2.25448	12949	3.49382e-08	3.14343	2.09549	4.71543	14908	0.350541	0.844476	0.596309	1.19592	16325	0.616401	0.855265	0.664801	1.1003	6218	0.999979	1.0003	0.986562	1.01423	13822	0.203863	1.55703	0.847592	2.86029	3297	2.61974e-05	3.8722	2.07729	7.21802	12907	3.53647e-13	17.0385	7.95462	36.4957
ENSG00000055957	0.531829	0.791026	0.534657	1.17033	7597	0.410741	1.00878	0.993489	1.02431	3210	0.131527	1.44141	0.924397	2.2476	13578	4.34764e-08	3.12484	2.08045	4.69353	15553	0.309907	0.80722	0.573811	1.13557	6604	0.812188	0.720315	0.278424	1.86354	10515	0.999979	0.998969	0.985211	1.01292	3193	0.203863	1.54748	0.842358	2.84286	9476	2.61974e-05	3.86736	2.0746	7.20935	13377	3.02704e-13	17.2741	8.06802	36.9849
ENSG00000056050	0.618052	1.14997	0.866681	1.52585	9037	0.410741	1.00788	0.992647	1.02334	7398	0.131527	1.46664	0.941687	2.28424	9549	2.3172e-08	3.25718	2.1764	4.87466	3057	0.309907	0.807492	0.573883	1.1362	6951	0.762385	1.17356	0.803932	1.71314	9139	0.999979	0.999487	0.985775	1.01339	10640	0.203863	1.54126	0.838764	2.83211	11450	2.62028e-05	3.85199	2.06538	7.18404	14546	2.97767e-13	17.3062	8.08851	37.0284
ENSG00000056097	0.392202	1.23003	0.944966	1.60109	5295	0.410741	1.00878	0.993624	1.02416	2965	0.131527	1.49462	0.959736	2.3276	1380	2.3172e-08	3.23784	2.16389	4.84477	6551	0.309907	0.790482	0.561147	1.11354	1186	0.83918	1.09167	0.820112	1.45315	11178	0.999979	0.999826	0.986083	1.01376	15323	0.203863	1.54768	0.842415	2.8434	9422	2.61974e-05	3.88353	2.08323	7.23964	11726	2.97703e-13	17.9285	8.34513	38.5173
ENSG00000056277	0.125843	1.549	1.11489	2.15213	1213	0.410741	1.01014	0.99495	1.02556	713	0.134657	1.42138	0.911897	2.21551	15016	4.75512e-08	3.0903	2.06288	4.62942	15752	0.309907	0.805041	0.572732	1.13158	4865	0.915463	1.07573	0.726986	1.59176	13374	0.999979	0.999808	0.985965	1.01385	15150	0.203863	1.54721	0.841946	2.84324	9697	2.61974e-05	3.89417	2.08907	7.25899	9668	2.97703e-13	17.7216	8.25797	38.0307
ENSG00000056291	0.717587	0.939361	0.795378	1.10941	10785	0.410741	1.00762	0.992466	1.02301	9584	0.131527	1.4881	0.955198	2.31832	2240	2.3172e-08	3.26792	2.18268	4.89275	2442	0.309907	0.80979	0.575555	1.13935	9401	0.663797	0.837596	0.610474	1.14922	7020	0.999979	0.998813	0.985137	1.01268	2412	0.203863	1.52408	0.829174	2.80135	14309	2.61974e-05	3.86191	2.07187	7.1985	13699	3.02595e-13	17.24	8.05665	36.8911
ENSG00000056487	NA	NA	NA	NA	NA	NA	NA	NA	NA	NA	NA	NA	NA	NA	NA	NA	NA	NA	NA	NA	NA	NA	NA	NA	NA	0.770409	1.07357	0.902984	1.27638	9365	0.999979	0.9996	0.985963	1.01343	12493	0.203863	1.53078	0.83246	2.8149	13554	3.0236e-05	3.80117	2.03279	7.1079	16404	4.99161e-13	16.8778	7.85094	36.2835
ENSG00000056558	0.96953	0.989944	0.809266	1.21096	15953	0.410741	1.00746	0.992241	1.0229	12647	0.131527	1.47835	0.94843	2.30437	5127	2.3172e-08	3.24215	2.16591	4.85316	6427	0.309907	0.806254	0.570989	1.13846	7561	0.527503	0.843424	0.669173	1.06305	4845	0.999979	0.998306	0.984609	1.01219	1039	0.203863	1.52343	0.828901	2.79991	14382	3.20506e-05	3.76526	2.01765	7.02659	16625	3.4778e-13	17.044	7.95943	36.4972
ENSG00000056586	0.259269	1.34818	1.00051	1.81667	3211	0.410741	1.01001	0.994626	1.02564	959	0.133266	1.42587	0.914739	2.22262	14761	2.38618e-08	3.19264	2.1335	4.77757	11648	0.309907	0.808605	0.574938	1.13724	8064	0.445167	1.26727	0.959403	1.67394	3665	0.999979	1.00102	0.987234	1.01501	3236	0.203863	1.53921	0.837865	2.82762	11881	2.67445e-05	3.83101	2.05419	7.14474	15377	2.97703e-13	17.9066	8.3684	38.3165
ENSG00000056661	0.994976	0.997944	0.809806	1.22979	16604	0.410741	1.00755	0.992398	1.02293	10847	0.131527	1.47573	0.946488	2.3009	7029	2.3172e-08	3.24349	2.16689	4.85499	5998	0.309907	0.808468	0.574103	1.13851	8654	0.588636	0.87347	0.710283	1.07415	5803	0.999979	0.999532	0.985825	1.01343	11464	0.203863	1.55074	0.844102	2.84893	7917	2.61974e-05	4.04686	2.16535	7.56324	592	2.97703e-13	17.6147	8.23129	37.6947
ENSG00000056736	0.988487	0.996318	0.837164	1.18573	16414	0.410741	1.00753	0.992394	1.02291	11090	0.131527	1.4759	0.947648	2.29863	6129	2.3172e-08	3.24226	2.16498	4.85558	7232	0.309907	0.809013	0.573438	1.14137	9845	0.747057	0.927962	0.784824	1.09721	8750	0.999979	0.999502	0.985787	1.01341	10952	0.203863	1.54312	0.839974	2.83489	10857	2.7342e-05	3.8237	2.0491	7.13519	15715	4.04696e-13	16.9761	7.91274	36.4206
ENSG00000056972	0.858622	1.05173	0.829343	1.33374	13238	0.410741	1.00783	0.992635	1.02325	7622	0.131527	1.46737	0.941474	2.28703	9590	2.3172e-08	3.26023	2.17654	4.88348	3704	0.309907	0.80639	0.573048	1.13475	6054	0.429605	1.26191	0.96651	1.64759	3481	0.999979	0.999806	0.986084	1.01372	15105	0.203863	1.52239	0.827925	2.79938	14512	2.61974e-05	3.92628	2.10561	7.32126	4143	3.16706e-13	17.1584	8.01675	36.7244
ENSG00000056998	0.407904	1.13463	0.961463	1.33898	5552	0.425664	1.00645	0.991163	1.02196	16183	0.141541	1.41048	0.901614	2.20655	15647	2.33499e-08	3.20655	2.14169	4.80087	10978	0.309907	0.804403	0.571489	1.13224	4899	0.967148	0.986427	0.831054	1.17085	15506	0.999979	0.999378	0.985682	1.01326	7626	0.203863	1.55176	0.844662	2.85081	7228	2.61974e-05	3.88772	2.08417	7.252	11882	2.97703e-13	17.4604	8.1585	37.3679
ENSG00000057019	0.0848009	1.23779	1.07415	1.42637	627	0.410741	1.00736	0.992139	1.02282	13427	0.131527	1.43948	0.924501	2.24132	13597	4.88097e-08	3.08724	2.06078	4.62498	15802	0.335344	0.840958	0.59727	1.18407	16069	0.7454	1.12731	0.863089	1.47241	8710	0.999979	1.0002	0.986392	1.0142	15061	0.203863	1.56203	0.850282	2.86955	2047	2.61974e-05	3.91914	2.10251	7.3054	4551	2.97703e-13	17.7485	8.29101	37.9942
ENSG00000057149	0.535324	1.02911	0.980574	1.08005	7660	0.410741	1.00854	0.993301	1.02401	3916	0.131527	1.48401	0.953179	2.31046	2833	2.3172e-08	3.2568	2.1765	4.87331	2951	0.309907	0.817668	0.580984	1.15077	13019	NA	NA	NA	NA	NA	NA	NA	NA	NA	NA	NA	NA	NA	NA	NA	NA	NA	NA	NA	NA	NA	NA	NA	NA
ENSG00000057252	0.0945903	1.25791	1.07457	1.47254	764	0.410741	1.01046	0.994985	1.02617	599	0.131527	1.437	0.922708	2.23794	13856	2.65716e-08	3.16341	2.11462	4.73238	13222	0.309907	0.803324	0.571349	1.12948	4106	0.526311	0.878131	0.736402	1.04714	4810	0.999979	0.998889	0.985227	1.01274	2737	0.203863	1.54782	0.842508	2.8436	9361	2.61974e-05	3.95155	2.11958	7.36691	2370	2.97703e-13	17.4263	8.1417	37.299
ENSG00000057294	0.994201	0.998307	0.863056	1.15475	16570	0.410741	1.00754	0.992411	1.02291	10730	0.131527	1.47616	0.947892	2.29882	5863	2.3172e-08	3.243	2.16558	4.85645	7007	0.309907	0.80825	0.574464	1.13718	7841	0.957073	0.981924	0.822489	1.17227	15030	0.999979	0.999411	0.985722	1.01329	8455	0.203863	1.55011	0.84357	2.84843	8396	2.61974e-05	3.87605	2.07476	7.24123	14016	2.97703e-13	17.4115	8.12773	37.2994
ENSG00000057468	0.319414	2.54319	0.904733	7.14888	4029	0.410741	1.00821	0.992989	1.02366	5301	0.131527	1.47886	0.950045	2.30202	4161	2.3172e-08	3.27962	2.19136	4.90834	1513	0.309907	0.818888	0.581797	1.1526	13349	0.959834	1.1382	0.288981	4.483	15219	0.999979	0.999529	0.985794	1.01346	11423	0.203863	1.54935	0.843003	2.84753	8852	2.61974e-05	3.89285	2.0882	7.2571	10123	2.97703e-13	17.5237	8.18962	37.4961
ENSG00000057593	NA	NA	NA	NA	NA	NA	NA	NA	NA	NA	NA	NA	NA	NA	NA	NA	NA	NA	NA	NA	NA	NA	NA	NA	NA	0.314072	0.862271	0.750055	0.991275	2029	0.999979	1.00168	0.988013	1.01554	1047	0.203863	1.54572	0.841318	2.8399	10105	2.61974e-05	4.08377	2.1887	7.61967	238	2.97703e-13	19.1775	8.91692	41.2449
ENSG00000057608	0.86434	1.04445	0.845394	1.29038	13335	0.410741	1.00718	0.99192	1.02268	14477	0.131527	1.46901	0.942759	2.28902	9064	2.6306e-08	3.20597	2.13357	4.81741	13112	0.309907	0.807901	0.574174	1.13677	7402	0.356945	1.36742	0.997363	1.87478	2492	0.999979	1.00065	0.986967	1.01453	7021	0.203863	1.55488	0.846332	2.85661	4390	2.61974e-05	3.90762	2.09709	7.28125	5620	2.97703e-13	17.9407	8.38433	38.3892
ENSG00000057657	0.73706	1.05595	0.905323	1.23164	11112	0.410741	1.00814	0.992888	1.02363	5738	0.132011	1.43736	0.917312	2.25223	14408	2.51878e-08	3.19675	2.13183	4.79363	12580	0.309907	0.816558	0.579665	1.15026	12834	0.811678	0.922996	0.732053	1.16374	10506	0.999979	0.99821	0.984092	1.01253	980	0.203863	1.54294	0.839675	2.83521	11001	2.61974e-05	3.89455	2.08983	7.25778	8875	3.59021e-13	17.1002	7.97327	36.6748
ENSG00000057663	0.421927	1.22536	0.932208	1.6107	5774	0.410741	1.00952	0.994105	1.02518	1655	0.131527	1.48564	0.953922	2.31375	2612	2.3172e-08	3.27903	2.19027	4.90901	1681	0.309907	0.791326	0.561612	1.115	1313	0.347874	1.29312	1.00084	1.67076	2423	0.999979	0.999545	0.985871	1.01341	11668	0.203863	1.51993	0.826687	2.7945	14734	2.69665e-05	3.82833	2.05227	7.14141	15509	2.97703e-13	17.7668	8.30482	38.0093
ENSG00000057704	0.413726	1.12699	0.961921	1.32039	5638	0.410741	1.0089	0.993695	1.02434	2710	0.131527	1.46646	0.941973	2.28299	9452	2.3172e-08	3.23805	2.16411	4.84494	6429	0.309907	0.823597	0.584959	1.15959	14381	0.803278	0.91536	0.714211	1.17316	10334	0.999979	0.999156	0.985476	1.01303	4523	0.203863	1.54789	0.84245	2.84403	9384	2.61974e-05	3.93492	2.11005	7.33804	3494	3.01496e-13	17.2864	8.07431	37.0087
ENSG00000057757	0.310743	1.33931	0.973618	1.84237	3918	0.410741	1.00798	0.992747	1.02344	6669	0.131527	1.47003	0.943841	2.28956	8607	4.91898e-08	3.09949	2.06579	4.65044	15815	0.309907	0.779313	0.552393	1.09945	390	0.919898	1.07616	0.706446	1.63936	13635	0.999979	0.999556	0.985847	1.01346	11859	0.203863	1.55792	0.847854	2.86267	3091	2.61974e-05	3.90834	2.09636	7.28648	6192	2.97703e-13	17.5305	8.19352	37.5073
ENSG00000057935	0.845377	0.938449	0.710743	1.23911	12985	0.410741	1.00756	0.992442	1.0229	10250	0.131527	1.48334	0.952002	2.31123	3219	2.3172e-08	3.27436	2.18296	4.91143	3571	0.309907	0.812253	0.576945	1.14353	11103	0.770318	0.877448	0.63807	1.20663	9362	0.999979	0.999504	0.985823	1.01337	10964	0.203863	1.55999	0.849162	2.86584	2464	2.61974e-05	3.95384	2.11904	7.37734	2612	2.97703e-13	17.615	8.22934	37.705
ENSG00000058056	0.0132413	1.62929	1.30209	2.0387	25	0.410741	1.00851	0.993402	1.02384	3762	0.216689	1.32511	0.848647	2.06906	16702	9.20626e-08	3.00684	2.00814	4.50223	16476	0.309907	0.75932	0.539168	1.06937	35	0.95013	1.02637	0.819429	1.28557	14792	0.999979	0.999488	0.985795	1.01337	10657	0.203863	1.5507	0.844021	2.84906	7972	2.61974e-05	3.89	2.08649	7.25242	10830	2.97703e-13	17.4816	8.17165	37.3984
ENSG00000058063	0.708409	1.07509	0.892048	1.2957	10589	0.410741	1.00827	0.99303	1.02375	5063	0.131527	1.48658	0.954357	2.3156	2478	2.3172e-08	3.22078	2.15166	4.82112	9457	0.309907	0.796505	0.5649	1.12307	2383	0.77822	1.07032	0.902677	1.26909	9550	0.999979	1.00028	0.986472	1.01428	14146	0.203863	1.53863	0.837161	2.82786	12124	2.61974e-05	3.88344	2.08346	7.23848	11579	2.97703e-13	17.9293	8.35796	38.4617
ENSG00000058085	0.612598	1.03737	0.963943	1.11638	8966	0.410741	1.00839	0.993156	1.02387	4501	0.131527	1.46904	0.94345	2.28742	8814	2.3172e-08	3.24478	2.16867	4.85487	4401	0.320649	0.83248	0.588826	1.17696	15667	0.558135	1.08304	0.965663	1.21469	5304	0.999979	1.0015	0.98755	1.01565	1503	0.203863	1.56133	0.849895	2.86831	2181	2.61974e-05	4.0139	2.15092	7.49048	870	2.97703e-13	18.5007	8.61362	39.7366
ENSG00000058091	0.210034	1.16432	1.01448	1.33629	2431	0.410741	1.00776	0.992532	1.02322	8395	0.137945	1.41371	0.906537	2.20462	15416	2.34929e-08	3.20092	2.13858	4.79099	11186	0.316082	0.831191	0.589785	1.17141	15441	0.571182	0.880181	0.728758	1.06307	5549	0.999979	0.998349	0.984615	1.01228	1113	0.203863	1.53415	0.834835	2.81924	12939	2.61974e-05	3.87132	2.07668	7.21685	13048	2.97703e-13	17.8979	8.35743	38.3292
ENSG00000058262	0.632522	1.15167	0.855867	1.54972	9316	0.410741	1.00823	0.992991	1.02371	5244	0.131527	1.45361	0.932448	2.26606	12138	5.03017e-08	3.12999	2.0781	4.71431	15861	0.309907	0.805945	0.57279	1.13401	5697	0.613406	1.27441	0.864092	1.87957	6177	0.999979	1.00015	0.986411	1.01408	15566	0.203863	1.56207	0.850384	2.86935	2027	2.61974e-05	3.891	2.0882	7.25018	9612	3.24409e-13	17.1197	7.99838	36.6431
ENSG00000058272	0.335986	1.20077	0.974456	1.47965	4292	0.410741	1.00933	0.994135	1.02476	1739	0.131527	1.44443	0.927165	2.25026	13181	2.3172e-08	3.21032	2.1451	4.80453	10339	0.309907	0.810058	0.575897	1.13943	9502	0.912944	0.962979	0.79026	1.17345	13286	0.999979	0.999115	0.985335	1.01309	4201	0.203863	1.55159	0.844594	2.8504	7321	2.61974e-05	3.92136	2.10213	7.31501	5029	3.50389e-13	17.2334	8.0228	37.0184
ENSG00000058335	0.958687	0.987994	0.828559	1.17811	15631	0.410741	1.00747	0.992321	1.02286	12122	0.131527	1.47711	0.94844	2.30048	5214	2.3172e-08	3.256	2.1675	4.89113	9273	0.309907	0.80877	0.574766	1.13804	8562	0.530358	1.14772	0.950918	1.38526	4879	0.999979	1.0009	0.986994	1.01501	4101	0.203863	1.51948	0.826429	2.79372	14787	2.67024e-05	3.833	2.05509	7.14905	15328	2.97703e-13	17.9699	8.39416	38.4694
ENSG00000058404	0.0916254	1.28611	1.08382	1.52616	724	0.410741	1.00781	0.992703	1.02314	7444	0.131527	1.46208	0.939236	2.27599	10397	2.46309e-08	3.18373	2.12743	4.7645	12265	0.309907	0.801768	0.57014	1.1275	3526	0.482408	0.870663	0.73202	1.03556	4171	0.999979	0.999905	0.986201	1.0138	16154	0.203863	1.54552	0.841084	2.83994	10230	2.61974e-05	4.03606	2.16066	7.53926	670	2.97703e-13	17.731	8.28024	37.9684
ENSG00000058453	0.980585	1.00725	0.803632	1.26246	16255	0.410741	1.00756	0.992423	1.02292	10429	0.131527	1.47771	0.947822	2.30383	5752	2.3172e-08	3.24856	2.16493	4.87458	8950	0.309907	0.807856	0.573974	1.13704	7523	0.866082	0.944592	0.762239	1.17057	11911	0.999979	0.999156	0.98545	1.01305	4543	0.203863	1.539	0.836932	2.82999	12162	2.61974e-05	3.85896	2.06802	7.2009	14418	2.97703e-13	17.4131	8.13703	37.2639
ENSG00000058600	0.56659	1.14872	0.896089	1.47257	8112	0.410741	1.0088	0.99349	1.02435	3174	0.131527	1.47568	0.947921	2.29726	5875	2.3172e-08	3.22339	2.15462	4.82231	8564	0.309907	0.799143	0.567735	1.12487	2851	0.64358	0.832747	0.609513	1.13774	6660	0.999979	0.999889	0.986187	1.01378	15992	0.203863	1.53263	0.833943	2.8167	13185	2.61974e-05	3.85245	2.06653	7.18176	14334	3.14239e-13	17.2001	8.03301	36.8283
ENSG00000058668	0.123705	1.21685	1.05103	1.40884	1172	0.410741	1.00988	0.994554	1.02545	1076	0.137469	1.41346	0.907376	2.20182	15378	3.44521e-08	3.12836	2.08948	4.68379	14852	0.337079	0.841144	0.596757	1.18561	16093	0.988259	1.00719	0.793162	1.27898	16514	0.999979	0.999494	0.985589	1.01359	10935	0.203863	1.55439	0.845471	2.85772	5318	2.61974e-05	3.90237	2.09023	7.28555	10742	2.97703e-13	17.5153	8.17632	37.5213
ENSG00000058673	0.4453	1.21842	0.922486	1.60929	6180	0.410741	1.00986	0.99437	1.02559	1223	0.131527	1.45013	0.930886	2.25899	12498	2.57654e-08	3.17756	2.12231	4.7575	12861	0.309907	0.805455	0.572673	1.13286	5274	0.961973	0.977139	0.754327	1.26577	15324	0.999979	0.999325	0.985605	1.01324	6643	0.203863	1.55308	0.845443	2.85302	5749	2.61974e-05	3.90025	2.09237	7.27018	7579	2.97703e-13	17.5569	8.19666	37.6063
ENSG00000058729	0.613667	1.18065	0.845893	1.6479	8996	0.410741	1.00862	0.993324	1.02416	3726	0.131527	1.44765	0.928018	2.25824	13006	2.55214e-08	3.18662	2.12677	4.77464	12731	0.309907	0.818212	0.58107	1.15213	13234	0.996451	0.997704	0.695617	1.43098	17009	0.999979	0.999425	0.985718	1.01332	9077	0.203863	1.55286	0.845285	2.85274	6197	2.61974e-05	3.89773	2.09026	7.26814	9500	2.97703e-13	17.4915	8.17593	37.421
ENSG00000058799	0.88719	1.04569	0.80954	1.35072	13851	0.410741	1.00796	0.99263	1.02352	7178	0.131527	1.47193	0.944943	2.29282	8070	2.32267e-08	3.22267	2.14982	4.83091	10586	0.309907	0.809311	0.575154	1.1388	9069	0.796093	0.900828	0.677748	1.19734	10149	0.999979	0.99966	0.985947	1.01356	13324	0.203863	1.54597	0.841514	2.84014	10009	2.61974e-05	3.90937	2.09734	7.2869	5770	2.99478e-13	17.3091	8.08498	37.0571
ENSG00000058804	0.318832	1.22247	0.97899	1.5265	4013	0.410741	1.00759	0.992528	1.02289	9348	0.131977	1.43223	0.918987	2.23211	14311	3.21673e-08	3.14006	2.09693	4.7021	14535	0.309907	0.789894	0.560782	1.11261	1101	0.550606	1.17085	0.935826	1.46491	5213	0.999979	1.00082	0.986965	1.01486	4876	0.203863	1.53735	0.836502	2.82537	12357	2.61974e-05	3.89768	2.09002	7.2688	9746	2.97703e-13	18.247	8.50951	39.127
ENSG00000058866	0.445194	1.14695	0.94573	1.39098	6167	0.410741	1.00811	0.992994	1.02345	5507	0.131527	1.44308	0.92569	2.24966	13389	3.1559e-08	3.15406	2.10371	4.72884	14416	0.309907	0.814849	0.579181	1.14641	12074	0.775035	1.17728	0.786416	1.76241	9453	0.999979	0.999556	0.985911	1.01339	11829	0.203863	1.55137	0.844427	2.85015	7528	2.61974e-05	3.9006	2.09237	7.27152	7717	2.97703e-13	17.8073	8.31085	38.1551
ENSG00000059122	0.89519	1.04163	0.811937	1.33631	14027	0.410741	1.00809	0.992614	1.02381	6777	0.131527	1.47868	0.949491	2.30282	4440	2.3172e-08	3.24548	2.16872	4.85685	4644	0.309907	0.813572	0.576886	1.14736	12045	0.559977	0.800056	0.579722	1.10413	5342	0.999979	1.00033	0.9866	1.01425	13501	0.203863	1.56481	0.851635	2.87521	1613	2.61974e-05	3.99444	2.14032	7.45474	1263	2.97703e-13	18.5451	8.6165	39.914
ENSG00000059145	0.462325	1.18233	0.925873	1.50981	6512	0.410741	1.00942	0.994058	1.02502	1760	0.131527	1.47575	0.947828	2.2977	5982	2.3172e-08	3.26266	2.1808	4.88122	2286	0.309907	0.818697	0.581639	1.15237	13314	0.856039	1.07487	0.833161	1.3867	11572	0.999979	0.999237	0.985515	1.01315	5393	0.203863	1.55627	0.84716	2.85895	3620	2.61974e-05	3.88316	2.08261	7.24041	12003	2.97703e-13	17.4522	8.15816	37.3343
ENSG00000059377	0.535865	1.08827	0.943684	1.255	7667	0.410741	1.00788	0.992604	1.02339	7558	0.134034	1.42659	0.912632	2.22999	14903	2.33741e-08	3.20406	2.14041	4.79627	11047	0.311752	0.827394	0.586738	1.16676	15066	0.718093	0.884737	0.68798	1.13776	8104	0.999979	0.999556	0.985897	1.0134	11833	0.203863	1.54358	0.840212	2.83576	10742	2.61974e-05	3.86215	2.07209	7.19862	13661	3.90581e-13	17.0022	7.92681	36.4681
ENSG00000059378	0.84781	0.963068	0.814984	1.13806	13037	0.432212	1.00651	0.990767	1.0225	16303	0.131527	1.47244	0.945261	2.29364	7888	2.3172e-08	3.24849	2.16956	4.86396	5204	0.309907	0.801052	0.567971	1.12978	3816	0.273426	0.766013	0.604362	0.970901	1723	0.999979	0.998428	0.984661	1.01239	1298	0.203863	1.5531	0.845469	2.853	5702	2.61974e-05	3.96347	2.12577	7.3898	1906	2.97703e-13	17.3857	8.12281	37.2116
ENSG00000059573	0.181339	1.40453	1.05214	1.87495	1959	0.410741	1.00866	0.993538	1.02402	3267	0.141206	1.40763	0.902707	2.19499	15622	8.41224e-08	3.03741	2.02365	4.559	16414	0.309907	0.782117	0.554685	1.1028	522	0.644921	1.1878	0.88422	1.5956	6720	0.999979	0.99946	0.985748	1.01336	10074	0.203863	1.54083	0.838667	2.83087	11518	2.61974e-05	3.89232	2.08872	7.25335	9467	3.01681e-13	17.2344	8.05624	36.869
ENSG00000059588	0.917637	1.0302	0.823115	1.28938	14538	0.410741	1.00775	0.992532	1.02321	8418	0.131527	1.47157	0.944436	2.29293	8312	2.3172e-08	3.23314	2.15883	4.84207	8596	0.309907	0.809285	0.575165	1.1387	9025	0.70931	0.892014	0.710033	1.12064	7875	0.999979	0.9994	0.985737	1.01325	8120	0.203863	1.56156	0.849974	2.86888	2143	2.61974e-05	3.88164	2.0823	7.23581	11940	2.97703e-13	17.6137	8.22902	37.7011
ENSG00000059691	0.908683	1.0394	0.797279	1.35505	14315	0.410741	1.00756	0.992428	1.02292	10352	0.131527	1.47204	0.94482	2.29347	8127	2.3172e-08	3.24894	2.17047	4.86329	4429	0.309907	0.810146	0.575646	1.14017	9783	0.893686	1.07973	0.765285	1.52336	12689	0.999979	0.99934	0.98564	1.01323	6907	0.203863	1.54929	0.843306	2.84628	8685	2.61974e-05	3.87251	2.07631	7.22257	13293	3.16197e-13	17.2701	8.0553	37.026
ENSG00000059728	0.982591	0.995342	0.848949	1.16698	16295	0.410741	1.00749	0.992256	1.02296	12384	0.131527	1.47603	0.9478	2.29865	5985	2.3172e-08	3.24393	2.16741	4.85513	5454	0.309907	0.808732	0.574498	1.13847	8731	0.960703	0.976988	0.757521	1.26004	15286	0.999979	0.999296	0.985532	1.01325	6234	0.203863	1.55326	0.845534	2.85336	5563	2.61974e-05	3.8957	2.0899	7.26181	9240	3.82348e-13	17.3236	8.03921	37.3304
ENSG00000059758	0.361044	1.24024	0.957584	1.60634	4777	0.410741	1.00997	0.994588	1.02558	1004	0.131527	1.44832	0.929983	2.25557	12680	2.40179e-08	3.19001	2.13185	4.77341	11795	0.309907	0.820397	0.583112	1.15424	13656	0.588282	0.877255	0.718554	1.07101	5773	0.999979	0.999266	0.985548	1.01317	5751	0.203863	1.53367	0.834509	2.81858	13047	2.61974e-05	3.95491	2.12153	7.37267	2190	2.97703e-13	17.3705	8.11385	37.1874
ENSG00000059769	0.315618	1.26716	0.976702	1.64401	3970	0.410741	1.00885	0.993577	1.02436	2952	0.13362	1.42546	0.913959	2.22323	14819	2.92015e-08	3.15715	2.10796	4.72857	13967	0.309907	0.805985	0.572862	1.13398	5699	0.798003	0.888388	0.641892	1.22954	10200	0.999979	0.999271	0.985589	1.01314	5797	0.203863	1.54828	0.842733	2.84452	9160	2.61974e-05	3.89806	2.09126	7.26589	8175	2.97703e-13	17.5834	8.21397	37.6401
ENSG00000059804	0.465065	1.08509	0.96249	1.2233	6563	0.414272	1.00672	0.991452	1.02223	15804	0.151039	1.39798	0.891407	2.19244	16053	5.0099e-08	3.11276	2.0709	4.67878	15849	0.309907	0.806717	0.573356	1.13506	6253	0.983738	0.991015	0.810658	1.2115	16181	0.999979	0.999357	0.985599	1.01331	7257	0.203863	1.55248	0.845084	2.85201	6604	2.61974e-05	3.8985	2.09139	7.26707	8168	3.08058e-13	17.4314	8.11638	37.4369
ENSG00000059915	0.703087	1.0617	0.91274	1.23497	10444	0.410741	1.00696	0.991701	1.02245	15243	0.131527	1.44247	0.922566	2.25537	13788	5.33162e-08	3.14154	2.08123	4.74205	15955	0.309907	0.817259	0.580076	1.15142	13048	0.896705	1.0578	0.816593	1.37027	12802	0.999979	0.99955	0.985869	1.01342	11756	0.203863	1.56283	0.850201	2.87279	2036	2.61974e-05	3.8868	2.085	7.24567	11228	2.97703e-13	17.733	8.26773	38.0345
ENSG00000060069	0.450546	1.24503	0.910683	1.70214	6313	0.410741	1.00786	0.992738	1.02321	7117	0.131527	1.52143	0.975126	2.37379	297	2.3172e-08	3.32364	2.21846	4.97942	611	0.309907	0.79932	0.568026	1.1248	2864	0.50849	1.32765	0.91556	1.92523	4545	0.999979	1.00035	0.986644	1.01424	13235	0.203863	1.5629	0.850896	2.87069	1857	2.61974e-05	3.87855	2.08081	7.22948	12220	1.59131e-12	15.9777	7.40929	34.4547
ENSG00000060138	0.707419	1.07393	0.894126	1.28989	10568	0.410741	1.00785	0.992696	1.02325	7295	0.131527	1.4835	0.952699	2.31002	2993	2.3172e-08	3.24966	2.17154	4.86304	3907	0.309907	0.815865	0.579445	1.14875	12531	0.63423	1.10904	0.93311	1.31813	6484	0.999979	1.00129	0.987314	1.01546	2119	0.203863	1.57709	0.858156	2.89832	582	2.61974e-05	4.0396	2.16099	7.55135	714	2.97703e-13	18.2385	8.50002	39.1344
ENSG00000060140	0.7912	0.95258	0.805191	1.12695	12112	0.411991	1.00683	0.991533	1.02237	15616	0.131527	1.45005	0.926905	2.26845	13116	2.35354e-08	3.21373	2.14393	4.81734	11266	0.309907	0.805624	0.572459	1.13376	5553	0.534377	1.161	0.945621	1.42544	4931	0.999979	1.0009	0.987183	1.0148	4035	0.203863	1.55432	0.846018	2.85563	4739	2.61974e-05	4.034	2.15927	7.53642	719	2.97703e-13	18.1265	8.45944	38.8406
ENSG00000060237	0.143141	1.27692	1.05439	1.5464	1446	0.410741	1.00882	0.993759	1.0241	2698	0.131527	1.43663	0.922069	2.23835	13939	2.64773e-08	3.16739	2.11651	4.74004	13186	0.309907	0.797271	0.566711	1.12163	2270	0.910586	0.960991	0.782718	1.17987	13233	0.999979	0.999161	0.985405	1.01311	4617	0.203863	1.55076	0.844115	2.84895	7900	2.61974e-05	3.88437	2.08352	7.24176	11709	3.05207e-13	17.3165	8.07981	37.1126
ENSG00000060339	0.756255	1.10725	0.812984	1.50803	11495	0.410741	1.00808	0.992909	1.02348	5837	0.131527	1.48597	0.953878	2.31488	2617	2.3172e-08	3.25752	2.17625	4.87601	3190	0.309907	0.797234	0.565107	1.12471	2664	0.982993	1.01593	0.73073	1.41243	16114	0.999979	0.999482	0.985737	1.01342	10568	0.203863	1.55197	0.844713	2.8514	7149	2.61974e-05	3.90014	2.09192	7.27136	8100	2.97703e-13	17.5327	8.18271	37.5667
ENSG00000060491	0.84251	0.940487	0.721461	1.22601	12949	0.410741	1.00713	0.991905	1.0226	14618	0.131527	1.45829	0.933388	2.27838	11867	2.45026e-08	3.21046	2.13937	4.81778	12183	0.309907	0.797698	0.564183	1.12787	3114	0.64358	0.855443	0.655523	1.11633	6658	0.999979	0.998926	0.985173	1.01287	2946	0.203863	1.54326	0.839818	2.83592	10901	2.61974e-05	3.93411	2.10993	7.33544	3444	2.97703e-13	18.6198	8.63414	40.1543
ENSG00000060558	0.499716	0.916077	0.798538	1.05092	7082	0.410741	1.00737	0.992231	1.02275	13059	0.132133	1.43278	0.917476	2.23752	14452	2.3172e-08	3.23741	2.16265	4.84629	7391	0.309907	0.816734	0.580395	1.14931	12727	0.894136	1.04693	0.851658	1.28697	12700	0.999979	0.999636	0.985931	1.01353	13012	0.203863	1.55299	0.845359	2.85297	5954	2.61974e-05	3.93137	2.10636	7.33762	4434	2.97703e-13	17.6364	8.23713	37.761
ENSG00000060566	0.943517	1.05441	0.599198	1.85544	15191	0.410741	1.00746	0.992327	1.02282	12177	0.131527	1.47221	0.944372	2.29507	8314	2.3172e-08	3.25028	2.17035	4.86756	5196	0.309907	0.808206	0.574454	1.13707	7728	NA	NA	NA	NA	NA	NA	NA	NA	NA	NA	NA	NA	NA	NA	NA	NA	NA	NA	NA	NA	NA	NA	NA	NA
ENSG00000060642	0.585056	1.16054	0.877705	1.53452	8492	0.410741	1.00846	0.993226	1.02393	4195	0.131527	1.45652	0.934805	2.2694	11628	4.97533e-08	3.12607	2.07679	4.70547	15830	0.309907	0.795405	0.564533	1.12069	2003	0.338646	0.756593	0.575895	0.993988	2282	0.999979	1.00007	0.986331	1.014	16436	0.203863	1.53788	0.83703	2.82554	12197	2.61974e-05	3.9861	2.13819	7.43105	1229	2.97703e-13	17.9078	8.36168	38.3521
ENSG00000060656	0.554844	0.932268	0.824812	1.05372	7914	0.410741	1.00717	0.991964	1.02261	14424	0.13525	1.4236	0.909871	2.22738	15134	2.3172e-08	3.28461	2.19252	4.92069	1735	0.309907	0.815873	0.579612	1.14844	12501	0.775588	1.06798	0.907282	1.25713	9475	0.999979	1.00042	0.986501	1.01454	12239	0.203863	1.5582	0.848145	2.8627	2931	2.61974e-05	3.88568	2.08409	7.24463	11591	3.10317e-13	17.2044	8.03702	36.8284
ENSG00000060688	0.65863	1.13743	0.852663	1.51731	9710	0.410741	1.0077	0.992548	1.02308	8640	0.131527	1.46883	0.943178	2.28744	8920	2.38169e-08	3.20032	2.13699	4.79275	11606	0.309907	0.807322	0.573804	1.13587	6743	0.983791	0.982423	0.659618	1.4632	16195	0.999979	0.999398	0.9857	1.01329	8100	0.203863	1.55162	0.844403	2.85117	7494	2.61974e-05	3.8928	2.08735	7.25987	10797	2.97703e-13	17.5086	8.18126	37.47
ENSG00000060709	0.275945	1.34416	0.992069	1.8212	3424	0.410741	1.00819	0.992978	1.02364	5361	0.134333	1.42401	0.912184	2.22302	14969	2.3172e-08	3.22103	2.15206	4.82097	9337	0.318773	0.83238	0.590201	1.17393	15563	0.0186961	1.73664	1.33785	2.2543	29	0.999979	0.997596	0.983958	1.01142	337	0.203863	1.69138	0.914335	3.12879	2	2.61974e-05	4.38014	2.31953	8.27133	7	2.97703e-13	20.609	9.47934	44.8059
ENSG00000060718	0.819641	0.978593	0.89974	1.06436	12564	0.410741	1.00804	0.992825	1.02348	6227	0.131527	1.5235	0.96254	2.4114	894	2.3172e-08	3.32791	2.19765	5.03949	9734	0.309907	0.81117	0.57645	1.14146	10379	0.526662	1.06389	0.978089	1.15721	4840	0.999979	0.999581	0.985824	1.01353	12242	0.203863	1.56497	0.851702	2.87558	1592	2.61974e-05	4.02364	2.155	7.5126	798	8.0553e-13	16.4296	7.64011	35.331
ENSG00000060749	0.170995	1.27583	1.04128	1.56321	1840	0.410741	1.01107	0.995538	1.02684	288	0.132629	1.42803	0.916677	2.22463	14571	8.84504e-08	3.03466	2.02105	4.55662	16445	0.309907	0.796165	0.565883	1.12016	2001	0.672263	1.13003	0.903862	1.41279	7216	0.999979	1.0002	0.986459	1.01414	15010	0.203863	1.55531	0.846595	2.85732	4122	2.61974e-05	3.92116	2.10345	7.30963	4406	2.97703e-13	18.0771	8.42925	38.7676
ENSG00000060762	0.624218	1.13718	0.872708	1.4818	9172	0.410741	1.00792	0.992734	1.02334	6896	0.131527	1.51023	0.967394	2.35766	636	2.3172e-08	3.2892	2.19541	4.92794	1551	0.309907	0.811256	0.576368	1.14187	10504	0.840512	1.10156	0.802274	1.51249	11199	0.999979	0.998872	0.985055	1.01288	2717	0.203863	1.55665	0.847382	2.85958	3443	2.61974e-05	3.92629	2.10555	7.32148	4164	2.97703e-13	18.0119	8.36694	38.7749
ENSG00000060971	0.374732	0.845701	0.687938	1.03964	4999	0.410741	1.00795	0.992752	1.02338	6735	0.147948	1.40026	0.894874	2.19108	15942	5.11715e-08	3.10346	2.06628	4.66125	15890	0.318176	0.832268	0.590539	1.17295	15521	0.388853	0.759832	0.566653	1.01887	2928	0.999979	1.00083	0.987191	1.01465	4666	0.207504	1.49343	0.811526	2.74833	16293	3.46942e-05	3.74358	2.00528	6.98877	16809	3.33641e-13	17.0817	7.98	36.5646
ENSG00000060982	0.603244	1.05989	0.9458	1.18775	8809	0.411196	1.00688	0.991645	1.02234	15435	0.131629	1.43719	0.91994	2.24527	14161	2.42927e-08	3.19698	2.13413	4.78917	12006	0.309907	0.808621	0.574556	1.13804	8504	0.269959	1.24776	1.02603	1.5174	1687	0.999979	1.00084	0.986978	1.0149	4650	0.203863	1.53482	0.835168	2.8206	12831	2.61974e-05	3.97512	2.13084	7.41567	1668	2.97703e-13	18.1328	8.46839	38.8264
ENSG00000061273	0.559633	0.855238	0.648888	1.12721	8006	0.420511	1.00654	0.991305	1.02202	16044	0.131527	1.44537	0.926274	2.25537	13286	3.07237e-08	3.16704	2.11022	4.75312	14313	0.309907	0.792577	0.562343	1.11707	1519	0.977471	0.981043	0.704618	1.36591	15934	0.999979	0.999382	0.98568	1.01327	7725	0.203863	1.54965	0.842635	2.84989	9043	2.61974e-05	3.89595	2.09009	7.26209	9095	2.97703e-13	17.4826	8.17128	37.4043
ENSG00000061337	0.171413	1.29856	1.0441	1.61504	1849	0.410741	1.00697	0.991796	1.02238	15089	0.179822	1.3617	0.869684	2.13207	16531	9.35565e-08	3.02961	2.0173	4.54993	16483	0.309907	0.798976	0.567411	1.12505	2863	0.766802	1.12739	0.845228	1.50373	9258	0.999979	1.00084	0.986749	1.01513	4799	0.203863	1.56324	0.850797	2.87225	1863	2.61974e-05	3.87205	2.07681	7.21913	13079	2.97703e-13	18.0398	8.40107	38.7372
ENSG00000061455	0.899015	1.04275	0.800054	1.35907	14125	0.410741	1.00736	0.99216	1.02279	13366	0.131527	1.47118	0.944216	2.29225	8430	2.35222e-08	3.22176	2.14749	4.83344	11248	0.309907	0.809419	0.575149	1.13911	9212	0.957936	1.03534	0.735913	1.45659	15048	0.999979	0.999482	0.985784	1.01337	10531	0.203863	1.55287	0.845336	2.8526	6094	2.61974e-05	3.88436	2.08215	7.24648	12367	2.97703e-13	17.4748	8.16798	37.3861
ENSG00000061656	0.141922	0.850865	0.750029	0.965257	1430	0.410741	1.00949	0.994105	1.02511	1675	0.140044	1.40909	0.904203	2.19589	15547	2.44842e-08	3.18438	2.12808	4.76498	12167	0.469473	0.879354	0.621226	1.24474	16741	0.988293	0.994474	0.826267	1.19692	16516	0.999979	0.999451	0.985726	1.01337	9854	0.203863	1.55444	0.845448	2.858	5335	2.61974e-05	3.90243	2.09018	7.28597	10778	4.05094e-13	17.5632	8.11156	38.028
ENSG00000061676	0.480984	1.13755	0.935929	1.3826	6817	0.410741	1.00922	0.993855	1.02483	2173	0.131527	1.46189	0.938781	2.2765	10511	3.10277e-08	3.15379	2.10415	4.72703	14359	0.309907	0.80319	0.570909	1.12998	4191	0.867247	1.06763	0.83318	1.36806	11944	0.999979	0.999671	0.98597	1.01356	13466	0.203863	1.54868	0.842943	2.84527	8976	2.61974e-05	3.89102	2.08733	7.25331	10417	2.97703e-13	17.6031	8.22648	37.6671
ENSG00000061794	0.381296	1.23222	0.949766	1.59868	5103	0.410741	1.00756	0.992449	1.02291	10117	0.131527	1.49915	0.962899	2.33405	989	2.3172e-08	3.33514	2.22532	4.99845	494	0.309907	0.80942	0.57552	1.13838	8946	0.958034	1.02853	0.778328	1.35916	15070	0.999979	0.999359	0.985663	1.01324	7245	0.203863	1.55186	0.844747	2.85088	7136	2.61974e-05	3.88823	2.08508	7.25074	11451	2.97703e-13	17.4778	8.16937	37.3927
ENSG00000061918	0.172016	1.26502	1.03939	1.53963	1854	0.411977	1.00688	0.991493	1.02251	15593	0.15738	1.3855	0.886765	2.16473	16218	4.22915e-08	3.1125	2.07604	4.66642	15477	0.309907	0.819072	0.58143	1.15384	13477	0.768364	1.10229	0.871534	1.39414	9280	0.999979	1.00016	0.986356	1.01415	15497	0.203863	1.56265	0.850483	2.87118	1976	2.61974e-05	3.91427	2.09954	7.29756	5301	2.97703e-13	17.9681	8.37404	38.5542
ENSG00000061936	0.903349	1.05506	0.741341	1.50154	14227	0.410741	1.00775	0.992566	1.02317	8238	0.131527	1.47974	0.949983	2.30492	4156	2.3172e-08	3.24698	2.16951	4.85958	4509	0.309907	0.802384	0.56833	1.13283	4652	0.952166	0.959088	0.659353	1.39508	14873	0.999979	0.99935	0.985644	1.01325	7089	0.203863	1.55356	0.845682	2.85396	5264	2.61974e-05	3.91248	2.097	7.2997	6610	2.97703e-13	17.4579	8.15811	37.3591
ENSG00000061938	0.211641	0.815208	0.677106	0.981476	2456	0.410741	1.00781	0.992488	1.02337	8376	0.144929	1.40235	0.898297	2.18925	15834	3.39168e-08	3.14366	2.09663	4.71358	14778	0.309907	0.822225	0.58417	1.15729	14092	0.996758	0.998549	0.778554	1.28071	17022	0.999979	0.999416	0.985715	1.01331	8682	0.203863	1.55285	0.845264	2.85278	6239	2.61974e-05	3.89682	2.09011	7.26527	9370	2.97703e-13	17.4914	8.17579	37.4214
ENSG00000061987	0.457044	1.19369	0.924281	1.54162	6420	0.410741	1.00931	0.994057	1.02479	1842	0.131527	1.4713	0.94504	2.29061	8051	2.3172e-08	3.22134	2.15312	4.81956	8890	0.309907	0.811352	0.576877	1.14113	10334	0.528827	0.832809	0.649169	1.0684	4853	0.999979	0.999427	0.985762	1.01328	9093	0.203863	1.54021	0.838211	2.83014	11710	2.61974e-05	3.94444	2.11638	7.35151	2593	3.1436e-13	17.2008	8.03314	36.8307
ENSG00000062038	0.956193	1.00594	0.927222	1.09133	15563	0.410741	1.00767	0.992438	1.02314	9441	0.131527	1.47369	0.945773	2.29628	7590	2.3172e-08	3.24711	2.16913	4.86081	4989	0.309907	0.811475	0.574298	1.1466	11583	0.314072	1.13296	1.00764	1.27387	2009	0.999979	1.00192	0.987929	1.01611	782	0.203863	1.53029	0.832956	2.81142	13482	2.61974e-05	4.01594	2.15299	7.49087	779	2.97703e-13	17.9315	8.37814	38.3781
ENSG00000062096	0.996293	1.00334	0.627959	1.60312	16654	0.410741	1.00755	0.992384	1.02295	11011	0.131527	1.47598	0.947301	2.29971	6424	2.3172e-08	3.24296	2.16323	4.86162	8535	0.309907	0.808091	0.573537	1.13857	8541	0.941772	0.907266	0.430185	1.91344	14513	0.999979	0.999314	0.985604	1.01322	6461	0.203863	1.56105	0.84879	2.87099	2527	2.61974e-05	3.88999	2.08648	7.25243	10836	2.97703e-13	17.4825	8.17197	37.4006
ENSG00000062194	0.943315	1.02922	0.757992	1.39751	15184	0.410741	1.00792	0.992273	1.02382	8937	0.131527	1.47791	0.948918	2.30179	4805	2.3172e-08	3.24689	2.16934	4.85967	4641	0.309907	0.809535	0.575169	1.1394	9337	0.426935	0.762531	0.559428	1.03937	3458	0.999979	0.999672	0.985902	1.01363	13499	0.203863	1.54313	0.839674	2.83591	10988	2.61974e-05	3.97301	2.13039	7.40934	1648	6.96599e-13	16.4682	7.67052	35.3564
ENSG00000062282	0.88323	0.981276	0.883207	1.09023	13774	0.410741	1.00771	0.992543	1.02312	8575	0.131527	1.46221	0.936035	2.28416	11173	2.3172e-08	3.23055	2.15709	4.83819	8917	0.309907	0.809293	0.57521	1.13864	9006	0.50482	1.11064	0.968749	1.27331	4491	0.999979	0.999939	0.986198	1.01387	16510	0.203863	1.53495	0.835538	2.81984	12733	2.61974e-05	3.97267	2.12933	7.41179	1778	2.97703e-13	17.8504	8.33896	38.2106
ENSG00000062370	0.217145	1.3711	1.02621	1.83189	2531	0.410741	1.01017	0.994779	1.0258	804	0.131527	1.52358	0.97747	2.37479	241	2.3172e-08	3.21349	2.14807	4.80734	9636	0.309907	0.803258	0.570949	1.13009	4224	0.964617	1.02606	0.754157	1.39599	15442	0.999979	0.999476	0.985768	1.01337	10409	0.203863	1.55499	0.846315	2.85709	4388	2.61974e-05	3.90816	2.0947	7.2916	7547	2.97703e-13	17.5438	8.19386	37.5628
ENSG00000062485	0.308866	1.28495	0.977918	1.68838	3907	0.410741	1.00824	0.993098	1.02361	4953	0.131527	1.48285	0.952653	2.30813	3026	2.36416e-08	3.19411	2.13479	4.7791	11472	0.309907	0.806115	0.572986	1.1341	5774	0.769338	1.143	0.826417	1.58085	9331	0.999979	0.999648	0.985985	1.0135	13177	0.203863	1.56691	0.852623	2.87961	1371	2.61974e-05	3.87774	2.07994	7.22946	12472	2.97703e-13	17.4095	8.13804	37.2435
ENSG00000062524	0.920132	1.02628	0.83838	1.25628	14614	0.410741	1.00764	0.992512	1.023	9134	0.131527	1.47535	0.947322	2.29771	6458	2.3172e-08	3.23683	2.16183	4.84639	7778	0.309907	0.807316	0.573765	1.13593	6772	0.968244	1.03953	0.631551	1.71106	15539	0.999979	0.999485	0.985769	1.01339	10608	0.203863	1.55014	0.843428	2.849	8482	2.61974e-05	3.8974	2.09079	7.26506	8653	2.97703e-13	17.5141	8.18505	37.4762
ENSG00000062582	0.3849	1.28413	0.938298	1.75743	5155	0.413772	1.00669	0.991532	1.02208	15776	0.131527	1.45613	0.935053	2.2676	11576	2.3172e-08	3.24966	2.17176	4.86256	3777	0.309907	0.81201	0.577395	1.14196	10685	0.389384	1.40697	0.976705	2.02678	2935	0.999979	0.99878	0.985059	1.01269	2287	0.219539	1.47247	0.799305	2.71256	16729	3.76385e-05	3.71913	1.99239	6.9424	16896	8.92126e-12	15.0605	6.91029	32.8233
ENSG00000062598	0.623319	1.14075	0.870529	1.49486	9144	0.410741	1.00857	0.993307	1.02406	3865	0.131527	1.50253	0.963232	2.34378	947	2.3172e-08	3.2683	2.18385	4.89125	2109	0.309907	0.816811	0.580203	1.14991	12819	0.775035	0.893531	0.67639	1.18038	9457	0.999979	0.999551	0.985828	1.01347	11797	0.203863	1.54709	0.842059	2.84244	9662	2.61974e-05	3.93305	2.10936	7.33345	3539	2.97703e-13	17.5743	8.21225	37.6094
ENSG00000062650	0.497305	1.23148	0.890017	1.70395	7047	0.410741	1.00909	0.993791	1.02463	2375	0.131527	1.46665	0.941959	2.28361	9450	2.63426e-08	3.17519	2.12013	4.75528	13137	0.309907	0.794936	0.564329	1.11978	1880	0.9202	0.945068	0.681077	1.31138	13681	0.999979	0.999336	0.985631	1.01323	6806	0.203863	1.55052	0.843989	2.84849	8023	2.61974e-05	3.90516	2.09497	7.27947	6543	2.97703e-13	17.3817	8.11662	37.223
ENSG00000062716	0.833851	0.949994	0.768783	1.17392	12774	0.411414	1.0069	0.991553	1.02248	15512	0.131527	1.4883	0.954341	2.32102	2456	2.3172e-08	3.27062	2.18163	4.90319	3369	0.309907	0.809238	0.575136	1.13863	8981	0.781582	0.9215	0.748586	1.13436	9652	0.999979	0.998841	0.985053	1.01282	2574	0.203863	1.55548	0.8468	2.85725	3956	2.61974e-05	3.93905	2.11277	7.34397	3065	2.97703e-13	17.4961	8.17497	37.4453
ENSG00000062725	0.219437	1.3186	1.02182	1.70158	2563	0.410741	1.00929	0.994063	1.02475	1848	0.131527	1.4898	0.956517	2.32039	1957	2.63132e-08	3.1705	2.11816	4.74565	13117	0.309907	0.793458	0.563682	1.1169	1554	0.713238	0.913149	0.760028	1.09712	7969	0.999979	0.998609	0.98479	1.01262	1755	0.203863	1.55135	0.844486	2.84988	7463	2.61974e-05	3.97149	2.12869	7.4096	1816	2.97703e-13	17.563	8.20527	37.593
ENSG00000062822	0.657914	0.911072	0.739989	1.12171	9696	0.410741	1.00761	0.992465	1.02299	9647	0.131527	1.49062	0.956555	2.32285	1930	2.3172e-08	3.23784	2.16285	4.84712	7378	0.309907	0.810236	0.575873	1.13998	9744	0.341984	1.26625	1.00318	1.5983	2351	0.999979	1.00074	0.987074	1.0146	5619	0.204797	1.50108	0.816357	2.7601	15986	2.61974e-05	3.87177	2.07789	7.21432	12608	2.97703e-13	17.4813	8.16946	37.4073
ENSG00000063015	0.529918	1.13817	0.917554	1.41184	7571	0.410741	1.00789	0.992744	1.02328	6952	0.131527	1.47411	0.946699	2.29535	6985	2.3172e-08	3.2208	2.15146	4.82164	9553	0.309907	0.815457	0.579001	1.14848	12447	0.31572	1.16651	1.00845	1.34934	2069	0.999979	0.998009	0.984244	1.01197	667	0.203863	1.51759	0.825774	2.789	14910	2.79433e-05	3.80881	2.0424	7.10293	15934	2.97703e-13	17.6841	8.26279	37.8475
ENSG00000063046	0.174104	1.33794	1.04782	1.7084	1886	0.410741	1.00838	0.993287	1.02371	4200	0.131527	1.44799	0.929939	2.25462	12702	2.3172e-08	3.2667	2.18233	4.88989	2367	0.309907	0.799892	0.568699	1.12507	2961	0.856039	0.931173	0.724067	1.19752	11571	0.999979	0.999395	0.985724	1.01326	7985	0.203863	1.5357	0.834881	2.82479	12849	2.61974e-05	3.89316	2.08877	7.25626	9677	2.97703e-13	17.4995	8.178	37.4459
ENSG00000063127	0.939857	1.02358	0.81052	1.29266	15080	0.410741	1.00768	0.992484	1.02311	9088	0.131527	1.47085	0.943139	2.29384	8870	2.3172e-08	3.23652	2.16129	4.84668	8039	0.309907	0.807699	0.574043	1.13646	7162	0.918644	1.05227	0.790728	1.40032	13546	0.999979	0.999705	0.985913	1.01369	13941	0.203863	1.55131	0.844461	2.84983	7500	2.61974e-05	3.90284	2.09379	7.27491	6943	2.97703e-13	17.4383	8.15097	37.3076
ENSG00000063169	0.912165	1.04379	0.76775	1.41907	14429	0.410741	1.00767	0.992535	1.02304	8832	0.131527	1.48003	0.950016	2.30575	4126	2.3172e-08	3.24245	2.16643	4.8529	6001	0.309907	0.804295	0.570578	1.13375	5258	0.9087	0.929258	0.641127	1.34688	13159	0.999979	0.999118	0.985352	1.01308	4224	0.203863	1.54933	0.843275	2.84655	8705	2.61974e-05	3.90581	2.09526	7.2809	6478	2.97703e-13	17.6066	8.22236	37.7011
ENSG00000063176	0.562871	1.10826	0.923142	1.3305	8059	0.410741	1.00765	0.992507	1.02303	9106	0.131527	1.48958	0.956076	2.32077	2039	2.3172e-08	3.25725	2.17608	4.87557	3219	0.309907	0.796651	0.565532	1.12222	2276	0.994286	1.00501	0.734843	1.37451	16789	0.999979	0.999416	0.985728	1.01329	8653	0.203863	1.55326	0.845415	2.85378	5736	2.61974e-05	3.89732	2.09082	7.26464	8523	2.99862e-13	17.4722	8.14026	37.502
ENSG00000063177	0.835609	0.929171	0.683794	1.2626	12826	0.410741	1.00787	0.992665	1.02331	7364	0.131527	1.4657	0.940283	2.28471	9991	2.47963e-08	3.20707	2.13725	4.81238	12333	0.309907	0.810729	0.576179	1.14076	10082	0.896548	1.07234	0.777775	1.47845	12795	0.999979	0.999401	0.985716	1.01328	8185	0.203863	1.55966	0.848776	2.86595	2614	2.61974e-05	3.92032	2.10214	7.31109	4880	2.97703e-13	17.4463	8.15367	37.3296
ENSG00000063180	0.909438	0.975692	0.822575	1.15731	14347	0.410741	1.00765	0.992487	1.02304	9277	0.131527	1.47172	0.944683	2.2928	8206	2.3172e-08	3.24321	2.16714	4.85357	5357	0.309907	0.809124	0.575071	1.13844	8876	0.787119	1.07126	0.895437	1.2816	9827	0.999979	0.99903	0.985291	1.01296	3544	0.203863	1.54861	0.84303	2.84472	8930	2.61974e-05	3.90701	2.09618	7.28213	6068	4.86864e-13	16.903	7.86266	36.3377
ENSG00000063241	0.973403	1.01049	0.797978	1.27958	16050	0.410741	1.00755	0.99242	1.02292	10495	0.131527	1.47709	0.948294	2.30075	5318	2.3172e-08	3.24469	2.16785	4.85644	5278	0.309907	0.808393	0.574541	1.13743	8072	0.627889	1.19257	0.892175	1.59411	6389	0.999979	0.998975	0.985378	1.01276	3153	0.203863	1.53956	0.838141	2.82798	11780	2.62023e-05	3.8459	2.0638	7.16684	14515	4.18433e-13	16.8883	7.87791	36.2042
ENSG00000063244	0.376994	1.25216	0.948118	1.65369	5033	0.410741	1.00925	0.99395	1.02478	2026	0.131527	1.50904	0.968193	2.35201	602	2.3172e-08	3.23187	2.16036	4.83482	7272	0.309907	0.801226	0.569372	1.12749	3459	0.801172	1.13059	0.803237	1.59136	10293	0.999979	1	0.98626	1.01394	17090	0.203863	1.55299	0.845454	2.85265	5769	2.61974e-05	3.90681	2.09588	7.28246	6229	2.97703e-13	17.5894	8.22138	37.6319
ENSG00000063245	0.405461	1.23623	0.937331	1.63044	5512	0.410741	1.00926	0.993865	1.02488	2138	0.131527	1.48954	0.956324	2.32006	1998	2.41282e-08	3.19157	2.13218	4.77732	11901	0.309907	0.806734	0.573423	1.13497	6225	0.769813	1.13966	0.829186	1.56639	9352	0.999979	0.999694	0.986046	1.01353	13729	0.203863	1.55146	0.844663	2.84967	7287	2.61974e-05	3.91279	2.09924	7.29309	5233	6.37296e-13	16.7399	7.77332	36.0494
ENSG00000063322	0.538445	1.1826	0.890429	1.57064	7688	0.410741	1.00862	0.993316	1.02416	3754	0.131527	1.50079	0.962861	2.33924	986	2.40609e-08	3.19601	2.13428	4.7859	11857	0.309907	0.811961	0.576893	1.14281	10865	0.592901	0.798712	0.564432	1.13023	5906	0.999979	0.999863	0.986132	1.01379	15693	0.203863	1.55794	0.847938	2.86243	3044	2.61974e-05	3.96337	2.12488	7.39256	2031	2.97703e-13	17.8403	8.32944	38.2109
ENSG00000063438	0.786082	1.08328	0.825934	1.42081	12022	0.410741	1.00801	0.992804	1.02345	6391	0.131527	1.47467	0.946947	2.29648	6784	2.3172e-08	3.24328	2.16694	4.85423	5804	0.309907	0.80512	0.572029	1.13319	5295	0.414807	1.32571	0.968068	1.81548	3252	0.999979	0.99933	0.985511	1.01334	6817	0.203863	1.56276	0.850527	2.87143	1957	2.72532e-05	3.81771	2.04784	7.11723	15662	2.99468e-13	17.2582	8.06826	36.9159
ENSG00000063587	0.78447	1.09041	0.814753	1.45932	11990	0.410741	1.00758	0.992482	1.0229	9780	0.131527	1.48885	0.95526	2.32048	2217	2.3172e-08	3.23526	2.1618	4.84174	7309	0.309907	0.807413	0.573836	1.13607	6872	0.977547	0.983382	0.729509	1.3256	15979	0.999979	0.9994	0.98571	1.01328	8165	0.203863	1.55323	0.845502	2.85337	5617	2.61974e-05	3.89885	2.09153	7.26789	8119	2.97703e-13	17.5252	8.18518	37.5231
ENSG00000063601	0.332632	1.24764	0.970675	1.60363	4241	0.410741	1.00906	0.993875	1.02447	2295	0.131527	1.5356	0.984475	2.39525	127	2.3172e-08	3.2238	2.15464	4.82349	8653	0.309907	0.811479	0.576798	1.14164	10497	0.55258	0.820883	0.619699	1.08738	5231	0.999979	0.998872	0.985124	1.01281	2693	0.203863	1.55775	0.847889	2.86191	3092	2.61974e-05	3.93282	2.10964	7.33162	3412	2.97703e-13	17.3915	8.12485	37.227
ENSG00000063660	0.344097	1.11826	0.981957	1.27347	4481	0.410741	1.0088	0.993648	1.02419	2889	0.131527	1.472	0.945283	2.29222	7899	3.23466e-08	3.14652	2.09951	4.71565	14567	0.321929	0.834253	0.591648	1.17634	15704	0.951067	1.02185	0.844289	1.23674	14841	0.999979	0.999468	0.98578	1.01335	10219	0.203863	1.55509	0.846417	2.8571	4289	2.61974e-05	3.89131	2.08722	7.25476	10587	2.97703e-13	17.4157	8.13348	37.2913
ENSG00000063761	0.0524007	1.79791	1.27543	2.53444	260	0.410741	1.01078	0.995199	1.02661	432	0.131527	1.4431	0.926305	2.24822	13310	2.3172e-08	3.25076	2.17212	4.86504	3849	0.310877	0.827282	0.587753	1.16443	14951	0.996299	0.996356	0.681368	1.45696	16928	0.999979	0.999431	0.985699	1.01335	9307	0.203863	1.55311	0.845349	2.85344	5921	2.61974e-05	3.89926	2.08674	7.28613	12250	3.13452e-13	17.5074	8.13841	37.662
ENSG00000063854	0.593204	0.855822	0.635452	1.15261	8639	0.411414	1.00683	0.99165	1.02224	15487	0.131527	1.44769	0.928165	2.258	12981	2.3172e-08	3.24919	2.17043	4.86412	4562	0.309907	0.821487	0.583236	1.15706	14008	0.509582	0.829581	0.648632	1.06101	4590	0.999979	1.00132	0.987414	1.01543	1977	0.203863	1.5476	0.842468	2.84293	9408	2.61974e-05	3.88579	2.0851	7.24153	10959	2.97703e-13	17.914	8.3658	38.36
ENSG00000063978	0.489101	1.19853	0.907835	1.58231	6908	0.410741	1.00838	0.993178	1.02382	4467	0.131527	1.48551	0.953873	2.31346	2628	2.3172e-08	3.25638	2.17613	4.87286	3014	0.309907	0.805406	0.572328	1.1334	5419	0.878317	1.08059	0.792319	1.47375	12173	0.999979	0.999682	0.985969	1.01358	13603	0.203863	1.56566	0.85162	2.8784	1581	2.61974e-05	3.89403	2.08865	7.25993	10039	2.97703e-13	17.6274	8.2359	37.7282
ENSG00000064012	0.861266	1.04663	0.841774	1.30135	13281	0.410741	1.00823	0.992757	1.02394	5893	0.131527	1.48095	0.950838	2.3066	3714	2.3172e-08	3.25861	2.17637	4.879	3355	0.309907	0.811984	0.576825	1.14301	10919	0.87398	0.932122	0.708045	1.22711	12075	0.999979	0.999252	0.985558	1.01314	5543	0.203863	1.53953	0.837286	2.83077	12039	2.61974e-05	3.89311	2.08871	7.2563	9722	3.63927e-13	17.1571	7.99056	36.839
ENSG00000064042	0.448112	0.919865	0.817096	1.03556	6254	0.411774	1.00679	0.991623	1.02219	15580	0.135268	1.42161	0.910165	2.22044	15141	2.59592e-08	3.17926	2.12267	4.76178	12947	0.309907	0.823894	0.585225	1.1599	14430	0.64031	1.10096	0.935616	1.29552	6597	0.999979	0.998476	0.984622	1.01252	1433	0.203863	1.56574	0.852109	2.87704	1481	2.61974e-05	3.94904	2.11728	7.36554	2695	2.97703e-13	17.7447	8.28961	37.9841
ENSG00000064102	0.100833	1.42346	1.11343	1.81981	806	0.410741	1.00911	0.993868	1.02458	2262	0.131527	1.44669	0.929284	2.25218	12824	2.3172e-08	3.48017	2.31872	5.2234	27	0.309907	0.80153	0.569843	1.12742	3482	0.379972	1.29814	0.986814	1.70768	2801	0.999979	1.00049	0.986691	1.01448	11165	0.203863	1.51421	0.823611	2.78386	15212	2.61974e-05	3.95474	2.12172	7.37134	2152	2.97703e-13	18.2681	8.52672	39.1387
ENSG00000064115	0.680144	1.06457	0.918332	1.23409	10031	0.410741	1.00825	0.993076	1.02366	4990	0.131527	1.46521	0.940808	2.28191	9862	2.3172e-08	3.26023	2.17863	4.87881	2674	0.309907	0.809735	0.57556	1.13919	9324	0.769337	0.918996	0.748747	1.12796	9326	0.999979	0.999366	0.985702	1.01322	7344	0.203863	1.5599	0.849009	2.86602	2530	2.61974e-05	3.9303	2.10748	7.32973	3894	2.97703e-13	17.7329	8.28109	37.9727
ENSG00000064195	0.0942161	1.19882	1.05877	1.35739	751	0.410741	1.00902	0.994032	1.02424	2118	0.131527	1.47374	0.946503	2.29467	7147	2.3172e-08	3.2436	2.16504	4.85945	7615	0.309907	0.813433	0.578465	1.14385	11372	0.592901	0.884351	0.731449	1.06922	5904	0.999979	0.998617	0.984856	1.01257	1762	0.203863	1.5825	0.861025	2.90854	388	2.61974e-05	3.98274	2.13562	7.42745	1396	2.97703e-13	17.9248	8.3693	38.3902
ENSG00000064199	0.584723	1.13297	0.896778	1.43138	8474	0.410741	1.00741	0.992235	1.02281	12893	0.131527	1.44944	0.929512	2.26019	12750	2.3172e-08	3.21769	2.14964	4.81642	9768	0.309907	0.799896	0.568281	1.12591	3075	0.301235	0.815289	0.675501	0.984004	1895	0.999979	1.00111	0.987379	1.01503	2772	0.203863	1.52997	0.8325	2.81177	13581	2.61974e-05	3.88776	2.08435	7.25152	11788	2.97703e-13	18.5363	8.64044	39.7658
ENSG00000064201	0.723099	0.91613	0.722791	1.16119	10880	0.410741	1.00734	0.992273	1.02265	13013	0.131527	1.48334	0.952423	2.31022	3093	2.64491e-08	3.19029	2.1265	4.78627	13179	0.309907	0.807403	0.573856	1.136	6831	0.490344	0.802394	0.606191	1.0621	4324	0.999979	0.998309	0.984625	1.01218	1043	0.203863	1.53398	0.835021	2.81802	12900	2.61974e-05	3.87439	2.07963	7.21806	12202	3.93543e-13	16.9452	7.90628	36.3181
ENSG00000064205	0.736662	0.959649	0.854364	1.07791	11099	0.410741	1.00828	0.993103	1.0237	4855	0.131527	1.50966	0.965391	2.36076	753	2.3172e-08	3.31224	2.2042	4.97729	1844	0.309907	0.80719	0.573758	1.13559	6602	0.848658	1.03504	0.9206	1.16371	11390	0.999979	0.99938	0.985675	1.01327	7681	0.203863	1.57297	0.854864	2.89429	942	2.61974e-05	3.92905	2.10605	7.33006	4293	2.97703e-13	17.4759	8.16753	37.3929
ENSG00000064218	NA	NA	NA	NA	NA	NA	NA	NA	NA	NA	NA	NA	NA	NA	NA	NA	NA	NA	NA	NA	NA	NA	NA	NA	NA	0.879528	1.09149	0.766666	1.55393	12207	0.999979	0.999558	0.985859	1.01345	11897	0.203863	1.54003	0.837421	2.83212	11968	2.61974e-05	3.90117	2.0931	7.27108	7128	2.97703e-13	17.6983	8.26023	37.9203
ENSG00000064225	0.0648975	1.33492	1.11783	1.59417	365	0.410741	1.00812	0.992791	1.02369	6083	0.173698	1.36481	0.874876	2.1291	16466	2.56797e-08	3.16422	2.11667	4.73022	12822	0.309907	0.821354	0.58383	1.15551	13863	0.669907	1.11605	0.914308	1.36231	7166	0.999979	1.00019	0.986374	1.0142	15146	0.203863	1.55711	0.847554	2.8607	3306	2.61974e-05	3.96755	2.12615	7.40375	2022	2.97703e-13	18.444	8.56466	39.7192
ENSG00000064270	0.741315	0.96481	0.870511	1.06932	11201	0.41118	1.00691	0.991612	1.02244	15430	0.131527	1.44316	0.922508	2.25765	13782	2.76881e-08	3.1875	2.12326	4.78515	13579	0.309907	0.802999	0.570501	1.13025	4218	0.944484	1.01873	0.878744	1.18101	14605	0.999979	0.999391	0.985702	1.01327	7920	0.203863	1.54851	0.842629	2.84571	9193	2.61974e-05	3.87684	2.07708	7.23606	13448	2.97846e-13	17.3883	8.11581	37.255
ENSG00000064300	0.612598	1.06256	0.940938	1.1999	8978	0.410741	1.00813	0.992931	1.02356	5632	0.131527	1.47174	0.944978	2.29213	8057	2.3172e-08	3.24256	2.16602	4.85416	6501	0.309907	0.823651	0.584061	1.16153	14535	0.426106	0.869646	0.741513	1.01992	3452	0.999979	0.996483	0.982413	1.01076	55	0.209261	1.48978	0.809404	2.74208	16391	2.61974e-05	3.91844	2.10269	7.30216	4396	1.36153e-12	16.0299	7.44475	34.5155
ENSG00000064309	0.123645	1.31038	1.0711	1.60312	1167	0.410741	1.00901	0.993883	1.02436	2327	0.131834	1.43238	0.919691	2.23086	14244	2.32304e-08	3.21402	2.14584	4.81392	10664	0.319546	0.833421	0.591681	1.17393	15606	0.604171	0.90213	0.767102	1.06093	6040	0.999979	0.999412	0.985722	1.01329	8500	0.203863	1.50866	0.819808	2.77634	15644	2.64866e-05	3.83548	2.05708	7.15138	15168	3.16277e-13	17.1895	8.02766	36.8076
ENSG00000064313	0.131352	1.29987	1.06419	1.58775	1301	0.410741	1.01118	0.995809	1.0268	216	0.131527	1.47007	0.944415	2.2883	8391	2.44605e-08	3.18484	2.12836	4.76575	12140	0.309907	0.786767	0.558909	1.10752	785	0.983072	1.00963	0.824181	1.23682	16132	0.999979	0.999464	0.985748	1.01337	10148	0.203863	1.55268	0.845211	2.85233	6376	2.61974e-05	3.8961	2.09009	7.26267	9143	2.97703e-13	17.5007	8.17998	37.442
ENSG00000064393	0.00841127	1.57282	1.29741	1.90671	8	0.410741	1.01172	0.996325	1.02736	99	0.131527	1.45171	0.933031	2.25873	12067	2.35059e-08	3.18829	2.13297	4.76575	11221	0.309907	0.817038	0.581078	1.14881	12703	0.821192	0.938164	0.773795	1.13745	10758	0.999979	0.999349	0.98568	1.01321	7034	0.203863	1.53731	0.836133	2.82649	12451	2.85371e-05	3.82006	2.04355	7.14094	16079	3.0211e-13	17.2868	8.07328	37.0151
ENSG00000064419	0.455074	1.16525	0.935095	1.45206	6384	0.410741	1.00916	0.993798	1.02475	2313	0.131527	1.4645	0.940642	2.28011	9934	4.61405e-08	3.11449	2.07419	4.67655	15674	0.309907	0.810807	0.57626	1.14082	10122	0.889371	1.06231	0.817104	1.38111	12545	0.999979	0.999712	0.985976	1.01364	14007	0.203863	1.54953	0.843453	2.84669	8561	2.61974e-05	3.8866	2.08478	7.24569	11330	2.97703e-13	17.4826	8.17275	37.3974
ENSG00000064489	0.667038	1.12693	0.857848	1.48041	9827	0.410741	1.00835	0.9931	1.02384	4738	0.131527	1.48007	0.950517	2.30464	3888	2.57283e-08	3.18833	2.12706	4.77909	12843	0.309907	0.804016	0.571398	1.13133	4613	0.703657	0.85122	0.619387	1.16983	7804	0.999979	0.999666	0.986002	1.01352	13405	0.203863	1.5529	0.845414	2.85243	5875	2.61974e-05	3.93423	2.11019	7.33495	3372	2.97703e-13	17.7018	8.26776	37.9005
ENSG00000064490	0.855801	1.06921	0.783726	1.4587	13193	0.410741	1.00741	0.992273	1.02278	12720	0.131527	1.48503	0.952793	2.31457	2922	2.3172e-08	3.29039	2.18654	4.95151	6841	0.309907	0.804532	0.571438	1.13271	5041	0.890938	0.936996	0.702553	1.24967	12642	0.999979	0.999516	0.985832	1.01339	11196	0.203863	1.55406	0.845994	2.85475	4803	2.61974e-05	3.90531	2.0949	7.28026	6618	2.97703e-13	17.6572	8.24355	37.8207
ENSG00000064545	0.119233	1.53276	1.11909	2.09935	1096	0.410741	1.00762	0.992456	1.02301	9681	0.131527	1.53267	0.983549	2.38837	137	2.3172e-08	3.52052	2.34108	5.29416	15	0.309907	0.755161	0.534556	1.06681	30	0.390708	1.35822	0.978444	1.88542	2949	0.999979	0.998647	0.984888	1.0126	1854	0.20603	1.49699	0.813741	2.75391	16168	3.91467e-05	3.7099	1.98696	6.92684	16922	7.66545e-13	16.3272	7.61133	35.0239
ENSG00000064547	0.971399	0.989902	0.796226	1.23069	16016	0.410741	1.00756	0.992427	1.02293	10317	0.131527	1.47328	0.944155	2.29895	8366	2.3172e-08	3.23677	2.15685	4.85742	10255	0.309907	0.810361	0.57342	1.14521	11091	0.79459	1.11585	0.829576	1.5009	10099	0.999979	0.999902	0.9862	1.0138	16132	0.203863	1.5386	0.837087	2.82802	12145	2.61974e-05	3.9193	2.10222	7.30699	4701	2.97703e-13	17.5354	8.19679	37.5133
ENSG00000064601	0.503425	1.14539	0.924662	1.41881	7131	0.410741	1.00739	0.992189	1.02282	13165	0.131527	1.4739	0.946395	2.29544	7213	2.3172e-08	3.21777	2.14979	4.8163	9705	0.309907	0.803216	0.570772	1.13032	4255	0.908959	1.06199	0.781901	1.4424	13191	0.999979	0.999448	0.985761	1.01333	9743	0.203863	1.54525	0.840731	2.84015	10400	2.6475e-05	3.85475	2.06274	7.20359	15148	5.32168e-13	17.088	7.91376	36.8976
ENSG00000064607	0.993932	0.996144	0.729545	1.36017	16556	0.410741	1.00754	0.992401	1.02291	10959	0.131527	1.47573	0.946933	2.29984	6727	2.3172e-08	3.24174	2.15891	4.86767	10296	0.309907	0.808481	0.574258	1.13824	8544	0.974649	1.02141	0.730505	1.42817	15836	0.999979	0.999402	0.985709	1.01328	8196	0.203863	1.55076	0.843838	2.8499	8109	2.61974e-05	3.88777	2.08323	7.25543	12334	2.97703e-13	17.5504	8.18859	37.6152
ENSG00000064651	0.24346	1.21772	1.0059	1.47413	2987	0.410741	1.00791	0.992689	1.02337	7110	0.131527	1.50401	0.965565	2.34271	767	2.3172e-08	3.27015	2.18511	4.89399	2001	0.309907	0.799216	0.56813	1.1243	2781	0.929874	0.98141	0.869836	1.1073	14004	0.999979	0.99928	0.985567	1.01318	5938	0.203863	1.54842	0.842602	2.84548	9219	2.61974e-05	3.89951	2.09182	7.26938	7981	2.97703e-13	17.7244	8.24595	38.0981
ENSG00000064652	0.642352	1.1008	0.895505	1.35315	9452	0.410741	1.0083	0.992979	1.02386	5119	0.131527	1.45794	0.935669	2.27174	11378	2.40609e-08	3.19985	2.13596	4.79365	11856	0.309907	0.823686	0.583985	1.16177	14557	0.597342	0.862355	0.68491	1.08577	5953	0.999979	1.0002	0.986412	1.01417	15095	0.203863	1.53167	0.83344	2.81484	13325	2.61974e-05	3.90039	2.09288	7.26896	7129	3.11949e-13	17.1893	8.03073	36.7925
ENSG00000064655	0.774081	1.02628	0.943553	1.11625	11819	0.410741	1.00758	0.992466	1.02292	9887	0.131527	1.49074	0.956019	2.32454	2036	2.3172e-08	3.24622	2.16847	4.85962	5352	0.309907	0.811839	0.576765	1.14272	10816	0.203613	1.1869	1.03736	1.358	1062	0.999979	1.00031	0.986516	1.0143	13684	0.203863	1.54416	0.840922	2.8355	10420	2.61974e-05	3.93497	2.11269	7.32905	2813	8.24633e-13	16.2142	7.56442	34.7547
ENSG00000064666	0.793232	0.958056	0.82514	1.11238	12141	0.410741	1.00742	0.992294	1.02278	12567	0.131527	1.47704	0.948458	2.30019	5206	2.3172e-08	3.23611	2.16199	4.84388	7457	0.309907	0.803125	0.570412	1.13078	4331	0.751206	1.10254	0.883054	1.37659	8861	0.999979	1.00105	0.986868	1.01544	3257	0.203863	1.56465	0.851518	2.87503	1650	2.61974e-05	3.9348	2.10956	7.33926	3629	2.97703e-13	17.3569	8.11163	37.1394
ENSG00000064687	0.463386	0.888354	0.747085	1.05634	6530	0.410741	1.00711	0.991965	1.02249	14552	0.131527	1.44892	0.929715	2.25808	12720	2.57071e-08	3.18234	2.12449	4.76693	12840	0.310102	0.825412	0.585887	1.16286	14746	0.571182	1.1702	0.927447	1.47649	5551	0.999979	0.999516	0.985808	1.01342	11217	0.203863	1.51933	0.826457	2.79308	14788	2.64455e-05	3.83776	2.05806	7.15646	15118	2.97703e-13	17.6781	8.26124	37.8293
ENSG00000064692	0.293232	1.17366	0.990631	1.3905	3670	0.410741	1.00806	0.992906	1.02345	5877	0.131748	1.43368	0.91985	2.23455	14209	2.3172e-08	3.23882	2.16467	4.84598	6221	0.363583	0.849517	0.600672	1.20145	16451	0.900255	0.951482	0.751889	1.20406	12910	0.999979	0.998916	0.985039	1.01299	2948	0.203863	1.54191	0.838552	2.83522	11479	2.61974e-05	3.90136	2.09304	7.27199	7240	3.33213e-13	17.2424	8.03513	37.0003
ENSG00000064703	0.342248	1.3194	0.95718	1.81869	4438	0.410741	1.00887	0.993776	1.0242	2621	0.131527	1.48566	0.954231	2.31305	2533	2.3172e-08	3.29049	2.19917	4.92338	1048	0.309907	0.820233	0.582909	1.15418	13631	0.903675	0.932182	0.664542	1.30761	12964	0.999979	0.9992	0.985485	1.01311	4993	0.203863	1.54525	0.840731	2.84013	10402	2.61974e-05	3.86947	2.07382	7.2199	13763	4.35332e-13	17.1313	7.95504	36.8927
ENSG00000064726	0.281024	1.32179	0.989871	1.765	3501	0.410741	1.00903	0.993834	1.02445	2378	0.131527	1.45995	0.937772	2.2729	10805	3.66465e-08	3.12589	2.08633	4.68344	15092	0.309907	0.81453	0.579064	1.14574	11927	0.874474	0.932051	0.707291	1.22823	12085	0.999979	0.999072	0.985318	1.01302	3844	0.203863	1.54496	0.840732	2.83907	10430	2.61974e-05	3.90677	2.09589	7.28227	6210	4.31927e-13	17.0839	7.94001	36.7581
ENSG00000064763	0.693071	0.947644	0.830655	1.08111	10259	0.410741	1.00851	0.993175	1.02409	4217	0.131527	1.47087	0.944377	2.29089	8369	2.3172e-08	3.24816	2.16947	4.8632	5132	0.309907	0.820387	0.582082	1.15626	13838	0.879528	0.953513	0.786797	1.15556	12213	0.999979	0.99942	0.985748	1.01328	8806	0.203863	1.55033	0.843862	2.84824	8158	2.61974e-05	3.89207	2.08798	7.25497	10119	3.57028e-13	17.1718	7.99865	36.8651
ENSG00000064787	0.379843	0.945175	0.881166	1.01383	5082	0.410741	1.00781	0.99264	1.02321	7670	0.15738	1.38828	0.886098	2.17508	16220	2.58089e-08	3.17731	2.1221	4.75722	12887	0.309907	0.805985	0.573109	1.13349	5558	0.526662	0.932145	0.847367	1.0254	4832	0.999979	0.999969	0.986217	1.01391	16801	0.203863	1.55697	0.847589	2.86007	3301	2.61974e-05	4.00747	2.14836	7.47539	902	2.97703e-13	18.1451	8.46949	38.8743
ENSG00000064835	NA	NA	NA	NA	NA	NA	NA	NA	NA	NA	NA	NA	NA	NA	NA	NA	NA	NA	NA	NA	NA	NA	NA	NA	NA	NA	NA	NA	NA	NA	NA	NA	NA	NA	NA	NA	NA	NA	NA	NA	NA	NA	NA	NA	NA	NA	NA	NA	NA
ENSG00000064886	0.970537	1.00496	0.906455	1.11417	15995	0.410741	1.00748	0.992284	1.02291	12296	0.131527	1.47368	0.944958	2.29823	7985	2.3172e-08	3.24551	2.16815	4.85821	5358	0.309907	0.809006	0.574703	1.13883	8987	0.894478	1.02066	0.93064	1.11938	12715	0.999979	0.9996	0.985869	1.01352	12527	0.203863	1.5479	0.842446	2.84408	9387	2.61974e-05	3.94589	2.11143	7.37418	4108	2.97703e-13	17.6942	8.25621	37.9213
ENSG00000064932	0.997416	0.998784	0.808567	1.23375	16673	0.410741	1.00754	0.992358	1.02295	11407	0.131527	1.47611	0.947757	2.29902	6021	2.3172e-08	3.24396	2.16726	4.85558	5781	0.309907	0.808309	0.574455	1.13736	7993	0.789364	1.11829	0.832912	1.50145	9914	0.999979	0.999699	0.985961	1.01363	13840	0.203863	1.55981	0.849	2.86574	2540	2.61974e-05	3.92305	2.10345	7.31671	4645	2.97703e-13	17.5627	8.20883	37.5751
ENSG00000064933	0.411317	0.793741	0.585231	1.07654	5602	0.469868	1.00574	0.990446	1.02126	16584	0.131527	1.48666	0.954061	2.31659	2560	2.3172e-08	3.28686	2.19298	4.92639	1860	0.309907	0.81407	0.578508	1.14555	11821	0.69531	1.21138	0.838076	1.75097	7574	0.999979	1.00005	0.986302	1.01399	16627	0.203863	1.53692	0.836211	2.82479	12453	2.61974e-05	3.88038	2.08127	7.23467	12248	2.97703e-13	18.0812	8.42892	38.7866
ENSG00000064961	0.481415	0.818905	0.605058	1.10833	6822	0.410741	1.00801	0.992823	1.02343	6312	0.131527	1.45567	0.934229	2.26815	11760	2.9761e-08	3.16602	2.11105	4.74821	14094	0.309907	0.817837	0.581155	1.15091	13056	0.9202	0.953403	0.722719	1.25772	13686	0.999979	0.999513	0.985818	1.0134	11150	0.203863	1.55752	0.847585	2.8621	3251	2.61974e-05	3.93105	2.10442	7.34318	5305	2.97703e-13	17.7726	8.25933	38.2433
ENSG00000064989	0.23077	1.24652	1.01281	1.53416	2728	0.410741	1.00721	0.992047	1.02261	14133	0.132098	1.43053	0.917938	2.22937	14445	2.3172e-08	3.21546	2.14881	4.8116	9694	0.337412	0.840925	0.596107	1.18629	16099	0.718093	0.91211	0.755055	1.10183	8107	0.999979	0.999101	0.985424	1.01297	4012	0.203863	1.52	0.826053	2.79691	14814	2.61974e-05	3.91611	2.10087	7.29978	4901	9.3752e-13	16.5045	7.64738	35.62
ENSG00000064995	0.71192	1.12203	0.830692	1.51553	10675	0.410741	1.00759	0.992441	1.02296	10016	0.131527	1.46353	0.939385	2.28013	10319	2.34162e-08	3.20867	2.14227	4.80591	11093	0.309907	0.796032	0.564323	1.12288	2311	0.47661	1.32345	0.934602	1.87409	4106	0.999979	1.0003	0.986584	1.0142	13878	0.203863	1.51728	0.825644	2.78831	14931	2.89534e-05	3.79108	2.03387	7.06646	16174	2.97703e-13	17.6101	8.23079	37.6773
ENSG00000064999	0.985085	1.004	0.857548	1.17546	16361	0.410741	1.00752	0.992346	1.02292	11666	0.131527	1.47765	0.947266	2.305	6319	2.3172e-08	3.2422	2.16524	4.85482	7001	0.309907	0.807399	0.572332	1.13901	8468	0.79459	1.11166	0.835992	1.47823	10051	0.999979	0.999805	0.986077	1.01372	15098	0.203863	1.54783	0.842595	2.84332	9305	2.61974e-05	3.86879	2.07521	7.21255	13304	2.97703e-13	17.5145	8.18858	37.4617
ENSG00000065000	0.362447	1.29386	0.948861	1.76429	4791	0.410741	1.00845	0.993201	1.02392	4285	0.131527	1.49384	0.959395	2.32599	1436	2.3172e-08	3.24146	2.16675	4.84922	4855	0.309907	0.79422	0.56417	1.11808	1684	0.532681	1.31239	0.903949	1.90537	4917	0.999979	0.999886	0.986184	1.01378	15947	0.203863	1.54016	0.838198	2.82998	11719	2.88811e-05	3.80397	2.03779	7.10091	16158	4.37804e-13	16.8045	7.84321	36.0045
ENSG00000065029	0.593712	0.87746	0.683164	1.12702	8647	0.419989	1.00655	0.991325	1.02202	16024	0.131527	1.44553	0.92656	2.25519	13242	2.82168e-08	3.17579	2.11737	4.76329	13745	0.309907	0.815473	0.579124	1.14828	12426	0.864294	0.920375	0.675515	1.25399	11866	0.999979	0.999516	0.985848	1.01337	11194	0.203863	1.55447	0.846137	2.85577	4620	2.61974e-05	3.90958	2.09722	7.28812	5868	2.97846e-13	17.3462	8.10148	37.1401
ENSG00000065054	0.559453	1.11201	0.922076	1.34107	7995	0.410741	1.00723	0.992074	1.02261	14035	0.131527	1.46007	0.937194	2.27468	10947	2.3172e-08	3.25209	2.17315	4.8667	3589	0.309907	0.798533	0.567002	1.12461	2759	0.959285	1.01856	0.841243	1.23325	15180	0.999979	0.999264	0.985481	1.01324	5779	0.203863	1.55555	0.846585	2.85823	4098	2.61974e-05	3.8826	2.08041	7.24597	12859	3.55749e-13	17.3315	8.05349	37.2981
ENSG00000065057	0.721999	0.899256	0.675306	1.19747	10864	0.410741	1.00777	0.992622	1.02315	7922	0.131527	1.4803	0.950379	2.3057	3930	2.3172e-08	3.24078	2.16458	4.85206	7024	0.309907	0.807838	0.574143	1.13665	7311	0.889371	1.05061	0.848419	1.30098	12529	0.999979	0.998989	0.985174	1.013	3319	0.203863	1.55219	0.844959	2.85139	6811	2.61974e-05	3.87549	2.07829	7.22679	12876	4.35876e-13	17.104	7.9456	36.8186
ENSG00000065060	0.140079	1.43314	1.08288	1.89669	1417	0.410741	1.01048	0.995167	1.02602	505	0.131527	1.47024	0.944463	2.28871	8359	2.3172e-08	3.21346	2.14818	4.80701	9581	0.309907	0.782755	0.555785	1.10241	521	0.996333	0.997718	0.778303	1.27899	16938	0.999979	0.999418	0.985731	1.0133	8776	0.203863	1.55303	0.845375	2.85304	5894	2.61974e-05	3.89826	2.08986	7.2715	10050	2.97703e-13	17.4835	8.15747	37.4716
ENSG00000065135	0.235955	1.28402	1.01171	1.62961	2831	0.410741	1.00943	0.994108	1.02499	1702	0.131621	1.43552	0.921304	2.23674	14034	3.71539e-08	3.11955	2.08315	4.67158	15138	0.309907	0.812849	0.577769	1.14358	11227	0.635005	1.20784	0.880265	1.65731	6527	0.999979	1.00051	0.98669	1.01452	10830	0.203863	1.56116	0.849769	2.86808	2229	2.61974e-05	3.9151	2.10036	7.29779	4993	2.97703e-13	18.0802	8.43343	38.7615
ENSG00000065150	0.0865413	1.42385	1.12386	1.8039	663	0.410741	1.0096	0.994449	1.02498	1276	0.131527	1.47798	0.949575	2.30042	4428	3.80276e-08	3.11237	2.07933	4.65864	15198	0.309907	0.785588	0.557883	1.10623	689	0.885718	1.062	0.825233	1.3667	12376	0.999979	0.999982	0.986087	1.01407	16938	0.203863	1.55229	0.845007	2.85157	6735	2.61974e-05	3.91236	2.09848	7.29412	5617	2.97703e-13	17.3794	8.12117	37.192
ENSG00000065154	0.213986	1.11666	1.00971	1.23494	2486	0.410741	1.00883	0.993582	1.02431	2969	0.158089	1.3845	0.886201	2.163	16234	5.98479e-08	3.07585	2.04986	4.61537	16105	0.340678	0.842749	0.598069	1.18753	16167	0.849648	1.06542	0.857219	1.32419	11444	0.999979	0.999272	0.985559	1.01317	5823	0.203863	1.55096	0.844293	2.84911	7730	2.61974e-05	3.89391	2.08927	7.25735	9366	3.74525e-13	17.1067	7.96875	36.7235
ENSG00000065183	0.173611	1.27933	1.04054	1.57292	1879	0.410741	1.00936	0.994165	1.02479	1688	0.133757	1.42396	0.913906	2.21868	14838	3.44525e-08	3.12823	2.08942	4.68353	14853	0.309907	0.798569	0.567309	1.1241	2718	0.587945	1.17556	0.918871	1.50397	5770	0.999979	1.00068	0.986783	1.01477	6736	0.203863	1.57079	0.854796	2.88653	1000	2.61974e-05	3.96079	2.12329	7.38849	2182	2.97703e-13	18.2928	8.52156	39.2681
ENSG00000065243	0.995607	1.00169	0.816522	1.22886	16637	0.410741	1.00756	0.992273	1.02308	11860	0.131527	1.47628	0.947951	2.29905	5744	2.3172e-08	3.24357	2.16699	4.855	5930	0.309907	0.808192	0.57431	1.13732	7920	0.8929	0.950508	0.757687	1.1924	12671	0.999979	0.999065	0.985287	1.01304	3806	0.203863	1.54718	0.842021	2.84288	9674	2.61974e-05	3.87953	2.08076	7.23329	12365	5.3479e-13	17.0506	7.90052	36.7978
ENSG00000065268	0.938562	0.975899	0.768727	1.2389	15039	0.410741	1.00775	0.992477	1.02327	8726	0.131527	1.47348	0.945862	2.29542	7560	2.31865e-08	3.22977	2.15334	4.8443	10429	0.309907	0.812176	0.57535	1.14648	11668	0.966714	0.978193	0.745381	1.28372	15475	0.999979	0.999503	0.985781	1.01342	10977	0.203863	1.55625	0.846664	2.86054	3937	2.61974e-05	3.91225	2.09498	7.30591	8865	2.98765e-13	17.6175	8.19217	37.887
ENSG00000065308	0.123621	1.29172	1.06732	1.56331	1162	0.410741	1.00845	0.993181	1.02396	4311	0.137327	1.41416	0.907475	2.20374	15368	5.34625e-08	3.07722	2.05376	4.61069	15959	0.310214	0.826254	0.587317	1.1624	14774	0.720217	1.13659	0.872701	1.48029	8133	0.999979	1.00039	0.986567	1.0144	12752	0.203863	1.56149	0.849975	2.8686	2151	2.61974e-05	3.858	2.06905	7.19372	14127	2.97703e-13	17.756	8.29333	38.0156
ENSG00000065320	0.452678	1.11759	0.953016	1.3106	6352	0.410741	1.00764	0.99245	1.02306	9586	0.132011	1.4323	0.91814	2.23438	14399	2.62383e-08	3.17824	2.12167	4.76097	13085	0.311903	0.827681	0.587122	1.1668	15085	0.991991	0.996325	0.8343	1.18982	16701	0.999979	0.999439	0.985723	1.01335	9534	0.203863	1.55202	0.844315	2.85294	7496	2.61974e-05	3.89485	2.08809	7.26493	10708	2.97846e-13	17.4687	8.14328	37.4732
ENSG00000065325	0.696277	1.22813	0.73857	2.04219	10324	0.410741	1.00714	0.991949	1.02257	14506	0.131527	1.46561	0.940927	2.28286	9805	2.73578e-08	3.18674	2.12346	4.78245	13477	0.309907	0.815026	0.578835	1.1476	12276	0.712378	1.37417	0.724281	2.60721	7947	0.999979	0.999411	0.985702	1.01331	8512	0.203863	1.57313	0.855323	2.89335	893	2.61974e-05	3.97377	2.12634	7.42629	2319	2.97703e-13	17.9576	8.36405	38.5549
ENSG00000065328	0.60152	1.09244	0.919515	1.29788	8777	0.410741	1.00709	0.991923	1.02249	14682	0.131527	1.43963	0.922176	2.24744	13878	2.86061e-08	3.17264	2.11544	4.75818	13847	0.309907	0.801698	0.569531	1.12851	3688	0.120715	1.27828	1.0867	1.50363	430	0.999979	1.00229	0.988499	1.01627	424	0.235768	1.4491	0.787242	2.6674	16954	4.89186e-05	3.649	1.95393	6.81461	17042	2.97703e-13	18.108	8.45716	38.7718
ENSG00000065357	0.370439	0.864913	0.724096	1.03311	4958	0.455207	1.00595	0.99066	1.02147	16510	0.131527	1.45069	0.931033	2.26039	12458	2.83363e-08	3.16548	2.11276	4.74275	13762	0.309907	0.789554	0.560306	1.1126	1085	0.847153	0.929523	0.726986	1.18849	11319	0.999979	0.99887	0.985064	1.01287	2703	0.203863	1.52908	0.830459	2.81541	13979	2.62103e-05	3.85303	2.06498	7.18932	14700	3.00625e-13	17.316	8.08579	37.0826
ENSG00000065361	0.204362	0.883261	0.790282	0.987179	2354	0.410741	1.00791	0.992601	1.02345	7480	0.174856	1.36742	0.873042	2.14176	16474	2.5628e-08	3.17856	2.12306	4.75883	12778	0.324847	0.83615	0.593706	1.1776	15792	0.325215	0.826617	0.68876	0.992067	2148	0.999979	1.00089	0.987097	1.01487	4167	0.206011	1.49748	0.813888	2.75524	16147	2.61974e-05	3.92963	2.10781	7.32607	3730	2.97703e-13	18.3977	8.58084	39.4455
ENSG00000065413	0.526854	1.11502	0.931004	1.33541	7541	0.410741	1.00854	0.993268	1.02404	3988	0.131977	1.43373	0.918358	2.23831	14353	2.3172e-08	3.27502	2.18812	4.90179	1778	0.309907	0.81682	0.580307	1.14973	12798	0.873626	0.957371	0.80772	1.13475	12060	0.999979	0.999145	0.985413	1.01307	4444	0.203863	1.54221	0.839044	2.83468	11278	2.61974e-05	3.8876	2.08563	7.24646	10957	5.90306e-13	16.9716	7.86121	36.6402
ENSG00000065427	0.36248	1.28047	0.950714	1.72461	4799	0.410741	1.00911	0.993762	1.0247	2402	0.131527	1.43744	0.922197	2.24056	13910	2.33741e-08	3.19775	2.13769	4.78349	11033	0.317268	0.832064	0.590721	1.17201	15490	0.314072	1.45021	1.02226	2.05731	2027	0.999979	1.00068	0.987009	1.01453	6556	0.203863	1.51614	0.825181	2.78567	15007	3.30046e-05	3.74559	2.00974	6.98073	16700	2.97703e-13	17.954	8.38256	38.4542
ENSG00000065457	0.304186	1.27666	0.980831	1.66173	3825	0.410741	1.01042	0.994833	1.02625	697	0.141375	1.40883	0.902173	2.20002	15637	6.22173e-08	3.07568	2.04864	4.61759	16150	0.309907	0.822855	0.584925	1.15757	14167	0.958302	1.02838	0.776822	1.36139	15093	0.999979	0.999415	0.98573	1.01329	8588	0.203863	1.54797	0.841952	2.84603	9618	2.61974e-05	3.87521	2.07356	7.24224	14233	2.97703e-13	17.4655	8.16302	37.3691
ENSG00000065485	0.321712	1.22847	0.977193	1.54435	4069	0.414476	1.00672	0.991439	1.02224	15814	0.149962	1.39576	0.893236	2.18101	16018	9.11882e-08	3.03957	2.02223	4.56869	16467	0.309907	0.816403	0.580119	1.14893	12629	0.659892	1.16762	0.887342	1.53644	6967	0.999979	1.00011	0.986365	1.01405	16009	0.203863	1.56012	0.849356	2.86567	2386	2.61974e-05	3.86389	2.0733	7.20091	13455	2.97703e-13	17.6376	8.24265	37.7408
ENSG00000065491	0.705227	1.13159	0.82594	1.55036	10507	0.410741	1.00882	0.993316	1.02457	3458	0.131527	1.48382	0.952838	2.31069	2943	2.3172e-08	3.23905	2.1649	4.84617	6046	0.309907	0.806469	0.573249	1.13457	6012	0.920896	0.943011	0.668412	1.33042	13724	0.999979	0.999445	0.985764	1.01332	9670	0.203863	1.55844	0.84802	2.86401	2964	2.61974e-05	3.91819	2.1001	7.31024	5670	2.97703e-13	17.4441	8.15157	37.3298
ENSG00000065518	0.620474	0.863346	0.640037	1.16457	9085	0.410741	1.00699	0.991807	1.0224	15040	0.131527	1.47519	0.947204	2.29749	6570	2.3172e-08	3.27927	2.18916	4.91221	1992	0.309907	0.804711	0.571886	1.13232	4984	0.991133	1.008	0.719587	1.41202	16637	0.999979	0.999397	0.985678	1.01331	8096	0.203863	1.55335	0.845494	2.85382	5595	2.61974e-05	3.89666	2.09043	7.26356	8893	2.97703e-13	17.4729	8.15587	37.4335
ENSG00000065526	0.598991	1.14649	0.879752	1.4941	8731	0.410741	1.00871	0.993433	1.02421	3407	0.131527	1.49999	0.96235	2.33799	1039	2.40689e-08	3.19522	2.1339	4.78438	11866	0.309907	0.79846	0.56703	1.12435	2729	0.836704	0.898123	0.634736	1.2708	11130	0.999979	0.998522	0.984537	1.0127	1578	0.203863	1.53784	0.836411	2.82752	12351	2.67433e-05	3.84064	2.05699	7.17094	15372	3.08653e-13	17.2574	8.05633	36.967
ENSG00000065534	0.424372	1.07304	0.975501	1.18034	5816	0.422542	1.00655	0.991184	1.02215	16107	0.143588	1.40677	0.899224	2.2008	15775	1.13308e-07	3.05091	2.02069	4.60637	16563	0.309907	0.818309	0.581162	1.15223	13252	0.982993	0.993396	0.864074	1.14207	16127	0.999979	0.999273	0.985255	1.01349	6067	0.203863	1.55147	0.844283	2.851	7649	2.61974e-05	3.89556	2.08977	7.26176	9347	3.36191e-13	17.4131	8.09146	37.4736
ENSG00000065548	0.932655	0.971728	0.751186	1.25702	14881	0.410741	1.00737	0.99217	1.0228	13303	0.131527	1.48263	0.950281	2.3132	3897	2.3172e-08	3.26034	2.17214	4.8937	7766	0.309907	0.809944	0.575372	1.14015	9722	0.763759	1.17265	0.803161	1.71212	9179	0.999979	0.999875	0.986176	1.01376	15830	0.203863	1.54601	0.841431	2.84057	10027	2.61974e-05	3.89557	2.08976	7.26184	9361	2.97703e-13	18.1536	8.44247	39.0353
ENSG00000065559	0.446077	1.20974	0.924569	1.58288	6208	0.410741	1.00842	0.993288	1.02379	4135	0.131527	1.48545	0.953951	2.31307	2610	2.3172e-08	3.27202	2.18663	4.89618	1813	0.309907	0.804298	0.571756	1.13142	4679	0.387392	0.81181	0.650222	1.01355	2899	0.999979	1.00027	0.986517	1.01422	14212	0.203863	1.53393	0.834852	2.81838	12948	2.61974e-05	3.94305	2.11534	7.34995	2737	3.27347e-13	17.1272	7.99906	36.6719
ENSG00000065600	0.683826	1.09731	0.878899	1.37	10115	0.410741	1.0074	0.992206	1.02282	13066	0.131527	1.45728	0.934896	2.27156	11581	4.29072e-08	3.14765	2.09062	4.7391	15518	0.309907	0.796202	0.564718	1.12257	2281	0.588636	1.19021	0.91217	1.55299	5800	0.999979	1.00024	0.986482	1.0142	14514	0.203863	1.51138	0.821344	2.78113	15463	2.62332e-05	3.84475	2.06206	7.16861	14799	3.05748e-13	17.2256	8.04822	36.8679
ENSG00000065609	0.991373	1.00281	0.848511	1.18518	16482	0.410741	1.0075	0.992208	1.02304	12555	0.131527	1.47616	0.947901	2.29882	5848	2.3172e-08	3.24307	2.16636	4.85492	6389	0.309907	0.807673	0.57243	1.13959	8840	0.747409	1.19138	0.804472	1.76436	8754	0.999979	1.00001	0.986203	1.01401	17025	0.203863	1.5568	0.847497	2.85976	3379	2.61974e-05	3.93897	2.11204	7.34622	3246	2.97703e-13	17.7293	8.28199	37.9532
ENSG00000065613	0.531829	1.12872	0.921994	1.3818	7596	0.410741	1.0087	0.993531	1.02411	3234	0.131527	1.49385	0.958973	2.32707	1494	2.3172e-08	3.24104	2.16569	4.85036	6168	0.309907	0.794375	0.563853	1.11914	1786	0.822839	0.928607	0.741532	1.16288	10792	0.999979	0.999271	0.985557	1.01318	5817	0.203863	1.54976	0.84358	2.8471	8433	2.61974e-05	3.92534	2.10512	7.31944	4220	3.38272e-13	17.1636	8.00521	36.7998
ENSG00000065615	0.388126	1.16674	0.960227	1.41766	5220	0.410741	1.00884	0.993529	1.02438	3049	0.131527	1.45146	0.931828	2.26085	12300	2.73817e-08	3.16767	2.11513	4.74396	13494	0.309907	0.807143	0.573619	1.13574	6645	0.946601	1.0302	0.806953	1.31521	14673	0.999979	0.999501	0.9858	1.01339	10934	0.203863	1.5516	0.844589	2.85044	7324	2.61974e-05	3.88902	2.08573	7.25139	11173	2.97703e-13	17.5124	8.18544	37.4671
ENSG00000065618	0.939857	0.994018	0.936033	1.0556	15083	0.410741	1.00741	0.992209	1.02283	13020	0.131527	1.47882	0.949256	2.30382	4571	2.36385e-08	3.22727	2.14927	4.84595	11452	0.309907	0.804081	0.56923	1.13583	5791	0.689693	0.944551	0.847634	1.05255	7490	0.999979	0.997788	0.983767	1.01201	515	0.203863	1.52083	0.826747	2.7976	14695	2.61974e-05	3.92578	2.10597	7.31813	3954	9.78454e-13	16.4597	7.62721	35.5203
ENSG00000065621	0.472241	1.10568	0.952252	1.28384	6661	0.410741	1.00793	0.99286	1.02322	6440	0.131527	1.51487	0.971357	2.3625	433	2.3172e-08	3.27619	2.18763	4.9064	2031	0.309907	0.772165	0.5461	1.09181	212	0.455244	0.890622	0.775693	1.02258	3773	0.999979	1.0003	0.986494	1.01429	13918	0.203863	1.5339	0.834888	2.81815	12940	2.61974e-05	3.93431	2.1102	7.33526	3378	2.97703e-13	17.8924	8.35543	38.3149
ENSG00000065665	0.990155	1.00415	0.801408	1.25819	16461	0.410741	1.00756	0.9924	1.02295	10666	0.131527	1.47543	0.946577	2.29975	6989	2.326e-08	3.24056	2.15726	4.86786	10716	0.309907	0.808104	0.574257	1.13718	7738	0.994396	1.00349	0.76814	1.31096	16867	0.999979	0.999429	0.985725	1.01332	9235	0.203863	1.5524	0.844601	2.85336	7165	2.61974e-05	3.89505	2.08662	7.27081	11704	2.97703e-13	17.495	8.17682	37.4319
ENSG00000065675	0.716271	1.06607	0.900017	1.26277	10752	0.410741	1.00803	0.992829	1.02345	6249	0.131527	1.45587	0.933662	2.27015	11871	2.3172e-08	3.23462	2.16167	4.84013	7202	0.318773	0.830191	0.585752	1.17664	15562	0.761195	0.882328	0.657908	1.1833	9067	0.999979	0.998412	0.984543	1.01248	1284	0.203863	1.53596	0.835642	2.82317	12651	2.66523e-05	3.83597	2.0562	7.15623	15299	6.71008e-13	16.7127	7.7578	36.0043
ENSG00000065717	0.202957	0.897509	0.814972	0.988405	2316	0.410741	1.00742	0.992261	1.02281	12731	0.153394	1.39061	0.890278	2.17211	16113	2.36002e-08	3.19528	2.13559	4.78078	11359	0.34311	0.84379	0.598857	1.1889	16218	0.557396	0.881736	0.736022	1.0563	5285	0.999979	0.999406	0.985766	1.01324	8263	0.203863	1.54808	0.842399	2.8449	9396	2.61974e-05	3.92823	2.10651	7.32538	4022	2.97703e-13	17.9298	8.36829	38.4162
ENSG00000065802	0.359197	1.23467	0.959355	1.589	4741	0.410741	1.00717	0.991938	1.02264	14464	0.131527	1.4711	0.944755	2.29069	8200	2.3172e-08	3.33019	2.22212	4.99079	566	0.314613	0.83038	0.589487	1.16972	15344	0.796083	1.1574	0.777286	1.7234	10147	0.999979	0.999383	0.98573	1.01323	7715	0.203863	1.5585	0.848288	2.86333	2851	2.61974e-05	3.8935	2.08859	7.25819	9955	4.04715e-13	17.0055	7.92273	36.5007
ENSG00000065809	0.574971	0.93218	0.820108	1.05957	8245	0.410741	1.00736	0.992277	1.02267	12916	0.131527	1.45893	0.936342	2.27317	11188	2.3172e-08	3.24605	2.16855	4.85895	5125	0.309907	0.796001	0.565242	1.12097	2089	0.271633	0.81098	0.673481	0.97655	1707	0.999979	0.999976	0.986237	1.01391	16872	0.203863	1.5184	0.825976	2.79129	14864	2.61974e-05	3.87586	2.07823	7.22841	12953	2.97703e-13	17.9166	8.36907	38.356
ENSG00000065833	0.13412	1.16687	1.03659	1.31353	1329	0.410741	1.00835	0.993097	1.02384	4744	0.19995	1.34271	0.85694	2.10386	16650	1.55094e-07	2.98491	1.98404	4.49067	16658	0.353692	0.847367	0.600782	1.19516	16379	0.388373	1.13861	0.991269	1.30785	2924	0.999979	1.00041	0.986735	1.01428	12332	0.203863	1.52352	0.828834	2.80044	14388	2.61974e-05	3.86429	2.07215	7.20638	13804	2.97703e-13	17.4188	8.14327	37.2597
ENSG00000065882	0.410865	0.876448	0.736598	1.04285	5597	0.410741	1.00875	0.993584	1.02415	3065	0.131527	1.4758	0.94812	2.29716	5603	2.3172e-08	3.29657	2.20229	4.93458	985	0.309907	0.8192	0.58237	1.15234	13353	0.95012	1.02973	0.800228	1.32504	14776	0.999979	0.999705	0.985802	1.01381	13979	0.203863	1.55463	0.846229	2.85604	4515	2.61974e-05	3.91187	2.09688	7.29784	6570	2.97703e-13	17.6004	8.21139	37.7249
ENSG00000065883	0.681354	1.1315	0.844261	1.51647	10056	0.410741	1.00857	0.99325	1.02412	3977	0.131527	1.47914	0.949939	2.30315	4201	2.3172e-08	3.22597	2.15533	4.82844	8801	0.309907	0.807358	0.573907	1.13577	6713	0.982993	0.983541	0.69363	1.39462	16126	0.999979	0.999373	0.985655	1.01328	7553	0.203863	1.55312	0.845447	2.85314	5731	2.61974e-05	3.89908	2.09161	7.26847	8095	2.97703e-13	17.4951	8.17734	37.4302
ENSG00000065911	0.239276	1.17188	1.00617	1.36488	2906	0.484385	1.00555	0.99022	1.02112	16634	0.159665	1.3836	0.884671	2.1639	16265	1.24871e-07	3.00958	2.00058	4.52746	16604	0.309907	0.800184	0.568656	1.12598	3108	0.406037	1.21373	0.980968	1.50171	3144	0.999979	1.00055	0.986832	1.01446	9758	0.203863	1.52504	0.829848	2.80262	14183	2.6657e-05	3.83155	2.05491	7.14424	15302	2.97703e-13	18.2013	8.49493	38.9984
ENSG00000065923	0.605423	1.09148	0.918476	1.29707	8874	0.410741	1.00788	0.992688	1.0233	7230	0.131527	1.45246	0.931782	2.2641	12286	2.3172e-08	3.22584	2.15536	4.828	8759	0.309907	0.798207	0.566809	1.12407	2677	0.975333	0.987051	0.799518	1.21857	15857	0.999979	0.999455	0.985757	1.01334	9919	0.203863	1.55419	0.845916	2.85548	4861	2.61974e-05	3.90165	2.09256	7.27474	7824	2.97703e-13	17.5742	8.18329	37.7417
ENSG00000065970	0.108962	1.40999	1.10327	1.80198	930	0.410741	1.00842	0.993362	1.0237	3989	0.131527	1.44616	0.928622	2.25214	12945	2.3172e-08	3.26996	2.18537	4.89284	1904	0.309907	0.816443	0.580521	1.14824	12537	0.834705	1.09594	0.817549	1.46913	11079	0.999979	0.999572	0.985877	1.01346	12111	0.203863	1.55182	0.844815	2.85049	7065	2.61974e-05	3.91027	2.09769	7.28906	5723	2.97703e-13	17.6265	8.23573	37.7253
ENSG00000065978	0.215968	1.30158	1.02249	1.65684	2509	0.411022	1.00685	0.99172	1.02221	15386	0.138142	1.41326	0.906366	2.20365	15423	2.3172e-08	3.22789	2.15798	4.82824	7730	0.309907	0.806429	0.573324	1.13431	5916	0.100372	1.46629	1.15437	1.86249	290	0.999979	1.00445	0.99036	1.01874	11	0.203863	1.52976	0.832521	2.81095	13585	2.61974e-05	4.20907	2.2542	7.85924	30	2.97703e-13	18.9046	8.8122	40.5557
ENSG00000065989	0.75146	1.07066	0.87361	1.31217	11401	0.410741	1.00818	0.992896	1.0237	5622	0.131527	1.46798	0.94234	2.28681	9272	2.3172e-08	3.25171	2.17265	4.86669	3782	0.309907	0.817496	0.580076	1.15209	13152	0.993786	0.996551	0.817171	1.21531	16761	0.999979	0.999444	0.985691	1.01339	9704	0.203863	1.55194	0.843888	2.85407	7885	2.61974e-05	3.89293	2.08189	7.2794	13405	2.97703e-13	17.4996	8.17641	37.4536
ENSG00000066027	0.512908	1.18588	0.901434	1.56008	7298	0.410741	1.00964	0.994051	1.02547	1639	0.131527	1.4474	0.928567	2.25613	12932	4.12794e-08	3.13291	2.08556	4.70622	15411	0.309907	0.823093	0.584423	1.15923	14316	0.557434	0.849038	0.671259	1.0739	5288	0.999979	1.00011	0.986375	1.01404	15956	0.203863	1.58239	0.860932	2.90842	393	2.61974e-05	3.98243	2.13487	7.4289	1459	2.97703e-13	17.8637	8.34143	38.2563
ENSG00000066032	0.871432	1.14698	0.567527	2.31807	13524	0.410741	1.00752	0.99238	1.02288	11395	0.131527	1.48336	0.951771	2.31184	3310	2.3172e-08	3.27256	2.17978	4.91318	5813	0.309907	0.806536	0.573079	1.1351	6211	0.207942	1.3015	1.05609	1.60394	1106	0.999979	0.999641	0.985967	1.0135	13069	0.203863	1.55179	0.8444	2.85179	7456	2.61974e-05	3.99359	2.13803	7.45957	1472	2.97703e-13	18.377	8.5549	39.4762
ENSG00000066044	0.226014	1.35848	1.02074	1.80797	2647	0.410741	1.00836	0.993177	1.02377	4524	0.131527	1.49299	0.958925	2.32449	1502	2.3172e-08	3.23837	2.16457	4.84485	6087	0.309907	0.778133	0.551862	1.09718	333	0.949511	1.04409	0.724001	1.5057	14738	0.999979	0.999524	0.985816	1.01342	11337	0.203863	1.55023	0.843719	2.84836	8271	2.61974e-05	3.89142	2.08731	7.25487	10517	2.97703e-13	17.4841	8.17287	37.4033
ENSG00000066056	0.735749	1.07102	0.883266	1.29868	11069	0.412937	1.00681	0.991484	1.02238	15673	0.131527	1.44579	0.924724	2.26048	13463	2.3172e-08	3.22241	2.152	4.82524	9621	0.309907	0.811601	0.576618	1.14234	10688	0.879409	0.943456	0.746508	1.19236	12190	0.999979	0.999082	0.985343	1.01301	3902	0.203863	1.53581	0.83457	2.82626	12909	2.61974e-05	3.91972	2.10215	7.30881	4802	2.97703e-13	17.3804	8.12058	37.1991
ENSG00000066084	0.0870129	1.35484	1.10513	1.66098	670	0.410741	1.0083	0.993275	1.02356	4382	0.131527	1.45191	0.933134	2.25911	12043	2.3172e-08	3.27872	2.19097	4.90652	1510	0.309907	0.797556	0.567084	1.12169	2294	0.931839	1.03595	0.822129	1.30538	14050	0.999979	0.999473	0.985781	1.01335	10322	0.203863	1.55716	0.847455	2.86121	3350	2.61974e-05	3.88218	2.08159	7.24027	12341	2.97703e-13	17.4901	8.17592	37.4153
ENSG00000066117	0.54756	1.1752	0.890389	1.55111	7792	0.410741	1.00837	0.993191	1.02377	4475	0.131527	1.48634	0.95459	2.3143	2428	2.3172e-08	3.23437	2.16188	4.83891	6948	0.309907	0.81565	0.579727	1.14758	12369	0.941268	1.05221	0.715336	1.54772	14481	0.999979	0.999526	0.985818	1.01343	11365	0.203863	1.56023	0.848487	2.86901	2680	2.61974e-05	3.90215	2.09328	7.27409	7225	2.97703e-13	17.5634	8.20474	37.597
ENSG00000066135	0.696176	1.09989	0.869075	1.39201	10319	0.410741	1.00788	0.992739	1.02326	7004	0.131527	1.47845	0.949433	2.30222	4494	2.44459e-08	3.19828	2.13427	4.79274	12122	0.309907	0.797644	0.565916	1.12426	2639	0.929595	1.04509	0.788324	1.38549	13983	0.999979	0.999818	0.98591	1.01392	15262	0.203863	1.55419	0.846014	2.85517	4770	2.61974e-05	3.90801	2.09592	7.2868	6463	2.97703e-13	17.5186	8.18899	37.4771
ENSG00000066136	0.524731	1.18107	0.897607	1.55406	7503	0.410741	1.00723	0.992131	1.02256	13891	0.131527	1.46937	0.943537	2.28825	8760	2.5523e-08	3.18398	2.12562	4.76931	12732	0.309907	0.792542	0.562325	1.11701	1507	0.588636	1.31733	0.86526	2.00558	5779	0.999979	1.00091	0.987046	1.01498	3997	0.203863	1.56545	0.851877	2.87674	1539	2.61974e-05	3.99589	2.14051	7.45949	1283	2.97703e-13	18.4172	8.57118	39.5738
ENSG00000066185	0.667934	1.11392	0.870135	1.42601	9847	0.410741	1.00729	0.992207	1.02259	13477	0.131527	1.4924	0.95766	2.32574	1699	2.3172e-08	3.22956	2.15784	4.83358	8274	0.309907	0.796095	0.564914	1.12188	2208	0.449908	0.827279	0.66089	1.03556	3727	0.999979	1.00099	0.98732	1.01484	3406	0.204036	1.50582	0.818861	2.7691	15763	2.69637e-05	3.82429	2.05113	7.13029	15507	2.97703e-13	18.2167	8.50069	39.0377
ENSG00000066230	0.490872	1.17248	0.917624	1.49813	6946	0.410741	1.00933	0.993938	1.02495	1968	0.131527	1.46414	0.939984	2.28058	10137	2.3172e-08	3.27607	2.18779	4.9057	1982	0.309907	0.819526	0.581974	1.15404	13548	0.456292	1.44316	0.930311	2.23872	3808	0.999979	0.999469	0.985707	1.01342	10287	0.203863	1.53122	0.833265	2.81378	13379	2.61974e-05	3.87353	2.07864	7.21826	12514	2.97703e-13	17.9859	8.39835	38.5187
ENSG00000066248	0.839178	1.0361	0.891406	1.20429	12878	0.410741	1.00764	0.992527	1.02298	9069	0.131527	1.49473	0.956801	2.33508	1838	2.3172e-08	3.2482	2.17009	4.86193	4482	0.309907	0.804801	0.571714	1.13292	5144	0.996451	0.998783	0.825076	1.20906	17010	0.999979	0.999421	0.985733	1.0133	8926	0.203863	1.55301	0.845355	2.85304	5955	2.61974e-05	3.89659	2.08944	7.26674	10000	3.80423e-13	17.5057	8.10175	37.8252
ENSG00000066279	0.093202	1.30804	1.08902	1.57112	734	0.410741	1.00729	0.992128	1.02269	13706	0.143043	1.40342	0.90061	2.18694	15753	3.88184e-08	3.10795	2.07676	4.65117	15263	0.309907	0.790839	0.562321	1.11222	1117	0.172044	1.26709	1.06362	1.5095	799	0.999979	1.00195	0.988092	1.01601	726	0.224091	1.46434	0.796031	2.69374	16813	3.0939e-05	3.77086	2.02212	7.03194	16517	2.97703e-13	18.0719	8.43804	38.7047
ENSG00000066294	0.917616	1.02952	0.826941	1.28174	14530	0.410741	1.00762	0.992451	1.02301	9719	0.131527	1.46562	0.937954	2.29015	10628	2.3172e-08	3.2362	2.16167	4.84485	7702	0.309907	0.811917	0.576106	1.14425	11185	0.770318	0.922463	0.757766	1.12295	9363	0.999979	0.998899	0.985184	1.01281	2801	0.203863	1.54371	0.840268	2.83606	10711	2.61974e-05	3.89852	2.09222	7.26425	7231	3.10238e-13	17.2245	8.04402	36.8824
ENSG00000066322	0.683826	0.905316	0.713944	1.14799	10098	0.410741	1.00794	0.992788	1.02331	6654	0.131527	1.45129	0.930215	2.26426	12586	2.3172e-08	3.28006	2.18945	4.9139	2005	0.309907	0.813942	0.578384	1.14543	11780	0.275793	1.50728	1.04525	2.17353	1740	0.999979	1.00161	0.987875	1.01554	1189	0.203863	1.56702	0.852767	2.8795	1344	2.61974e-05	4.04881	2.1694	7.55642	449	2.97703e-13	18.1306	8.4644	38.8356
ENSG00000066336	0.902458	0.983444	0.88186	1.09673	14208	0.410741	1.00741	0.99228	1.02276	12707	0.131527	1.4861	0.952279	2.31916	3062	2.3172e-08	3.25358	2.1725	4.87263	4441	0.309907	0.803582	0.569948	1.13299	4929	0.751743	0.920851	0.76291	1.11149	8892	0.999979	0.999106	0.98543	1.01297	4053	0.203863	1.53446	0.834839	2.82038	12916	2.61974e-05	3.85821	2.06973	7.19214	13984	2.97703e-13	17.3501	8.10877	37.1234
ENSG00000066379	0.381813	0.809318	0.621404	1.05406	5121	0.412937	1.00673	0.991579	1.02212	15677	0.131527	1.45396	0.933228	2.26526	11989	1.05743e-07	3.05195	2.02314	4.60393	16538	0.309907	0.813929	0.578541	1.14509	11707	0.586626	1.30941	0.869725	1.97137	5737	0.999979	0.999673	0.98604	1.01349	13467	0.203863	1.56224	0.850554	2.8694	1978	2.61974e-05	3.86647	2.07539	7.20326	13000	2.97703e-13	17.6664	8.25692	37.7986
ENSG00000066382	0.745768	0.958148	0.845764	1.08547	11290	0.410741	1.00731	0.992177	1.02268	13490	0.131571	1.44155	0.920837	2.25671	13995	2.53572e-08	3.19681	2.13155	4.79446	12644	0.309907	0.799515	0.567496	1.12639	3097	0.958302	1.0172	0.856918	1.20747	15106	0.999979	0.999643	0.985772	1.01371	13175	0.203863	1.55257	0.845184	2.85201	6458	2.61974e-05	3.89653	2.09039	7.26322	8905	2.97703e-13	17.6264	8.20721	37.8556
ENSG00000066405	0.891064	0.947795	0.689751	1.30238	13953	0.410741	1.00767	0.992525	1.02305	8879	0.131527	1.47061	0.943867	2.29131	8573	2.3172e-08	3.22917	2.1558	4.83697	9262	0.309907	0.810161	0.575711	1.14009	9759	0.841587	0.791676	0.366455	1.71031	11236	0.999979	0.998663	0.984838	1.01268	1924	0.203863	1.54948	0.843463	2.84645	8564	2.61974e-05	3.9216	2.10417	7.30879	4170	2.97703e-13	17.365	8.11178	37.1733
ENSG00000066422	0.321031	1.32308	0.969498	1.80562	4057	0.410741	1.00996	0.994659	1.0255	951	0.131527	1.45446	0.933944	2.26509	11842	2.43509e-08	3.1864	2.12939	4.76811	12035	0.309907	0.798483	0.567597	1.12329	2592	0.944519	1.03612	0.780162	1.37605	14616	0.999979	0.999547	0.985822	1.01346	11721	0.203863	1.55533	0.846571	2.85748	4133	2.61974e-05	3.89061	2.08684	7.25347	10727	2.97703e-13	17.6114	8.21638	37.7493
ENSG00000066427	0.0483837	1.56824	1.20927	2.03377	240	0.410741	1.01157	0.996178	1.0272	120	0.131527	1.44523	0.928004	2.25073	13053	4.22309e-08	3.10442	2.07262	4.64988	15474	0.309907	0.81487	0.57908	1.14667	12108	0.983738	1.01312	0.757967	1.35416	16182	0.999979	0.999455	0.985747	1.01335	9941	0.203863	1.5535	0.845628	2.85392	5354	2.61974e-05	3.89503	2.08935	7.26126	9651	2.97703e-13	17.5041	8.18085	37.4525
ENSG00000066455	0.463341	1.25415	0.900568	1.74655	6526	0.410741	1.00876	0.993469	1.02429	3259	0.131527	1.44074	0.923687	2.24723	13675	4.49696e-08	3.12125	2.07788	4.68851	15615	0.329503	0.837157	0.592803	1.18223	15931	0.933353	1.0507	0.754486	1.4632	14122	0.999979	0.999311	0.985601	1.01321	6397	0.203863	1.5495	0.843355	2.8469	8630	2.61974e-05	3.87976	2.08001	7.23677	12697	2.97703e-13	17.391	8.12118	37.2418
ENSG00000066468	0.720967	0.9605	0.861799	1.07051	10852	0.410741	1.00783	0.992628	1.02326	7664	0.131527	1.48181	0.951503	2.30767	3421	2.3172e-08	3.30045	2.19971	4.952	1680	0.309907	0.813113	0.577829	1.1442	11387	0.591781	0.920567	0.81035	1.04578	5884	0.999979	0.999405	0.985709	1.01329	8308	0.203863	1.53767	0.836713	2.82586	12294	3.16082e-05	3.77622	2.0219	7.0527	16581	2.97703e-13	18.1999	8.48551	39.0356
ENSG00000066557	0.424249	1.21862	0.932914	1.59182	5809	0.410741	1.00898	0.993758	1.02444	2548	0.131527	1.45463	0.933871	2.26578	11855	2.45555e-08	3.18504	2.12813	4.76684	12240	0.309907	0.808818	0.574699	1.13831	8693	0.717497	1.14549	0.867564	1.51244	8068	0.999979	1.00061	0.986669	1.01474	8220	0.203863	1.55439	0.846111	2.85556	4655	2.61974e-05	3.90105	2.09241	7.27305	7797	2.97703e-13	18.1709	8.46178	39.0205
ENSG00000066583	0.923783	0.975906	0.799774	1.19083	14716	0.410741	1.00723	0.991896	1.0228	14426	0.131527	1.47675	0.948237	2.29984	5416	2.3172e-08	3.23726	2.1621	4.84706	7726	0.309907	0.808534	0.574636	1.13764	8268	0.917128	0.972647	0.83644	1.13103	13416	0.999979	0.999299	0.985582	1.01321	6245	0.203863	1.55143	0.844502	2.85013	7428	2.61974e-05	3.92957	2.10484	7.33619	4873	2.97703e-13	17.4022	8.12974	37.2505
ENSG00000066629	0.206778	1.21668	1.01987	1.45148	2383	0.410741	1.00733	0.992037	1.02286	13852	0.136881	1.41638	0.908117	2.20911	15299	1.62694e-07	2.99016	1.98485	4.50465	16666	0.309907	0.823452	0.584422	1.16025	14422	0.907718	0.956229	0.764969	1.19531	13096	0.999979	0.999305	0.985608	1.01319	6319	0.203863	1.55367	0.845693	2.85432	5224	2.61974e-05	3.92791	2.10448	7.33126	4823	2.97703e-13	17.5968	8.21896	37.6748
ENSG00000066651	0.259067	1.31824	1.00055	1.7368	3209	0.410741	1.00974	0.99445	1.02527	1215	0.131527	1.45591	0.935191	2.26655	11554	2.3172e-08	3.35969	2.24017	5.03869	320	0.309907	0.788831	0.560447	1.11028	946	0.667754	1.16679	0.883351	1.54118	7109	0.999979	0.999932	0.986202	1.01385	16442	0.203863	1.5317	0.83319	2.81582	13369	2.61974e-05	3.90178	2.09298	7.27379	7412	2.97703e-13	18.529	8.59746	39.9332
ENSG00000066654	0.577122	1.14249	0.894789	1.45877	8297	0.410741	1.0088	0.993487	1.02435	3185	0.131527	1.46749	0.942526	2.28484	9210	2.3172e-08	3.21355	2.14738	4.80907	9954	0.309907	0.803742	0.571186	1.13098	4476	0.638972	0.866591	0.680573	1.10345	6577	0.999979	0.999567	0.985891	1.01343	12031	0.203863	1.52719	0.830679	2.80772	14013	2.61974e-05	3.86202	2.07182	7.19907	13727	3.37649e-13	17.0994	7.98361	36.6238
ENSG00000066697	0.126095	1.33802	1.07472	1.66584	1224	0.410741	1.00881	0.993448	1.02442	3237	0.197767	1.34386	0.858511	2.10359	16641	7.79652e-08	3.03496	2.02481	4.54905	16354	0.309907	0.808647	0.57451	1.13821	8583	0.124738	1.53489	1.15142	2.04607	478	0.999979	1.00298	0.989169	1.01698	130	0.215491	1.47727	0.803298	2.71669	16635	2.61974e-05	3.96647	2.12823	7.39248	1681	2.97703e-13	17.6168	8.23787	37.6738
ENSG00000066735	0.0599226	1.49396	1.17306	1.90265	319	0.410741	1.00699	0.991928	1.02229	14859	0.136127	1.41621	0.909428	2.20539	15234	2.87856e-08	3.15921	2.10938	4.73154	13890	0.309907	0.823197	0.585277	1.15783	14209	0.72267	1.17678	0.838237	1.65206	8221	0.999979	0.999732	0.986059	1.01359	14236	0.203863	1.55748	0.847986	2.86061	3071	2.61974e-05	3.87488	2.07858	7.22352	12704	2.97703e-13	18.2191	8.47039	39.1876
ENSG00000066739	0.00998507	1.76486	1.37469	2.26575	12	0.410741	1.01399	0.998727	1.02948	1	0.131527	1.52234	0.97747	2.37092	242	2.3172e-08	3.23042	2.15576	4.8408	9511	0.309907	0.821884	0.584319	1.15604	13959	0.641935	0.880871	0.710263	1.09246	6618	0.999979	0.999413	0.985753	1.01326	8504	0.203863	1.52855	0.831464	2.81006	13823	2.61974e-05	3.89969	2.0924	7.268	7380	4.03746e-13	16.9378	7.90008	36.3147
ENSG00000066777	0.925671	1.02862	0.812257	1.30263	14771	0.410741	1.00782	0.992511	1.02336	8200	0.131527	1.48151	0.9504	2.30943	3885	2.3172e-08	3.25055	2.17103	4.86686	4561	0.309907	0.806058	0.572503	1.13489	6007	0.894478	0.951995	0.761744	1.18976	12737	0.999979	0.999598	0.985881	1.01351	12502	0.203863	1.55114	0.84435	2.84959	7650	2.61974e-05	3.91756	2.10095	7.30492	5064	2.97703e-13	17.8206	8.29153	38.3011
ENSG00000066813	0.5146	0.793903	0.547109	1.15202	7316	0.417742	1.00664	0.991363	1.02214	15927	0.131527	1.46687	0.941773	2.28474	9509	2.3172e-08	3.28435	2.19211	4.92082	1802	0.311116	0.82684	0.586658	1.16535	14967	0.997552	0.99839	0.69993	1.42412	17039	0.999979	0.999425	0.985685	1.01336	9151	0.203863	1.55308	0.845125	2.85408	6380	2.61974e-05	3.89752	2.09035	7.26705	9335	3.57028e-13	17.5011	8.1105	37.7643
ENSG00000066827	0.529882	1.18474	0.893462	1.57097	7569	0.410741	1.00872	0.993388	1.02429	3466	0.131527	1.45268	0.932071	2.26408	12226	2.3172e-08	3.21328	2.14697	4.80919	10082	0.309907	0.820997	0.582869	1.15641	13912	0.886029	1.08897	0.761113	1.55806	12386	0.999979	0.999607	0.985902	1.0135	12622	0.203863	1.55212	0.844915	2.85125	6885	2.61974e-05	3.88881	2.0861	7.24934	10862	2.97703e-13	17.5326	8.19368	37.5159
ENSG00000066855	0.404655	1.1934	0.947775	1.50268	5500	0.410741	1.00829	0.993145	1.02367	4752	0.131527	1.46766	0.942812	2.28468	9088	2.3172e-08	3.25068	2.17243	4.86409	3655	0.309907	0.791539	0.562033	1.11476	1309	0.377406	1.22478	0.990821	1.51399	2760	0.999979	0.999259	0.985591	1.01312	5625	0.203863	1.55217	0.844957	2.85132	6819	2.61974e-05	3.85658	2.06836	7.19082	14199	4.309e-13	16.8121	7.8479	36.0154
ENSG00000066923	0.395508	0.882401	0.751544	1.03604	5371	0.410741	1.00747	0.992299	1.02288	12261	0.131527	1.48163	0.951392	2.30738	3467	2.3172e-08	3.26867	2.18311	4.89402	2403	0.310565	0.826172	0.586503	1.16378	14842	0.730365	0.897608	0.71322	1.12967	8374	0.999979	0.998852	0.985116	1.01278	2603	0.203863	1.55684	0.847371	2.86031	3430	2.62332e-05	3.8472	2.06281	7.17513	14790	3.34365e-13	17.1402	7.99952	36.7254
ENSG00000066926	0.118581	1.30126	1.07253	1.57878	1073	0.410741	1.00913	0.99401	1.02449	2046	0.132708	1.42787	0.916392	2.22484	14597	5.21096e-08	3.07895	2.05526	4.61252	15920	0.354933	0.848102	0.601813	1.19518	16385	0.666859	0.87883	0.696787	1.10843	7072	0.999979	0.999316	0.985601	1.01322	6478	0.203863	1.53587	0.835658	2.82279	12653	2.61974e-05	4.00469	2.14417	7.47963	1182	2.97703e-13	17.9568	8.37635	38.4947
ENSG00000066933	0.258193	1.31112	1.00104	1.71725	3193	0.410741	1.00908	0.99393	1.02447	2196	0.131527	1.47363	0.946517	2.29429	7144	4.43389e-08	3.11134	2.07407	4.66734	15586	0.309907	0.800729	0.568967	1.1269	3306	0.983847	0.989661	0.783017	1.25084	16197	0.999979	0.999342	0.985547	1.01333	7012	0.203863	1.55107	0.843853	2.85101	8039	2.61974e-05	3.89567	2.08986	7.26184	9278	2.97767e-13	17.4464	8.13632	37.4098
[truncated: 17,213 more rows]
[truncated: 291 more columns]
